# Supplementary material for: Breeding D1-Type Hybrid Japonica Rice in Diverse Upland Rainfed Environments
Source: Int J Mol Sci. 2025 Mar 31;26(7):3246. doi: 10.3390/ijms26073246 (PMC11989851; doi:10.3390/ijms26073246)
Supplement: Supplementary file 1 [file ijms-26-03246-s001.zip]

Archive with 7 entries (6 files):
- Finally-Supplementary Materials-IJMS3515233/
- Finally-Supplementary Materials-IJMS3515233/Figure S1. Plant morphology and polished rice grains of ‘DHY615’..jpg
- Finally-Supplementary Materials-IJMS3515233/Figure S2. OsBADH2 and Rf1a gene amplification of ‘DHY615’ and its’ parents, the maintainer line H479B..jpg
- Finally-Supplementary Materials-IJMS3515233/TableS4 High and moderate impact variants.xlsx
- Finally-Supplementary Materials-IJMS3515233/TableS5 High impact variants and gene annotation.xlsx
- Finally-Supplementary Materials-IJMS3515233/TableS6 428 heterozygous SNP in code region of 'DHY615'.xlsx
- Finally-Supplementary Materials-IJMS3515233/Supplementary Materials-Table S1-S3,TableS7 ,FigS1-S2-Revised.pdf
