# Supplementary material for: Breeding D1-Type Hybrid Japonica Rice in Diverse Upland Rainfed Environments
Source: Int J Mol Sci. 2025 Mar 31;26(7):3246. doi: 10.3390/ijms26073246 (PMC11989851; doi:10.3390/ijms26073246)
Supplement: Supplementary file 1 [file ijms-26-03246-s001.zip › Finally-Supplementary Materials-IJMS3515233/TableS4 High and moderate impact variants.xlsx]

## Sheet: high and moderate impact 
#Uploaded_variation	Location	Allele	Consequence	IMPACT	SYMBOL	Gene	Feature_type	Feature	BIOTYPE	HGVSc	HGVSp	cDNA_position	CDS_position	Protein_position	Amino_acids	Codons	Existing_variation	DISTANCE	STRAND	FLAGS	SYMBOL_SOURCE	HGNC_ID	ENSP	SIFT	CLIN_SIG	SOMATIC	PHENO
R0101487851TC	1:1488851-1488851	A	stop_gained	HIGH	OsLPR4	Os01g0126900	Transcript	Os01t0126900-01.	protein_coding	-	-	1863	1751	584	W/*	tGg/tAg	vcZ242FZB	-	1	-	RAP-DB	-	Os01t0126900-01	-	-	-	-
F0101562350CT	1:1563350-1563350	G	stop_lost	HIGH	-	Os01g0128100	Transcript	Os01t0128100-01.	protein_coding	-	-	2700	568	190	*/Q	Taa/Caa	-	-	-1	-	-	-	Os01t0128100-01	-	-	-	-
R0102573030TC	1:2574030-2574030	A	stop_gained	HIGH	-	Os01g0147600	Transcript	Os01t0147600-00.	protein_coding	-	-	451	451	151	Q/*	Cag/Tag	-	-	-1	-	-	-	Os01t0147600-00	-	-	-	-
F0102636005CA	1:2637005-2637005	A	stop_gained	HIGH	-	Os01g0148400	Transcript	Os01t0148400-01.	protein_coding	-	-	1650	1631	544	S/*	tCa/tAa	10102637005	-	1	-	-	-	Os01t0148400-01	-	-	-	-
R0102851631TC	1:2852631-2852631	A	stop_gained	HIGH	-	Os01g0153000	Transcript	Os01t0153000-00.	protein_coding	-	-	678	678	226	W/*	tgG/tgA	rs18226283	-	1	-	-	-	Os01t0153000-00	-	-	-	-
R0103683309GT	1:3684309-3684309	A	splice_donor_variant	HIGH	-	Os01g0171200	Transcript	Os01t0171200-02.	protein_coding	-	-	-	-	-	-	-	vcZ245G85	-	-1	-	-	-	Os01t0171200-02	-	-	-	-
F0105676529CT	1:5677529-5677529	A	splice_donor_variant	HIGH	-	Os01g0203300	Transcript	Os01t0203300-01.	protein_coding	-	-	-	-	-	-	-	-	-	-1	-	-	-	Os01t0203300-01	-	-	-	-
F0106172184GA	1:6173184-6173184	A	start_lost	HIGH	-	Os01g0212700	Transcript	Os01t0212700-01.	protein_coding	-	-	3	2	1	A/V	gCa/gTa	rs18608011	-	-1	-	-	-	Os01t0212700-01	-	-	-	-
R0111077785GA	1:11078809-11078809	A	stop_gained	HIGH	-	Os01g0301500	Transcript	Os01t0301500-01.	protein_coding	-	-	1084	1063	355	Q/*	Caa/Taa	-	-	-1	-	-	-	Os01t0301500-01	-	-	-	-
R0113549474TC	1:13550500-13550500	G	start_lost	HIGH	-	Os01g0343100	Transcript	Os01t0343100-01.	protein_coding	-	-	129	1	1	M/V	Atg/Gtg	vcZ24HYHJ	-	1	-	-	-	Os01t0343100-01	deleterious_low_confidence(0)	-	-	-
R0115010333CA	1:15011359-15011359	A	stop_gained	HIGH	-	Os01g0367300	Transcript	Os01t0367300-01.	protein_coding	-	-	508	211	71	E/*	Gaa/Taa	-	-	-1	-	-	-	Os01t0367300-01	-	-	-	-
F0120285552TC	1:20286597-20286597	A	stop_gained	HIGH	OsLysM-RLK3	Os01g0546000	Transcript	Os01t0546000-01.	protein_coding	-	-	873	873	291	W/*	tgG/tgA	-	-	1	-	Oryzabase	-	Os01t0546000-01	-	-	-	-
R0120314697CT	1:20315742-20315742	A	stop_gained	HIGH	-	Os01g0546700	Transcript	Os01t0546700-00.	protein_coding	-	-	1427	1427	476	W/*	tGg/tAg	-	-	1	-	-	-	Os01t0546700-00	-	-	-	-
R0120329142GA	1:20330187-20330187	A	stop_gained	HIGH	-	Os01g0547000	Transcript	Os01t0547000-01.	protein_coding	-	-	1395	1052	351	W/*	tGg/tAg	-	-	1	-	-	-	Os01t0547000-01	-	-	-	-
F0123631133CT	1:23632177-23632177	G	stop_lost	HIGH	-	Os01g0601625	Transcript	Os01t0601625-00.	protein_coding	-	-	3199	3199	1067	*/R	Tga/Cga	-	-	-1	-	-	-	Os01t0601625-00	-	-	-	-
R0124145606GA	1:24146650-24146650	A	stop_gained	HIGH	-	Os01g0610400	Transcript	Os01t0610400-01.	protein_coding	-	-	338	219	73	W/*	tgG/tgA	-	-	1	-	-	-	Os01t0610400-01	-	-	-	-
R0126912221AG	1:26913265-26913265	A	stop_gained	HIGH	-	Os01g0660450	Transcript	Os01t0660450-00.	protein_coding	-	-	675	675	225	W/*	tgG/tgA	-	-	1	-	-	-	Os01t0660450-00	-	-	-	-
R0127906044GA	1:27907088-27907088	G	splice_acceptor_variant	HIGH	TPC1	Os01g0678500	Transcript	Os01t0678500-02.	protein_coding	-	-	-	-	-	-	-	-	-	-1	-	Uniprot_gn	-	Os01t0678500-02	-	-	-	-
F0129581986TC	1:29583031-29583031	A	stop_gained	HIGH	Orysa	Os01g0711800	Transcript	Os01t0711800-00.	protein_coding	-	-	16	16	6	Q/*	Caa/Taa	-	-	-1	-	Oryzabase	-	Os01t0711800-00	-	-	-	-
R0130904683AG	1:30905727-30905727	G	stop_lost	HIGH	-	Os01g0740000	Transcript	Os01t0740000-01.	protein_coding	-	-	533	169	57	*/R	Tga/Cga	-	-	-1	-	-	-	Os01t0740000-01	-	-	-	-
R0131862121AC	1:31863165-31863165	A	stop_gained	HIGH	Osppc3	Os01g0758300	Transcript	Os01t0758300-01.	protein_coding	-	-	587	511	171	E/*	Gag/Tag	-	-	-1	-	Oryzabase	-	Os01t0758300-01	-	-	-	-
R0131862121AC	1:31863165-31863165	A	stop_gained	HIGH	Osppc3	Os01g0758300	Transcript	Os01t0758300-02.	protein_coding	-	-	194	193	65	E/*	Gag/Tag	-	-	-1	-	Oryzabase	-	Os01t0758300-02	-	-	-	-
F0134148944TG	1:34149988-34149988	C	stop_lost	HIGH	CycB1	Os01g0805600	Transcript	Os01t0805600-01.	protein_coding	-	-	818	793	265	*/E	Tag/Gag	-	-	-1	-	Oryzabase	-	Os01t0805600-01	-	-	-	-
F0134746880TC	1:34747923-34747923	A	start_lost,synonymous_variant	HIGH	-	Os01g0816850	Transcript	Os01t0816850-00.	protein_coding	-	-	862	1	1	L	Ctg/Ttg	-	-	-1	-	-	-	Os01t0816850-00	-	-	-	-
F0135415678TC	1:35416721-35416721	G	stop_lost	HIGH	OsGELP26	Os01g0827700	Transcript	Os01t0827700-00.	protein_coding	-	-	454	454	152	*/Q	Tag/Cag	-	-	-1	-	Oryzabase	-	Os01t0827700-00	-	-	-	-
F0137799914CT	1:37800957-37800957	A	start_lost	HIGH	-	Os01g0871700	Transcript	Os01t0871700-00.	protein_coding	-	-	2	2	1	R/K	aGg/aAg	-	-	1	-	-	-	Os01t0871700-00	deleterious_low_confidence(0)	-	-	-
F0138080638TC	1:38081681-38081681	G	stop_lost	HIGH	-	Os01g0877450	Transcript	Os01t0877450-00.	protein_coding	-	-	523	523	175	*/R	Tga/Cga	-	-	-1	-	-	-	Os01t0877450-00	-	-	-	-
F0142077659TC	1:42078702-42078702	G	stop_lost	HIGH	OsCML23	Os01g0955400	Transcript	Os01t0955400-00.	protein_coding	-	-	436	436	146	*/Q	Tag/Cag	-	-	-1	-	Oryzabase	-	Os01t0955400-00	-	-	-	-
F0142358968TG	1:42360012-42360012	C	stop_lost	HIGH	-	Os01g0960600	Transcript	Os01t0960600-01.	protein_coding	-	-	496	400	134	*/G	Tga/Gga	-	-	-1	-	-	-	Os01t0960600-01	-	-	-	-
F0142552584GA	1:42553628-42553628	A	stop_gained	HIGH	-	Os01g0965000	Transcript	Os01t0965000-00.	protein_coding	-	-	2245	2245	749	R/*	Cga/Tga	10142553628	-	-1	-	-	-	Os01t0965000-00	-	-	-	-
F0142699952TC	1:42700996-42700996	G	stop_lost	HIGH	-	Os01g0968100	Transcript	Os01t0968100-00.	protein_coding	-	-	256	256	86	*/Q	Tag/Cag	-	-	-1	-	-	-	Os01t0968100-00	-	-	-	-
F1000805601CT	10:806625-806625	A	stop_gained	HIGH	-	Os10g0111700	Transcript	Os10t0111700-01.	protein_coding	-	-	1259	1258	420	R/*	Cga/Tga	-	-	-1	-	-	-	Os10t0111700-01	-	-	-	-
F1000805601CT	10:806625-806625	A	stop_gained	HIGH	-	Os10g0111700	Transcript	Os10t0111700-02.	protein_coding	-	-	2055	1228	410	R/*	Cga/Tga	-	-	-1	-	-	-	Os10t0111700-02	-	-	-	-
F1000847483GT	10:848507-848507	A	stop_gained	HIGH	OsWAK98	Os10g0112700	Transcript	Os10t0112700-01.	protein_coding	-	-	1704	1702	568	E/*	Gaa/Taa	-	-	-1	-	Oryzabase	-	Os10t0112700-01	-	-	-	-
R1001564281TC	10:1565304-1565304	G	splice_donor_variant	HIGH	OsFbox508	Os10g0124700	Transcript	Os10t0124700-01.	protein_coding	-	-	-	-	-	-	-	vcZ2FNLPD	-	-1	-	Oryzabase	-	Os10t0124700-01	-	-	-	-
F1001744706AG	10:1745729-1745729	A	stop_gained	HIGH	OsFbx352	Os10g0127900	Transcript	Os10t0127900-02.	protein_coding	-	-	592	451	151	Q/*	Cag/Tag	11001745729	-	-1	-	Oryzabase	-	Os10t0127900-02	-	-	-	-
F1001744706AG	10:1745729-1745729	A	stop_gained	HIGH	OsFbx352	Os10g0127900	Transcript	Os10t0127900-03.	protein_coding	-	-	1085	847	283	Q/*	Cag/Tag	11001745729	-	-1	-	Oryzabase	-	Os10t0127900-03	-	-	-	-
R1001744706TC	10:1745729-1745729	A	stop_gained	HIGH	OsFbx352	Os10g0127900	Transcript	Os10t0127900-02.	protein_coding	-	-	592	451	151	Q/*	Cag/Tag	11001745729	-	-1	-	Oryzabase	-	Os10t0127900-02	-	-	-	-
R1001744706TC	10:1745729-1745729	A	stop_gained	HIGH	OsFbx352	Os10g0127900	Transcript	Os10t0127900-03.	protein_coding	-	-	1085	847	283	Q/*	Cag/Tag	11001745729	-	-1	-	Oryzabase	-	Os10t0127900-03	-	-	-	-
F1002290944GA	10:2291967-2291967	A	stop_gained	HIGH	-	Os10g0136900	Transcript	Os10t0136900-00.	protein_coding	-	-	475	475	159	Q/*	Caa/Taa	vcZ2FOWHZ	-	-1	-	-	-	Os10t0136900-00	-	-	-	-
F1005460818GA	10:5444281-5444281	A	stop_gained	HIGH	OsWAK111	Os10g0178800	Transcript	Os10t0178800-01.	protein_coding	-	-	1275	1198	400	Q/*	Caa/Taa	11005444281	-	-1	-	Oryzabase	-	Os10t0178800-01	-	-	-	-
F1009018866GA	10:9090005-9090005	A	stop_gained	HIGH	-	Os10g0326900	Transcript	Os10t0326900-00.	protein_coding	-	-	334	334	112	R/*	Cga/Tga	vcZ2G3NQD	-	-1	-	-	-	Os10t0326900-00	-	-	-	-
R1009018866CT	10:9090005-9090005	A	stop_gained	HIGH	-	Os10g0326900	Transcript	Os10t0326900-00.	protein_coding	-	-	334	334	112	R/*	Cga/Tga	vcZ2G3NQD	-	-1	-	-	-	Os10t0326900-00	-	-	-	-
F1009092934CT	10:9164113-9164113	A	stop_gained	HIGH	-	Os10g0327800	Transcript	Os10t0327800-01.	protein_coding	-	-	961	866	289	W/*	tGg/tAg	-	-	1	-	-	-	Os10t0327800-01	-	-	-	-
R1017378903CA	10:17450130-17450130	C	stop_lost	HIGH	WDA1	Os10g0471100	Transcript	Os10t0471100-01.	protein_coding	-	-	1471	1288	430	*/G	Tga/Gga	-	-	-1	-	RAP-DB	-	Os10t0471100-01	-	-	-	-
R1019641265AC	10:19712765-19712765	C	stop_lost	HIGH	-	Os10g0511900	Transcript	Os10t0511900-01.	protein_coding	-	-	879	878	293	*/S	tAg/tCg	-	-	1	-	-	-	Os10t0511900-01	-	-	-	-
F1021654381TC	10:21725905-21725905	G	stop_lost	HIGH	-	Os10g0553800	Transcript	Os10t0553800-01.	protein_coding	-	-	851	790	264	*/Q	Taa/Caa	-	-	-1	-	-	-	Os10t0553800-01	-	-	-	-
R1022222031AG	10:22293557-22293557	G	start_lost,synonymous_variant	HIGH	-	Os10g0564400	Transcript	Os10t0564400-01.	protein_coding	-	-	10	1	1	L	Ttg/Ctg	-	-	-1	-	-	-	Os10t0564400-01	-	-	-	-
F1101711325CT	11:1712324-1712324	A	stop_gained	HIGH	-	Os11g0137100	Transcript	Os11t0137100-01.	protein_coding	-	-	561	442	148	Q/*	Cag/Tag	-	-	-1	-	-	-	Os11t0137100-01	-	-	-	-
F1102500501TC	11:2504597-2504597	A	stop_gained	HIGH	-	Os11g0153450	Transcript	Os11t0153450-00.	protein_coding	-	-	432	25	9	R/*	Cga/Tga	-	-	-1	-	-	-	Os11t0153450-00	-	-	-	-
F1102594122GA	11:2598218-2598218	A	start_lost	HIGH	OsCAT8	Os11g0155500	Transcript	Os11t0155500-01.	protein_coding	-	-	103	3	1	M/I	atG/atA	rs20858757	-	1	-	Oryzabase	-	Os11t0155500-01	tolerated_low_confidence(0.12)	-	-	-
R1103021024AC	11:3025120-3025120	A	stop_gained	HIGH	-	Os11g0161800	Transcript	Os11t0161800-00.	protein_coding	-	-	1416	1416	472	Y/*	taC/taA	-	-	1	-	-	-	Os11t0161800-00	-	-	-	-
R1103627401GA	11:3631498-3631498	G	splice_donor_variant	HIGH	-	Os11g0173432	Transcript	Os11t0173432-00.	protein_coding	-	-	-	-	-	-	-	-	-	1	-	-	-	Os11t0173432-00	-	-	-	-
F1104292850GT	11:4296948-4296948	A	splice_donor_variant	HIGH	OsAsp1	Os11g0184800	Transcript	Os11t0184800-01.	protein_coding	-	-	-	-	-	-	-	-	-	1	-	Oryzabase	-	Os11t0184800-01	-	-	-	-
R1105562287TC	11:5566535-5566535	A	stop_gained	HIGH	Os_F0761	Os11g0208600	Transcript	Os11t0208600-01.	protein_coding	-	-	724	463	155	R/*	Cga/Tga	TBGI423359	-	-1	-	Oryzabase	-	Os11t0208600-01	-	-	-	-
F1106345470GA	11:6349718-6349718	A	stop_gained	HIGH	OsIAA28	Os11g0221200	Transcript	Os11t0221200-00.	protein_coding	-	-	449	449	150	W/*	tGg/tAg	rs21249771	-	1	-	Oryzabase	-	Os11t0221200-00	-	-	-	-
F1106531462GA	11:6535710-6535710	A	stop_gained	HIGH	Os11gRGA3	Os11g0224900	Transcript	Os11t0224900-00.	protein_coding	-	-	217	217	73	R/*	Cga/Tga	rs21290392	-	-1	-	Oryzabase	-	Os11t0224900-00	-	-	-	-
F1107967631CT	11:7971886-7971886	A	stop_gained	HIGH	-	Os11g0247500	Transcript	Os11t0247500-01.	protein_coding	-	-	785	727	243	R/*	Cga/Tga	-	-	-1	-	-	-	Os11t0247500-01	-	-	-	-
R1108078933GA	11:8083188-8083188	G	stop_lost	HIGH	-	Os11g0249300	Transcript	Os11t0249300-01.	protein_coding	-	-	1392	1132	378	*/Q	Tag/Cag	-	-	-1	-	-	-	Os11t0249300-01	-	-	-	-
R1108563316TC	11:8568706-8568706	A	stop_gained	HIGH	-	Os11g0258500	Transcript	Os11t0258500-00.	protein_coding	-	-	2629	2629	877	R/*	Cga/Tga	vcZ2GZ1UK	-	-1	-	-	-	Os11t0258500-00	-	-	-	-
F1115271967GA	11:15735658-15735658	A	stop_gained	HIGH	OsSCP61	Os11g0461000	Transcript	Os11t0461000-01.	protein_coding	-	-	1097	1068	356	W/*	tgG/tgA	rs20955571	-	1	-	Oryzabase	-	Os11t0461000-01	-	-	-	-
F1118920730AG	11:19387042-19387042	A	splice_donor_variant	HIGH	OsFbox601	Os11g0532600	Transcript	Os11t0532600-01.	protein_coding	-	-	-	-	-	-	-	rs21397451	-	1	-	Oryzabase	-	Os11t0532600-01	-	-	-	-
R1118920730TC	11:19387042-19387042	A	splice_donor_variant	HIGH	OsFbox601	Os11g0532600	Transcript	Os11t0532600-01.	protein_coding	-	-	-	-	-	-	-	rs21397451	-	1	-	Oryzabase	-	Os11t0532600-01	-	-	-	-
R1124526813GA	11:24992973-24992973	A	stop_gained	HIGH	-	Os11g0634800	Transcript	Os11t0634800-00.	protein_coding	-	-	812	792	264	W/*	tgG/tgA	-	-	1	-	-	-	Os11t0634800-00	-	-	-	-
R1125559841CA	11:26031427-26031427	A	stop_gained	HIGH	-	Os11g0652100	Transcript	Os11t0652100-01.	protein_coding	-	-	1054	865	289	G/*	Gga/Tga	-	-	-1	-	-	-	Os11t0652100-01	-	-	-	-
R1125907522GA	11:26379109-26379109	A	stop_gained	HIGH	-	Os11g0657900	Transcript	Os11t0657900-00.	protein_coding	-	-	1411	1411	471	Q/*	Caa/Taa	-	-	-1	-	-	-	Os11t0657900-00	-	-	-	-
R1126407543GA	11:26879156-26879156	G	stop_lost	HIGH	OsRLCK345	Os11g0666200	Transcript	Os11t0666200-00.	protein_coding	-	-	541	541	181	*/R	Tga/Cga	-	-	-1	-	Oryzabase	-	Os11t0666200-00	-	-	-	-
F1202028148GA	12:2029150-2029150	G	stop_lost	HIGH	-	Os12g0141800	Transcript	Os12t0141800-01.	protein_coding	-	-	612	552	184	*/W	tgA/tgG	rs21180682	-	1	-	-	-	Os12t0141800-01	-	-	-	-
F1203086811CA	12:3087808-3087808	A	stop_gained	HIGH	-	Os12g0161500	Transcript	Os12t0161500-01.	protein_coding	-	-	1554	1552	518	G/*	Gga/Tga	vcZ2I5GRT	-	-1	-	-	-	Os12t0161500-01	-	-	-	-
R1204212189TG	12:4213201-4213201	C	stop_lost	HIGH	-	Os12g0183200	Transcript	Os12t0183200-00.	protein_coding	-	-	982	982	328	*/G	Tga/Gga	vcZ2I6UAD	-	-1	-	-	-	Os12t0183200-00	-	-	-	-
R1205469439TG	12:5470453-5470453	A	stop_gained	HIGH	-	Os12g0204600	Transcript	Os12t0204600-01.	protein_coding	-	-	917	811	271	E/*	Gaa/Taa	vcZ2I91ES	-	-1	-	-	-	Os12t0204600-01	-	-	-	-
F1210650259TC	12:10652846-10652846	A	stop_gained	HIGH	OsMIR	Os12g0282000	Transcript	Os12t0282000-01.	protein_coding	-	-	560	339	113	W/*	tgG/tgA	-	-	1	-	Oryzabase	-	Os12t0282000-01	-	-	-	-
F1214231007CT	12:14233667-14233667	G	stop_lost	HIGH	OsNCED2	Os12g0435200	Transcript	Os12t0435200-01.	protein_coding	-	-	1188	1138	380	*/R	Tga/Cga	-	-	-1	-	Oryzabase	-	Os12t0435200-01	-	-	-	-
R1214231007GA	12:14233667-14233667	G	stop_lost	HIGH	OsNCED2	Os12g0435200	Transcript	Os12t0435200-01.	protein_coding	-	-	1188	1138	380	*/R	Tga/Cga	-	-	-1	-	Oryzabase	-	Os12t0435200-01	-	-	-	-
F1216588479TC	12:16591186-16591186	G	stop_lost	HIGH	-	Os12g0467300	Transcript	Os12t0467300-01.	protein_coding	-	-	3339	2368	790	*/Q	Tag/Cag	-	-	-1	-	-	-	Os12t0467300-01	-	-	-	-
R1216588479AG	12:16591186-16591186	G	stop_lost	HIGH	-	Os12g0467300	Transcript	Os12t0467300-01.	protein_coding	-	-	3339	2368	790	*/Q	Tag/Cag	-	-	-1	-	-	-	Os12t0467300-01	-	-	-	-
R1216681614GA	12:16687660-16687660	A	stop_gained	HIGH	-	Os12g0468300	Transcript	Os12t0468300-00.	protein_coding	-	-	142	142	48	Q/*	Caa/Taa	-	-	-1	-	-	-	Os12t0468300-00	-	-	-	-
F1218729774AG	12:18758339-18758339	G	stop_lost	HIGH	-	Os12g0495600	Transcript	Os12t0495600-01.	protein_coding	-	-	2915	2806	936	*/R	Tga/Cga	rs52888249	-	-1	-	-	-	Os12t0495600-01	-	-	-	-
R1222563243TG	12:22596804-22596804	C	stop_lost	HIGH	PR10	Os12g0555300	Transcript	Os12t0555300-00.	protein_coding	-	-	408	408	136	*/C	tgA/tgC	11222596804	-	1	-	Oryzabase	-	Os12t0555300-00	-	-	-	-
R1222822177AG	12:22855737-22855737	G	stop_lost	HIGH	OsLOX11	Os12g0559200	Transcript	Os12t0559200-01.	protein_coding	-	-	2090	2026	676	*/Q	Tag/Cag	-	-	-1	-	Oryzabase	-	Os12t0559200-01	-	-	-	-
R1222822177AG	12:22855737-22855737	G	stop_lost	HIGH	OsLOX11	Os12g0559200	Transcript	Os12t0559200-02.	protein_coding	-	-	1598	1513	505	*/Q	Tag/Cag	-	-	-1	-	Oryzabase	-	Os12t0559200-02	-	-	-	-
F1223763079TC	12:23796626-23796626	A	stop_gained	HIGH	-	Os12g0576300	Transcript	Os12t0576300-01.	protein_coding	-	-	1142	775	259	Q/*	Cag/Tag	-	-	-1	-	-	-	Os12t0576300-01	-	-	-	-
F1223763079TC	12:23796626-23796626	A	stop_gained	HIGH	-	Os12g0576300	Transcript	Os12t0576300-02.	protein_coding	-	-	254	253	85	Q/*	Cag/Tag	-	-	-1	-	-	-	Os12t0576300-02	-	-	-	-
F1223859924TC	12:23893471-23893471	A	stop_gained	HIGH	-	Os12g0577800	Transcript	Os12t0577800-01.	protein_coding	-	-	2565	1954	652	Q/*	Caa/Taa	-	-	-1	-	-	-	Os12t0577800-01	-	-	-	-
F1223859924TC	12:23893471-23893471	A	stop_gained	HIGH	-	Os12g0577800	Transcript	Os12t0577800-02.	protein_coding	-	-	787	787	263	Q/*	Caa/Taa	-	-	-1	-	-	-	Os12t0577800-02	-	-	-	-
R1223859924AG	12:23893471-23893471	A	stop_gained	HIGH	-	Os12g0577800	Transcript	Os12t0577800-01.	protein_coding	-	-	2565	1954	652	Q/*	Caa/Taa	-	-	-1	-	-	-	Os12t0577800-01	-	-	-	-
R1223859924AG	12:23893471-23893471	A	stop_gained	HIGH	-	Os12g0577800	Transcript	Os12t0577800-02.	protein_coding	-	-	787	787	263	Q/*	Caa/Taa	-	-	-1	-	-	-	Os12t0577800-02	-	-	-	-
R0203219505CT	2:3219507-3219507	A	stop_gained	HIGH	-	Os02g0159300	Transcript	Os02t0159300-00.	protein_coding	-	-	380	380	127	W/*	tGg/tAg	vcZ25NSR4	-	1	-	-	-	Os02t0159300-00	-	-	-	-
F0203954302CT	2:3954305-3954305	A	stop_gained	HIGH	OsHMA5	Os02g0172600	Transcript	Os02t0172600-00.	protein_coding	-	-	862	790	264	Q/*	Cag/Tag	-	-	-1	-	Oryzabase	-	Os02t0172600-00	-	-	-	-
R0205246097GA	2:5246100-5246100	G	stop_lost	HIGH	-	Os02g0194100	Transcript	Os02t0194100-01.	protein_coding	-	-	638	478	160	*/Q	Tag/Cag	-	-	-1	-	-	-	Os02t0194100-01	-	-	-	-
F0210446285GA	2:10446287-10446287	A	splice_acceptor_variant	HIGH	-	Os02g0281200	Transcript	Os02t0281200-01.	protein_coding	-	-	-	-	-	-	-	rs53992903	-	1	-	-	-	Os02t0281200-01	-	-	-	-
R0210446285CT	2:10446287-10446287	A	splice_acceptor_variant	HIGH	-	Os02g0281200	Transcript	Os02t0281200-01.	protein_coding	-	-	-	-	-	-	-	rs53992903	-	1	-	-	-	Os02t0281200-01	-	-	-	-
R0212970594CA	2:12970598-12970598	C	stop_lost	HIGH	OsCYP51H4	Os02g0323600	Transcript	Os02t0323600-01.	protein_coding	-	-	376	314	105	*/S	tAg/tCg	-	-	1	-	Oryzabase	-	Os02t0323600-01	-	-	-	-
R0216634099CT	2:16639969-16639969	A	stop_gained	HIGH	ODCb	Os02g0482400	Transcript	Os02t0482400-01.	protein_coding	-	-	1312	1228	410	R/*	Cga/Tga	-	-	-1	-	Oryzabase	-	Os02t0482400-01	-	-	-	-
R0218361241GA	2:18367110-18367110	G	stop_lost	HIGH	-	Os02g0511901	Transcript	Os02t0511901-00.	protein_coding	-	-	1130	1130	377	*/W	tAg/tGg	-	-	1	-	-	-	Os02t0511901-00	-	-	-	-
R0225191026GT	2:25196895-25196895	A	start_lost	HIGH	-	Os02g0630100	Transcript	Os02t0630100-00.	protein_coding	-	-	1	1	1	V/L	Gtg/Ttg	rs18598692	-	-1	-	-	-	Os02t0630100-00	-	-	-	-
R0225382057AG	2:25387926-25387926	G	stop_lost	HIGH	-	Os02g0633100	Transcript	Os02t0633100-02.	protein_coding	-	-	2288	2098	700	*/Q	Taa/Caa	-	-	-1	-	-	-	Os02t0633100-02	-	-	-	-
F0226078031CT	2:26083900-26083900	A	stop_gained	HIGH	OsALDH3E2	Os02g0647900	Transcript	Os02t0647900-01.	protein_coding	-	-	835	690	230	W/*	tgG/tgA	-	-	1	-	Oryzabase	-	Os02t0647900-01	-	-	-	-
F0226078031CT	2:26083900-26083900	A	stop_gained	HIGH	OsALDH3E2	Os02g0647900	Transcript	Os02t0647900-02.	protein_coding	-	-	318	318	106	W/*	tgG/tgA	-	-	1	-	Oryzabase	-	Os02t0647900-02	-	-	-	-
F0227132194TG	2:27138063-27138063	A	stop_gained	HIGH	-	Os02g0668500	Transcript	Os02t0668500-02.	protein_coding	-	-	195	175	59	E/*	Gaa/Taa	-	-	-1	-	-	-	Os02t0668500-02	-	-	-	-
R0229090142AG	2:29096011-29096011	G	stop_lost	HIGH	-	Os02g0705000	Transcript	Os02t0705000-01.	protein_coding	-	-	721	673	225	*/Q	Taa/Caa	-	-	-1	-	-	-	Os02t0705000-01	-	-	-	-
R0230440846GT	2:30446715-30446715	A	splice_donor_variant	HIGH	-	Os02g0730775	Transcript	Os02t0730775-00.	protein_coding	-	-	-	-	-	-	-	-	-	-1	-	-	-	Os02t0730775-00	-	-	-	-
F0233003640CT	2:33009509-33009509	A	stop_gained	HIGH	OsSub23	Os02g0779900	Transcript	Os02t0779900-00.	protein_coding	-	-	1078	1078	360	Q/*	Caa/Taa	-	-	-1	-	Oryzabase	-	Os02t0779900-00	-	-	-	-
R0233003640GA	2:33009509-33009509	A	stop_gained	HIGH	OsSub23	Os02g0779900	Transcript	Os02t0779900-00.	protein_coding	-	-	1078	1078	360	Q/*	Caa/Taa	-	-	-1	-	Oryzabase	-	Os02t0779900-00	-	-	-	-
F0235037397TC	2:35043266-35043266	A	stop_gained	HIGH	-	Os02g0817000	Transcript	Os02t0817000-01.	protein_coding	-	-	843	680	227	W/*	tGg/tAg	-	-	1	-	-	-	Os02t0817000-01	-	-	-	-
R0235088227GT	2:35094096-35094096	C	splice_donor_variant	HIGH	CYP97A4	Os02g0817900	Transcript	Os02t0817900-01.	protein_coding	-	-	-	-	-	-	-	-	-	-1	-	Oryzabase	-	Os02t0817900-01	-	-	-	-
F0304048069TG	3:4049073-4049073	C	stop_lost	HIGH	-	Os03g0176100	Transcript	Os03t0176100-00.	protein_coding	-	-	361	278	93	*/S	tAa/tCa	-	-	1	-	-	-	Os03t0176100-00	-	-	-	-
F0304156706TC	3:4157704-4157704	A	stop_gained	HIGH	OsGLP3-1	Os03g0179100	Transcript	Os03t0179100-00.	protein_coding	-	-	114	35	12	W/*	tGg/tAg	-	-	1	-	Oryzabase	-	Os03t0179100-00	-	-	-	-
R0308397759TC	3:8398821-8398821	G	start_lost	HIGH	OsHrd3	Os03g0259300	Transcript	Os03t0259300-01.	protein_coding	-	-	5	1	1	M/V	Atg/Gtg	vcZ2727Y2	-	1	-	RAP-DB	-	Os03t0259300-01	-	-	-	-
R0314658005GA	3:14659318-14659318	A	stop_gained	HIGH	OsPP52	Os03g0372500	Transcript	Os03t0372500-02.	protein_coding	-	-	1543	1280	427	W/*	tGg/tAg	-	-	1	-	Oryzabase	-	Os03t0372500-02	-	-	-	-
R0314658005GA	3:14659318-14659318	A	stop_gained	HIGH	OsPP52	Os03g0372500	Transcript	Os03t0372500-03.	protein_coding	-	-	1504	1280	427	W/*	tGg/tAg	-	-	1	-	Oryzabase	-	Os03t0372500-03	-	-	-	-
R0318089021GA	3:18090239-18090239	A	stop_gained	HIGH	-	Os03g0431200	Transcript	Os03t0431200-00.	protein_coding	-	-	682	682	228	Q/*	Caa/Taa	-	-	-1	-	-	-	Os03t0431200-00	-	-	-	-
R0318386922CT	3:18388140-18388140	A	stop_gained	HIGH	-	Os03g0435800	Transcript	Os03t0435800-00.	protein_coding	-	-	382	331	111	R/*	Cga/Tga	rs19638956	-	-1	-	-	-	Os03t0435800-00	-	-	-	-
F0320263687CT	3:20265176-20265176	G	stop_lost	HIGH	PRX49	Os03g0563600	Transcript	Os03t0563600-01.	protein_coding	-	-	513	381	127	*/W	tgA/tgG	-	-	1	-	Uniprot_gn	-	Os03t0563600-01	-	-	-	-
R0321666156GA	3:21667646-21667646	A	stop_gained	HIGH	-	Os03g0586800	Transcript	Os03t0586800-02.	protein_coding	-	-	1384	1273	425	Q/*	Caa/Taa	-	-	-1	-	-	-	Os03t0586800-02	-	-	-	-
F0322281859AG	3:22283352-22283352	A	stop_gained	HIGH	-	Os03g0598150	Transcript	Os03t0598150-00.	protein_coding	-	-	871	388	130	R/*	Cga/Tga	10322283352	-	-1	-	-	-	Os03t0598150-00	-	-	-	-
R0323534313CA	3:23536139-23536139	A	splice_donor_variant	HIGH	OsSTA105	Os03g0620500	Transcript	Os03t0620500-01.	protein_coding	-	-	-	-	-	-	-	-	-	1	-	Oryzabase	-	Os03t0620500-01	-	-	-	-
F0323850009GT	3:23851835-23851835	C	stop_lost	HIGH	-	Os03g0626500	Transcript	Os03t0626500-00.	protein_coding	-	-	804	804	268	*/C	tgA/tgC	-	-	1	-	-	-	Os03t0626500-00	-	-	-	-
R0327535578AG	3:27542525-27542525	G	stop_lost	HIGH	-	Os03g0689833	Transcript	Os03t0689833-00.	protein_coding	-	-	791	791	264	*/W	tAg/tGg	TBGI159234	-	1	-	-	-	Os03t0689833-00	-	-	-	-
F0328091070GA	3:28098016-28098016	A	stop_gained	HIGH	-	Os03g0700500	Transcript	Os03t0700500-00.	protein_coding	-	-	518	121	41	R/*	Cga/Tga	rs19650441	-	-1	-	-	-	Os03t0700500-00	-	-	-	-
R0330209714AC	3:30216675-30216675	C	stop_lost	HIGH	OsHOS1	Os03g0737200	Transcript	Os03t0737200-01.	protein_coding	-	-	2647	2587	863	*/E	Tag/Gag	-	-	-1	-	RAP-DB	-	Os03t0737200-01	-	-	-	-
F0331021257TC	3:31028370-31028370	A	stop_gained	HIGH	OsDjC33	Os03g0752700	Transcript	Os03t0752700-01.	protein_coding	-	-	831	410	137	W/*	tGg/tAg	-	-	1	-	Oryzabase	-	Os03t0752700-01	-	-	-	-
R0334026081GA	3:34033211-34033211	A	stop_gained	HIGH	OsRFP	Os03g0812200	Transcript	Os03t0812200-01.	protein_coding	-	-	1209	911	304	W/*	tGg/tAg	-	-	1	-	Oryzabase	-	Os03t0812200-01	-	-	-	-
R0334026081GA	3:34033211-34033211	A	stop_gained	HIGH	OsRFP	Os03g0812200	Transcript	Os03t0812200-02.	protein_coding	-	-	1180	911	304	W/*	tGg/tAg	-	-	1	-	Oryzabase	-	Os03t0812200-02	-	-	-	-
R0334946315TC	3:34953445-34953445	G	splice_donor_variant	HIGH	CRT	Os03g0832200	Transcript	Os03t0832200-01.	protein_coding	-	-	-	-	-	-	-	vcZ280N91	-	-1	-	Oryzabase	-	Os03t0832200-01	-	-	-	-
R0335689698GA	3:35696829-35696829	G	stop_lost	HIGH	Bph14	Os03g0848700	Transcript	Os03t0848700-01.	protein_coding	-	-	1867	1666	556	*/Q	Tag/Cag	-	-	-1	-	RAP-DB	-	Os03t0848700-01	-	-	-	-
F0335732688CT	3:35739819-35739819	A	stop_gained	HIGH	-	Os03g0849600	Transcript	Os03t0849600-01.	protein_coding	-	-	786	730	244	Q/*	Cag/Tag	-	-	-1	-	-	-	Os03t0849600-01	-	-	-	-
F0335916625TG	3:35923756-35923756	C	stop_lost	HIGH	OsTET6	Os03g0853200	Transcript	Os03t0853200-01.	protein_coding	-	-	873	822	274	*/C	tgA/tgC	-	-	1	-	Oryzabase	-	Os03t0853200-01	-	-	-	-
F0404315181CT	4:4319576-4319576	G	stop_lost	HIGH	-	Os04g0162800	Transcript	Os04t0162800-00.	protein_coding	-	-	1741	1741	581	*/Q	Taa/Caa	-	-	-1	-	-	-	Os04t0162800-00	-	-	-	-
R0404433291AG	4:4437687-4437687	A	stop_gained	HIGH	-	Os04g0165300	Transcript	Os04t0165300-01.	protein_coding	-	-	550	386	129	W/*	tGg/tAg	-	-	1	-	-	-	Os04t0165300-01	-	-	-	-
R0404433291AG	4:4437687-4437687	A	stop_gained	HIGH	-	Os04g0165300	Transcript	Os04t0165300-02.	protein_coding	-	-	528	386	129	W/*	tGg/tAg	-	-	1	-	-	-	Os04t0165300-02	-	-	-	-
F0404736003CT	4:4740564-4740564	A	stop_gained	HIGH	ETR2	Os04g0169100	Transcript	Os04t0169100-01.	protein_coding	-	-	2190	1358	453	W/*	tGg/tAg	-	-	1	-	Uniprot_gn	-	Os04t0169100-01	-	-	-	-
F0404736003CT	4:4740564-4740564	A	stop_gained	HIGH	ETR2	Os04g0169100	Transcript	Os04t0169100-02.	protein_coding	-	-	1964	1358	453	W/*	tGg/tAg	-	-	1	-	Uniprot_gn	-	Os04t0169100-02	-	-	-	-
F0407316445CT	4:7321175-7321175	A	stop_gained,splice_region_variant	HIGH	OsABCC10	Os04g0209300	Transcript	Os04t0209300-01.	protein_coding	-	-	2535	2419	807	Q/*	Caa/Taa	-	-	-1	-	Oryzabase	-	Os04t0209300-01	-	-	-	-
F0408133295TC	4:8138021-8138021	G	stop_lost	HIGH	-	Os04g0221800	Transcript	Os04t0221800-00.	protein_coding	-	-	400	400	134	*/Q	Tag/Cag	-	-	-1	-	-	-	Os04t0221800-00	-	-	-	-
R0411560423GA	4:11569719-11569719	G	stop_lost	HIGH	-	Os04g0275100	Transcript	Os04t0275100-01.	protein_coding	-	-	2271	2266	756	*/Q	Taa/Caa	-	-	-1	-	-	-	Os04t0275100-01	-	-	-	-
F0412270419CT	4:12279704-12279704	A	stop_gained	HIGH	-	Os04g0284900	Transcript	Os04t0284900-01.	protein_coding	-	-	1063	928	310	Q/*	Cag/Tag	-	-	-1	-	-	-	Os04t0284900-01	-	-	-	-
F0417890697CT	4:18062656-18062656	A	splice_acceptor_variant	HIGH	OsWAK47	Os04g0371100	Transcript	Os04t0371100-00.	protein_coding	-	-	-	-	-	-	-	-	-	-1	-	Oryzabase	-	Os04t0371100-00	-	-	-	-
F0419458198TC	4:19630163-19630163	A	stop_gained	HIGH	-	Os04g0397700	Transcript	Os04t0397700-00.	protein_coding	-	-	407	407	136	W/*	tGg/tAg	-	-	1	-	-	-	Os04t0397700-00	-	-	-	-
F0421377894CT	4:21549844-21549844	A	stop_gained	HIGH	OsRecQl4	Os04g0433800	Transcript	Os04t0433800-01.	protein_coding	-	-	2805	2650	884	Q/*	Caa/Taa	-	-	-1	-	Oryzabase	-	Os04t0433800-01	-	-	-	-
R0424562724TC	4:24747863-24747863	G	splice_acceptor_variant	HIGH	-	Os04g0494950	Transcript	Os04t0494950-01.	protein_coding	-	-	-	-	-	-	-	10424747863	-	1	-	-	-	Os04t0494950-01	-	-	-	-
R0425013340AG	4:25198479-25198479	G	stop_lost	HIGH	OsPABPC3	Os04g0504800	Transcript	Os04t0504800-01.	protein_coding	-	-	1072	796	266	*/Q	Tag/Cag	-	-	-1	-	Oryzabase	-	Os04t0504800-01	-	-	-	-
F0429300918AC	4:29486051-29486051	A	splice_acceptor_variant,non_coding_transcript_variant	HIGH	-	Os04g0583550	Transcript	Os04t0583550-00.	nontranslating_CDS	-	-	-	-	-	-	-	rs19464146	-	-1	-	-	-	-	-	-	-	-
F0433658823TC	4:33843931-33843931	G	stop_lost	HIGH	-	Os04g0663100	Transcript	Os04t0663100-01.	protein_coding	-	-	1847	1685	562	*/W	tAg/tGg	-	-	1	-	-	-	Os04t0663100-01	-	-	-	-
R0434226658TG	4:34411764-34411764	C	stop_lost	HIGH	-	Os04g0674100	Transcript	Os04t0674100-02.	protein_coding	-	-	616	583	195	*/G	Tga/Gga	-	-	-1	-	-	-	Os04t0674100-02	-	-	-	-
R0434294024GA	4:34479130-34479130	G	stop_lost	HIGH	-	Os04g0675200	Transcript	Os04t0675200-01.	protein_coding	-	-	10	9	3	*/W	tgA/tgG	-	-	1	-	-	-	Os04t0675200-01	-	-	-	-
R0435215032AG	4:35400152-35400152	G	stop_lost	HIGH	-	Os04g0691750	Transcript	Os04t0691750-00.	protein_coding	-	-	1747	1714	572	*/Q	Tag/Cag	-	-	-1	-	-	-	Os04t0691750-00	-	-	-	-
F0501747736AG	5:1747751-1747751	A	splice_donor_variant	HIGH	-	Os05g0129900	Transcript	Os05t0129900-01.	protein_coding	-	-	-	-	-	-	-	vcZ29NU7N	-	-1	-	-	-	Os05t0129900-01	-	-	-	-
F0501747736AG	5:1747751-1747751	A	splice_donor_variant	HIGH	-	Os05g0129900	Transcript	Os05t0129900-02.	protein_coding	-	-	-	-	-	-	-	vcZ29NU7N	-	-1	-	-	-	Os05t0129900-02	-	-	-	-
R0501747736TC	5:1747751-1747751	A	splice_donor_variant	HIGH	-	Os05g0129900	Transcript	Os05t0129900-01.	protein_coding	-	-	-	-	-	-	-	vcZ29NU7N	-	-1	-	-	-	Os05t0129900-01	-	-	-	-
R0501747736TC	5:1747751-1747751	A	splice_donor_variant	HIGH	-	Os05g0129900	Transcript	Os05t0129900-02.	protein_coding	-	-	-	-	-	-	-	vcZ29NU7N	-	-1	-	-	-	Os05t0129900-02	-	-	-	-
F0502090739CT	5:2090757-2090757	A	stop_gained	HIGH	OsSAMS1	Os05g0135700	Transcript	Os05t0135700-01.	protein_coding	-	-	396	279	93	W/*	tgG/tgA	-	-	1	-	Oryzabase	-	Os05t0135700-01	-	-	-	-
F0502090739CT	5:2090757-2090757	A	stop_gained	HIGH	OsSAMS1	Os05g0135700	Transcript	Os05t0135700-02.	protein_coding	-	-	293	279	93	W/*	tgG/tgA	-	-	1	-	Oryzabase	-	Os05t0135700-02	-	-	-	-
F0503055080CT	5:3055104-3055104	A	stop_gained	HIGH	VLN1	Os05g0153000	Transcript	Os05t0153000-01.	protein_coding	-	-	2082	1808	603	W/*	tGg/tAg	-	-	1	-	Uniprot_gn	-	Os05t0153000-01	-	-	-	-
F0503055080CT	5:3055104-3055104	A	stop_gained	HIGH	VLN1	Os05g0153000	Transcript	Os05t0153000-02.	protein_coding	-	-	1946	1808	603	W/*	tGg/tAg	-	-	1	-	Uniprot_gn	-	Os05t0153000-02	-	-	-	-
F0503210814AC	5:3210838-3210838	A	splice_acceptor_variant	HIGH	-	Os05g0154850	Transcript	Os05t0154850-00.	protein_coding	-	-	-	-	-	-	-	rs19284310	-	-1	-	-	-	Os05t0154850-00	-	-	-	-
R0503729491CA	5:3729514-3729514	C	stop_lost	HIGH	-	Os05g0163600	Transcript	Os05t0163600-01.	protein_coding	-	-	1120	299	100	*/S	tAg/tCg	-	-	1	-	-	-	Os05t0163600-01	-	-	-	-
R0504681885CT	5:4681908-4681908	G	stop_lost	HIGH	OsIAA15	Os05g0178600	Transcript	Os05t0178600-01.	protein_coding	-	-	761	637	213	*/R	Tga/Cga	rs19451373	-	-1	-	Oryzabase	-	Os05t0178600-01	-	-	-	-
F0509153480GT	5:9153552-9153552	A	stop_gained	HIGH	-	Os05g0250700	Transcript	Os05t0250700-00.	protein_coding	-	-	1193	1180	394	E/*	Gaa/Taa	-	-	-1	-	-	-	Os05t0250700-00	-	-	-	-
F0511654959CA	5:11655029-11655029	A	splice_acceptor_variant	HIGH	-	Os05g0279300	Transcript	Os05t0279300-01.	protein_coding	-	-	-	-	-	-	-	10511655029	-	-1	-	-	-	Os05t0279300-01	-	-	-	-
R0519596172CT	5:19658688-19658688	A	stop_gained	HIGH	-	Os05g0403600	Transcript	Os05t0403600-01.	protein_coding	-	-	1191	1183	395	Q/*	Cag/Tag	vcZ2AGK2J	-	-1	-	-	-	Os05t0403600-01	-	-	-	-
R0526117051AG	5:26179631-26179631	A	stop_gained	HIGH	OsFbox268	Os05g0526300	Transcript	Os05t0526300-02.	protein_coding	-	-	985	857	286	W/*	tGg/tAg	-	-	1	-	Oryzabase	-	Os05t0526300-02	-	-	-	-
R0526322770CA	5:26385407-26385407	A	stop_lost	HIGH	-	Os05g0531600	Transcript	Os05t0531600-00.	protein_coding	-	-	219	219	73	*/Y	taG/taT	-	-	-1	-	-	-	Os05t0531600-00	-	-	-	-
F0527664826CT	5:27727469-27727469	G	start_lost,synonymous_variant	HIGH	-	Os05g0557400	Transcript	Os05t0557400-01.	protein_coding	-	-	4	1	1	L	Ttg/Ctg	-	-	-1	-	-	-	Os05t0557400-01	-	-	-	-
R0528485058CT	5:28547703-28547703	A	splice_donor_variant	HIGH	-	Os05g0573200	Transcript	Os05t0573200-00.	protein_coding	-	-	-	-	-	-	-	rs19792766	-	1	-	-	-	Os05t0573200-00	-	-	-	-
F0603081327TC	6:3082326-3082326	G	stop_lost	HIGH	SSI	Os06g0160700	Transcript	Os06t0160700-01.	protein_coding	-	-	1504	1312	438	*/Q	Tag/Cag	-	-	-1	-	RAP-DB	-	Os06t0160700-01	-	-	-	-
F0605858837TG	6:5859836-5859836	C	stop_lost	HIGH	-	Os06g0215200	Transcript	Os06t0215200-01.	protein_coding	-	-	320	196	66	*/E	Tag/Gag	-	-	-1	-	-	-	Os06t0215200-01	-	-	-	-
F0605858837TG	6:5859836-5859836	C	stop_lost	HIGH	-	Os06g0215200	Transcript	Os06t0215200-02.	protein_coding	-	-	310	196	66	*/E	Tag/Gag	-	-	-1	-	-	-	Os06t0215200-02	-	-	-	-
R0607989522AG	6:7990521-7990521	A	stop_gained,splice_region_variant	HIGH	-	Os06g0254300	Transcript	Os06t0254300-01.	protein_coding	-	-	232	79	27	R/*	Cga/Tga	-	-	-1	-	-	-	Os06t0254300-01	-	-	-	-
R0607989522AG	6:7990521-7990521	A	stop_gained,splice_region_variant	HIGH	-	Os06g0254300	Transcript	Os06t0254300-03.	protein_coding	-	-	93	79	27	R/*	Cga/Tga	-	-	-1	-	-	-	Os06t0254300-03	-	-	-	-
F0609035994CT	6:9036993-9036993	G	stop_lost	HIGH	OsHAK24	Os06g0270200	Transcript	Os06t0270200-00.	protein_coding	-	-	556	556	186	*/Q	Tag/Cag	-	-	-1	-	Oryzabase	-	Os06t0270200-00	-	-	-	-
F0611501414GA	6:11502413-11502413	A	stop_gained	HIGH	-	Os06g0304700	Transcript	Os06t0304700-01.	protein_coding	-	-	377	375	125	W/*	tgG/tgA	10611502413	-	1	-	-	-	Os06t0304700-01	-	-	-	-
R0620637272GA	6:20638269-20638269	G	stop_lost	HIGH	-	Os06g0545900	Transcript	Os06t0545900-01.	protein_coding	-	-	840	325	109	*/Q	Taa/Caa	-	-	-1	-	-	-	Os06t0545900-01	-	-	-	-
R0620720367CT	6:20721364-20721364	A	stop_gained	HIGH	-	Os06g0547933	Transcript	Os06t0547933-00.	protein_coding	-	-	121	37	13	R/*	Cga/Tga	vcZ2BPN69	-	-1	-	-	-	Os06t0547933-00	-	-	-	-
R0626192593CA	6:26193590-26193590	C	stop_lost	HIGH	-	Os06g0643000	Transcript	Os06t0643000-01.	protein_coding	-	-	1502	1264	422	*/E	Taa/Gaa	-	-	-1	-	-	-	Os06t0643000-01	-	-	-	-
F0626455753GA	6:26456750-26456750	A	stop_gained	HIGH	OsProCP2	Os06g0647400	Transcript	Os06t0647400-02.	protein_coding	-	-	1620	1606	536	Q/*	Cag/Tag	TBGI306934	-	-1	-	Oryzabase	-	Os06t0647400-02	-	-	-	-
F0629416488CT	6:29417486-29417486	A	stop_gained	HIGH	-	Os06g0699700	Transcript	Os06t0699700-01.	protein_coding	-	-	66	65	22	W/*	tGg/tAg	-	-	1	-	-	-	Os06t0699700-01	-	-	-	-
F0630065205AG	6:30066203-30066203	A	stop_gained	HIGH	-	Os06g0711000	Transcript	Os06t0711000-01.	protein_coding	-	-	641	589	197	Q/*	Cag/Tag	vcZ2C1YDS	-	-1	-	-	-	Os06t0711000-01	-	-	-	-
F0630370910AG	6:30371908-30371908	G	splice_donor_variant,non_coding_transcript_variant	HIGH	-	Os06g0715550	Transcript	Os06t0715550-00.	nontranslating_CDS	-	-	-	-	-	-	-	10630371908	-	-1	-	-	-	-	-	-	-	-
F0631208348CT	6:31209346-31209346	A	stop_gained	HIGH	-	Os06g0731800	Transcript	Os06t0731800-01.	protein_coding	-	-	496	370	124	Q/*	Caa/Taa	-	-	-1	-	-	-	Os06t0731800-01	-	-	-	-
R0631208348GA	6:31209346-31209346	A	stop_gained	HIGH	-	Os06g0731800	Transcript	Os06t0731800-01.	protein_coding	-	-	496	370	124	Q/*	Caa/Taa	-	-	-1	-	-	-	Os06t0731800-01	-	-	-	-
R0702314770GA	7:2315769-2315769	G	stop_lost	HIGH	-	Os07g0145400	Transcript	Os07t0145400-01.	protein_coding	-	-	1862	1408	470	*/R	Tga/Cga	-	-	-1	-	-	-	Os07t0145400-01	-	-	-	-
R0703619605GT	7:3620604-3620604	A	splice_acceptor_variant	HIGH	-	Os07g0167500	Transcript	Os07t0167500-01.	protein_coding	-	-	-	-	-	-	-	vcZ2C7I1O	-	-1	-	-	-	Os07t0167500-01	-	-	-	-
R0704321557AG	7:4322556-4322556	G	stop_lost	HIGH	RISBZ1	Os07g0182000	Transcript	Os07t0182000-01.	protein_coding	-	-	1459	1216	406	*/R	Tga/Cga	-	-	-1	-	Uniprot_gn	-	Os07t0182000-01	-	-	-	-
R0706751873GA	7:6752868-6752868	G	stop_lost	HIGH	-	Os07g0222200	Transcript	Os07t0222200-01.	protein_coding	-	-	926	925	309	*/Q	Tag/Cag	-	-	-1	-	-	-	Os07t0222200-01	-	-	-	-
F0708968871TC	7:8969865-8969865	A	splice_donor_variant	HIGH	-	Os07g0258501	Transcript	Os07t0258501-00.	protein_coding	-	-	-	-	-	-	-	-	-	-1	-	-	-	Os07t0258501-00	-	-	-	-
F0710156245TC	7:10157239-10157239	G	stop_lost	HIGH	OsWRKY123	Os07g0273700	Transcript	Os07t0273700-00.	protein_coding	-	-	2287	2287	763	*/Q	Taa/Caa	-	-	-1	-	Oryzabase	-	Os07t0273700-00	-	-	-	-
R0710156245AG	7:10157239-10157239	G	stop_lost	HIGH	OsWRKY123	Os07g0273700	Transcript	Os07t0273700-00.	protein_coding	-	-	2287	2287	763	*/Q	Taa/Caa	-	-	-1	-	Oryzabase	-	Os07t0273700-00	-	-	-	-
F0710765261CT	7:10766255-10766255	A	stop_gained	HIGH	-	Os07g0282500	Transcript	Os07t0282500-01.	protein_coding	-	-	408	5	2	W/*	tGg/tAg	-	-	1	-	-	-	Os07t0282500-01	-	-	-	-
R0710765261GA	7:10766255-10766255	A	stop_gained	HIGH	-	Os07g0282500	Transcript	Os07t0282500-01.	protein_coding	-	-	408	5	2	W/*	tGg/tAg	-	-	1	-	-	-	Os07t0282500-01	-	-	-	-
R0711911868GA	7:11912862-11912862	G	stop_lost	HIGH	-	Os07g0301500	Transcript	Os07t0301500-00.	protein_coding	-	-	309	262	88	*/R	Tga/Cga	-	-	-1	-	-	-	Os07t0301500-00	-	-	-	-
R0712445279CT	7:12446272-12446272	A	splice_donor_variant	HIGH	-	Os07g0405700	Transcript	Os07t0405700-01.	protein_coding	-	-	-	-	-	-	-	vcZ2CMJVD	-	1	-	-	-	Os07t0405700-01	-	-	-	-
F0715916346CT	7:15917339-15917339	A	stop_gained	HIGH	-	Os07g0457300	Transcript	Os07t0457300-01.	protein_coding	-	-	1972	1706	569	W/*	tGg/tAg	-	-	1	-	-	-	Os07t0457300-01	-	-	-	-
F0723400206TC	7:23401199-23401199	A	splice_acceptor_variant	HIGH	-	Os07g0578333	Transcript	Os07t0578333-01.	protein_coding	-	-	-	-	-	-	-	-	-	-1	-	-	-	Os07t0578333-01	-	-	-	-
R0723400206AG	7:23401199-23401199	A	splice_acceptor_variant	HIGH	-	Os07g0578333	Transcript	Os07t0578333-01.	protein_coding	-	-	-	-	-	-	-	-	-	-1	-	-	-	Os07t0578333-01	-	-	-	-
F0724396482CT	7:24397476-24397476	A	stop_gained	HIGH	Os_F0793	Os07g0598200	Transcript	Os07t0598200-01.	protein_coding	-	-	916	614	205	W/*	tGg/tAg	-	-	1	-	Oryzabase	-	Os07t0598200-01	-	-	-	-
F0724562791TG	7:24563785-24563785	C	stop_lost	HIGH	-	Os07g0601900	Transcript	Os07t0601900-01.	protein_coding	-	-	154	112	38	*/G	Tga/Gga	-	-	-1	-	-	-	Os07t0601900-01	-	-	-	-
R0724654567AG	7:24655561-24655561	A	stop_gained	HIGH	-	Os07g0603100	Transcript	Os07t0603100-01.	protein_coding	-	-	1496	1360	454	R/*	Cga/Tga	-	-	-1	-	-	-	Os07t0603100-01	-	-	-	-
F0725326524CT	7:25327518-25327518	A	stop_gained	HIGH	OsSPX6	Os07g0614700	Transcript	Os07t0614700-01.	protein_coding	-	-	478	274	92	Q/*	Caa/Taa	-	-	-1	-	RAP-DB	-	Os07t0614700-01	-	-	-	-
F0728004036TC	7:28005029-28005029	G	stop_lost	HIGH	OsSDR110C-MI4	Os07g0663800	Transcript	Os07t0663800-01.	protein_coding	-	-	69	26	9	*/W	tAg/tGg	-	-	1	-	Oryzabase	-	Os07t0663800-01	-	-	-	-
F0729636661CT	7:29637653-29637653	A	stop_gained	HIGH	-	Os07g0695400	Transcript	Os07t0695400-01.	protein_coding	-	-	596	211	71	Q/*	Cag/Tag	-	-	-1	-	-	-	Os07t0695400-01	-	-	-	-
F0729636661CT	7:29637653-29637653	A	stop_gained	HIGH	-	Os07g0695400	Transcript	Os07t0695400-02.	protein_coding	-	-	489	211	71	Q/*	Cag/Tag	-	-	-1	-	-	-	Os07t0695400-02	-	-	-	-
F0802512748AG	8:2513745-2513745	G	splice_donor_variant	HIGH	OsDegp11	Os08g0144400	Transcript	Os08t0144400-01.	protein_coding	-	-	-	-	-	-	-	rs19831724	-	-1	-	Oryzabase	-	Os08t0144400-01	-	-	-	-
F0803411674TC	8:3412671-3412671	A	stop_gained	HIGH	-	Os08g0158300	Transcript	Os08t0158300-00.	protein_coding	-	-	868	868	290	R/*	Cga/Tga	-	-	-1	-	-	-	Os08t0158300-00	-	-	-	-
F0805372577TC	8:5373574-5373574	G	stop_lost	HIGH	-	Os08g0191650	Transcript	Os08t0191650-01.	protein_coding	-	-	1765	81	27	*/W	tgA/tgG	-	-	1	-	-	-	Os08t0191650-01	-	-	-	-
F0806128990CT	8:6129985-6129985	A	stop_gained	HIGH	-	Os08g0205100	Transcript	Os08t0205100-01.	protein_coding	-	-	1738	1104	368	W/*	tgG/tgA	-	-	1	-	-	-	Os08t0205100-01	-	-	-	-
R0808790369AG	8:8791365-8791365	G	stop_lost	HIGH	-	Os08g0243866	Transcript	Os08t0243866-00.	protein_coding	-	-	439	439	147	*/Q	Taa/Caa	-	-	-1	-	-	-	Os08t0243866-00	-	-	-	-
R0811606467GA	8:11607462-11607462	A	stop_gained	HIGH	-	Os08g0290700	Transcript	Os08t0290700-01.	protein_coding	-	-	70	41	14	W/*	tGg/tAg	-	-	1	-	-	-	Os08t0290700-01	-	-	-	-
F0819433640CT	8:19436353-19436353	G	stop_lost	HIGH	-	Os08g0406500	Transcript	Os08t0406500-01.	protein_coding	-	-	1118	1096	366	*/Q	Tag/Cag	-	-	-1	-	-	-	Os08t0406500-01	-	-	-	-
F0827586656CT	8:27589370-27589370	A	stop_gained	HIGH	OsRpn3	Os08g0550100	Transcript	Os08t0550100-01.	protein_coding	-	-	935	874	292	Q/*	Cag/Tag	-	-	-1	-	Oryzabase	-	Os08t0550100-01	-	-	-	-
F0901894122GT	9:1895122-1895122	A	splice_donor_variant	HIGH	-	Os09g0124800	Transcript	Os09t0124800-01.	protein_coding	-	-	-	-	-	-	-	-	-	1	-	-	-	Os09t0124800-01	-	-	-	-
F0909671945TC	9:9672946-9672946	A	stop_gained	HIGH	Pi3	Os09g0327600	Transcript	Os09t0327600-01.	protein_coding	-	-	705	649	217	R/*	Cga/Tga	-	-	-1	-	Oryzabase	-	Os09t0327600-01	-	-	-	-
R0911321915GA	9:11322916-11322916	G	stop_lost	HIGH	-	Os09g0354100	Transcript	Os09t0354100-00.	protein_coding	-	-	891	791	264	*/W	tAg/tGg	-	-	1	-	-	-	Os09t0354100-00	-	-	-	-
F0914394399TC	9:14395400-14395400	A	stop_gained	HIGH	-	Os09g0407900	Transcript	Os09t0407900-01.	protein_coding	-	-	1646	1465	489	Q/*	Cag/Tag	-	-	-1	-	-	-	Os09t0407900-01	-	-	-	-
R0915576185CA	9:15577186-15577186	A	stop_gained	HIGH	-	Os09g0428600	Transcript	Os09t0428600-00.	protein_coding	-	-	1258	1258	420	G/*	Gga/Tga	-	-	-1	-	-	-	Os09t0428600-00	-	-	-	-
F0917505392TC	9:17506393-17506393	G	stop_lost	HIGH	OsSCP42	Os09g0462875	Transcript	Os09t0462875-00.	protein_coding	-	-	910	910	304	*/Q	Taa/Caa	-	-	-1	-	Oryzabase	-	Os09t0462875-00	-	-	-	-
F0917506457TC	9:17507458-17507458	G	stop_lost	HIGH	OsSCP42	Os09g0462875	Transcript	Os09t0462875-00.	protein_coding	-	-	634	634	212	*/R	Tga/Cga	-	-	-1	-	Oryzabase	-	Os09t0462875-00	-	-	-	-
F0920158339AG	9:20158820-20158820	G	splice_donor_variant	HIGH	-	Os09g0517100	Transcript	Os09t0517100-01.	protein_coding	-	-	-	-	-	-	-	rs53375164	-	-1	-	-	-	Os09t0517100-01	-	-	-	-
F0102153332CA	1:2154332-2154332	C	missense_variant	MODERATE	AP2/EREBP#077	Os01g0140700	Transcript	Os01t0140700-00.	protein_coding	-	-	7	7	3	K/Q	Aaa/Caa	-	-	1	-	Oryzabase	-	Os01t0140700-00	-	-	-	-
F0142724471AG	1:42725515-42725515	A	missense_variant	MODERATE	OsIPT9	Os01g0968700	Transcript	Os01t0968700-01.	protein_coding	-	-	1173	1076	359	R/H	cGt/cAt	10142725515	-	1	-	Oryzabase	-	Os01t0968700-01	tolerated(1)	-	-	-
F0227615686TC	2:27621555-27621555	A	missense_variant	MODERATE	OsERF#020	Os02g0676800	Transcript	Os02t0676800-01.	protein_coding	-	-	334	68	23	G/E	gGg/gAg	-	-	1	-	Oryzabase	-	Os02t0676800-01	tolerated_low_confidence(0.1)	-	-	-
F0334354761TC	3:34361891-34361891	A	missense_variant	MODERATE	AP2/EREBP#033	Os03g0818800	Transcript	Os03t0818800-01.	protein_coding	-	-	1692	1118	373	R/H	cGt/cAt	-	-	1	-	RAP-DB	-	Os03t0818800-01	tolerated(0.59)	-	-	-
F0334354761TC	3:34361891-34361891	A	missense_variant	MODERATE	AP2/EREBP#033	Os03g0818800	Transcript	Os03t0818800-02.	protein_coding	-	-	1680	1106	369	R/H	cGt/cAt	-	-	1	-	RAP-DB	-	Os03t0818800-02	tolerated(0.6)	-	-	-
F0336290766TC	3:36297896-36297896	A	missense_variant	MODERATE	-	Os03g0860050	Transcript	Os03t0860050-01.	protein_coding	-	-	325	26	9	P/L	cCc/cTc	-	-	-1	-	-	-	Os03t0860050-01	-	-	-	-
F0701314166CT	7:1315166-1315166	A	missense_variant	MODERATE	OsDjC57	Os07g0124800	Transcript	Os07t0124800-01.	protein_coding	-	-	600	523	175	L/F	Ctc/Ttc	-	-	-1	-	Oryzabase	-	Os07t0124800-01	deleterious(0)	-	-	-
R0701314166GA	7:1315166-1315166	A	missense_variant	MODERATE	OsDjC57	Os07g0124800	Transcript	Os07t0124800-01.	protein_coding	-	-	600	523	175	L/F	Ctc/Ttc	-	-	-1	-	Oryzabase	-	Os07t0124800-01	deleterious(0)	-	-	-
R0705593247GT	7:5594246-5594246	C	missense_variant	MODERATE	OsERF#005	Os07g0204000	Transcript	Os07t0204000-00.	protein_coding	-	-	337	337	113	I/L	Atc/Ctc	rs19855425	-	1	-	Oryzabase	-	Os07t0204000-00	tolerated(1)	-	-	-
R0804171769AC	8:4172766-4172766	C	missense_variant	MODERATE	-	Os08g0171000	Transcript	Os08t0171000-01.	protein_coding	-	-	331	305	102	K/T	aAg/aCg	-	-	1	-	-	-	Os08t0171000-01	deleterious(0.03)	-	-	-
F0804299754CT	8:4300751-4300751	G	missense_variant	MODERATE	-	Os08g0173600	Transcript	Os08t0173600-01.	protein_coding	-	-	178	67	23	I/V	Att/Gtt	-	-	1	-	-	-	Os08t0173600-01	deleterious_low_confidence(0.05)	-	-	-
F0100310351GA	1:311351-311351	G	missense_variant	MODERATE	-	Os01g0105900	Transcript	Os01t0105900-01.	protein_coding	-	-	380	274	92	S/P	Tca/Cca	vcZ240T55	-	-1	-	-	-	Os01t0105900-01	tolerated(1)	-	-	-
F0100598435TG	1:599435-599435	C	missense_variant	MODERATE	-	Os01g0111400	Transcript	Os01t0111400-01.	protein_coding	-	-	631	430	144	T/P	Act/Cct	-	-	1	-	-	-	Os01t0111400-01	tolerated(0.3)	-	-	-
F0100598435TG	1:599435-599435	C	missense_variant	MODERATE	-	Os01g0111400	Transcript	Os01t0111400-02.	protein_coding	-	-	564	562	188	T/P	Act/Cct	-	-	1	-	-	-	Os01t0111400-02	tolerated(0.17)	-	-	-
R0100598435AC	1:599435-599435	C	missense_variant	MODERATE	-	Os01g0111400	Transcript	Os01t0111400-01.	protein_coding	-	-	631	430	144	T/P	Act/Cct	-	-	1	-	-	-	Os01t0111400-01	tolerated(0.3)	-	-	-
R0100598435AC	1:599435-599435	C	missense_variant	MODERATE	-	Os01g0111400	Transcript	Os01t0111400-02.	protein_coding	-	-	564	562	188	T/P	Act/Cct	-	-	1	-	-	-	Os01t0111400-02	tolerated(0.17)	-	-	-
F0100648072GA	1:649072-649072	A	missense_variant	MODERATE	-	Os01g0112500	Transcript	Os01t0112500-01.	protein_coding	-	-	651	527	176	T/M	aCg/aTg	rs18015585	-	-1	-	-	-	Os01t0112500-01	tolerated(0.24)	-	-	-
F0100648072GA	1:649072-649072	A	missense_variant	MODERATE	-	Os01g0112500	Transcript	Os01t0112500-02.	protein_coding	-	-	60	59	20	T/M	aCg/aTg	rs18015585	-	-1	-	-	-	Os01t0112500-02	tolerated(0.19)	-	-	-
R0100648072CT	1:649072-649072	A	missense_variant	MODERATE	-	Os01g0112500	Transcript	Os01t0112500-01.	protein_coding	-	-	651	527	176	T/M	aCg/aTg	rs18015585	-	-1	-	-	-	Os01t0112500-01	tolerated(0.24)	-	-	-
R0100648072CT	1:649072-649072	A	missense_variant	MODERATE	-	Os01g0112500	Transcript	Os01t0112500-02.	protein_coding	-	-	60	59	20	T/M	aCg/aTg	rs18015585	-	-1	-	-	-	Os01t0112500-02	tolerated(0.19)	-	-	-
R0100723562TG	1:724562-724562	C	missense_variant	MODERATE	OsRLCK3	Os01g0113300	Transcript	Os01t0113300-01.	protein_coding	-	-	788	737	246	Y/S	tAt/tCt	10100724562	-	1	-	Oryzabase	-	Os01t0113300-01	tolerated(0.68)	-	-	-
R0100732541GA	1:733541-733541	G	missense_variant	MODERATE	OsRLCK4	Os01g0113400	Transcript	Os01t0113400-01.	protein_coding	-	-	646	199	67	C/R	Tgc/Cgc	-	-	-1	-	Oryzabase	-	Os01t0113400-01	deleterious(0.01)	-	-	-
R0100738694GA	1:739694-739694	A	missense_variant	MODERATE	-	Os01g0113650	Transcript	Os01t0113650-00.	protein_coding	-	-	787	767	256	R/Q	cGg/cAg	-	-	1	-	-	-	Os01t0113650-00	deleterious(0.01)	-	-	-
R0100743475AG	1:744475-744475	G	missense_variant	MODERATE	-	Os01g0113700	Transcript	Os01t0113700-00.	protein_coding	-	-	703	703	235	F/L	Ttt/Ctt	-	-	-1	-	-	-	Os01t0113700-00	tolerated(0.65)	-	-	-
F0100841132CG	1:842132-842132	C	missense_variant	MODERATE	OsRLCK10	Os01g0115566	Transcript	Os01t0115566-00.	protein_coding	-	-	626	626	209	T/R	aCa/aGa	-	-	-1	-	Oryzabase	-	Os01t0115566-00	-	-	-	-
R0100841132GC	1:842132-842132	C	missense_variant	MODERATE	OsRLCK10	Os01g0115566	Transcript	Os01t0115566-00.	protein_coding	-	-	626	626	209	T/R	aCa/aGa	-	-	-1	-	Oryzabase	-	Os01t0115566-00	-	-	-	-
F0100841564CT	1:842564-842564	G	missense_variant	MODERATE	OsRLCK10	Os01g0115566	Transcript	Os01t0115566-00.	protein_coding	-	-	194	194	65	V/A	gTa/gCa	-	-	-1	-	Oryzabase	-	Os01t0115566-00	tolerated(0.21)	-	-	-
R0100873522CT	1:874522-874522	A	missense_variant	MODERATE	Os8Tak3	Os01g0116000	Transcript	Os01t0116000-00.	protein_coding	-	-	296	296	99	T/I	aCc/aTc	vcZ241K5N	-	-1	-	Oryzabase	-	Os01t0116000-00	tolerated(0.3)	-	-	-
F0100911974AG	1:912974-912974	G	missense_variant	MODERATE	OsRLCK13	Os01g0116200	Transcript	Os01t0116200-01.	protein_coding	-	-	1043	1016	339	V/A	gTc/gCc	rs18034173	-	-1	-	Oryzabase	-	Os01t0116200-01	tolerated(1)	-	-	-
R0100934871GA	1:935871-935871	G	missense_variant	MODERATE	-	Os01g0116901	Transcript	Os01t0116901-00.	protein_coding	-	-	254	215	72	K/R	aAg/aGg	-	-	1	-	-	-	Os01t0116901-00	tolerated_low_confidence(0.62)	-	-	-
R0101264209TC	1:1265209-1265209	G	missense_variant	MODERATE	-	Os01g0122701	Transcript	Os01t0122701-00.	protein_coding	-	-	242	242	81	K/R	aAg/aGg	vcZ2424HH	-	1	-	-	-	Os01t0122701-00	tolerated(0.52)	-	-	-
R0101509625TC	1:1510625-1510625	G	missense_variant	MODERATE	-	Os01g0127400	Transcript	Os01t0127400-00.	protein_coding	-	-	1237	1220	407	K/R	aAg/aGg	TBGI004409	-	1	-	-	-	Os01t0127400-00	tolerated_low_confidence(1)	-	-	-
R0101642857CA	1:1643857-1643857	A	missense_variant	MODERATE	-	Os01g0129500	Transcript	Os01t0129500-02.	protein_coding	-	-	295	238	80	V/F	Gtc/Ttc	-	-	-1	-	-	-	Os01t0129500-02	tolerated(0.24)	-	-	-
F0101813089TC	1:1814089-1814089	A	missense_variant	MODERATE	-	Os01g0132800	Transcript	Os01t0132800-01.	protein_coding	-	-	703	656	219	P/L	cCg/cTg	-	-	-1	-	-	-	Os01t0132800-01	deleterious(0.01)	-	-	-
R0101877134CA	1:1878134-1878134	A	missense_variant	MODERATE	-	Os01g0134200	Transcript	Os01t0134200-02.	protein_coding	-	-	122	120	40	D/E	gaC/gaA	-	-	1	-	-	-	Os01t0134200-02	tolerated_low_confidence(1)	-	-	-
F0101902530GA	1:1903530-1903530	A	missense_variant	MODERATE	-	Os01g0134700	Transcript	Os01t0134700-01.	protein_coding	-	-	503	346	116	V/I	Gtc/Atc	10101903530	-	1	-	-	-	Os01t0134700-01	tolerated(0.06)	-	-	-
F0101911846GT	1:1912846-1912846	A	missense_variant	MODERATE	-	Os01g0134900	Transcript	Os01t0134900-01.	protein_coding	-	-	1718	1648	550	A/S	Gct/Tct	-	-	-1	-	-	-	Os01t0134900-01	tolerated(0.15)	-	-	-
F0102054836GA	1:2055836-2055836	A	missense_variant	MODERATE	-	Os01g0138400	Transcript	Os01t0138400-01.	protein_coding	-	-	800	784	262	V/I	Gtc/Atc	10102055836	-	1	-	-	-	Os01t0138400-01	tolerated(1)	-	-	-
R0102054836CT	1:2055836-2055836	A	missense_variant	MODERATE	-	Os01g0138400	Transcript	Os01t0138400-01.	protein_coding	-	-	800	784	262	V/I	Gtc/Atc	10102055836	-	1	-	-	-	Os01t0138400-01	tolerated(1)	-	-	-
R0102215420GA	1:2216420-2216420	A	missense_variant	MODERATE	OsSKD1	Os01g0141100	Transcript	Os01t0141100-02.	protein_coding	-	-	582	581	194	T/I	aCc/aTc	-	-	-1	-	Oryzabase	-	Os01t0141100-02	tolerated_low_confidence(0.19)	-	-	-
F0102403445GA	1:2404445-2404445	A	missense_variant	MODERATE	-	Os01g0144600	Transcript	Os01t0144600-01.	protein_coding	-	-	416	293	98	R/H	cGc/cAc	TBGI006333	-	1	-	-	-	Os01t0144600-01	tolerated(0.67)	-	-	-
F0102567707GA	1:2568707-2568707	A	missense_variant	MODERATE	OsSTA4	Os01g0147300	Transcript	Os01t0147300-01.	protein_coding	-	-	476	476	159	S/N	aGc/aAc	-	-	1	-	Oryzabase	-	Os01t0147300-01	-	-	-	-
R0102635503AG	1:2636503-2636503	G	missense_variant	MODERATE	-	Os01g0148400	Transcript	Os01t0148400-01.	protein_coding	-	-	1148	1129	377	R/G	Aga/Gga	-	-	1	-	-	-	Os01t0148400-01	deleterious_low_confidence(0)	-	-	-
R0102652801CT	1:2653801-2653801	A	missense_variant	MODERATE	-	Os01g0148700	Transcript	Os01t0148700-01.	protein_coding	-	-	1154	1103	368	R/H	cGt/cAt	10102653801	-	1	-	-	-	Os01t0148700-01	tolerated(0.18)	-	-	-
R0102652801CT	1:2653801-2653801	A	missense_variant	MODERATE	-	Os01g0148700	Transcript	Os01t0148700-02.	protein_coding	-	-	1116	1103	368	R/H	cGt/cAt	10102653801	-	1	-	-	-	Os01t0148700-02	tolerated(0.18)	-	-	-
R0102669470CT	1:2670470-2670470	A	missense_variant	MODERATE	-	Os01g0149350	Transcript	Os01t0149350-00.	protein_coding	-	-	3405	2455	819	H/Y	Cat/Tat	vcZ2441ZG	-	-1	-	-	-	Os01t0149350-00	tolerated(1)	-	-	-
R0102671026CT	1:2672026-2672026	A	missense_variant	MODERATE	-	Os01g0149350	Transcript	Os01t0149350-00.	protein_coding	-	-	1849	899	300	P/L	cCt/cTt	-	-	-1	-	-	-	Os01t0149350-00	-	-	-	-
F0102699617GA	1:2700617-2700617	A	missense_variant	MODERATE	-	Os01g0149900	Transcript	Os01t0149900-01.	protein_coding	-	-	1604	1259	420	T/I	aCa/aTa	10102700617	-	-1	-	-	-	Os01t0149900-01	tolerated(0.19)	-	-	-
F0102727493CT	1:2728493-2728493	A	missense_variant	MODERATE	-	Os01g0150500	Transcript	Os01t0150500-00.	protein_coding	-	-	218	218	73	S/N	aGc/aAc	-	-	1	-	-	-	Os01t0150500-00	deleterious(0)	-	-	-
R0102801485TC	1:2802485-2802485	A	missense_variant	MODERATE	-	Os01g0151700	Transcript	Os01t0151700-01.	protein_coding	-	-	731	499	167	G/S	Ggt/Agt	10102802485	-	1	-	-	-	Os01t0151700-01	deleterious(0)	-	-	-
F0102812330CT	1:2813330-2813330	A	missense_variant	MODERATE	-	Os01g0152000	Transcript	Os01t0152000-01.	protein_coding	-	-	2898	1991	664	R/K	aGg/aAg	-	-	1	-	-	-	Os01t0152000-01	tolerated(0.53)	-	-	-
F0102900833GT	1:2901833-2901833	A	missense_variant	MODERATE	-	Os01g0153950	Transcript	Os01t0153950-00.	protein_coding	-	-	360	233	78	R/L	cGg/cTg	-	-	-1	-	-	-	Os01t0153950-00	tolerated(0.14)	-	-	-
F0102906398AC	1:2907398-2907398	A	missense_variant	MODERATE	-	Os01g0154100	Transcript	Os01t0154100-00.	protein_coding	-	-	529	523	175	A/S	Gcc/Tcc	rs18233941	-	-1	-	-	-	Os01t0154100-00	tolerated(0.37)	-	-	-
F0102962410AG	1:2963410-2963410	A	missense_variant	MODERATE	-	Os01g0155200	Transcript	Os01t0155200-00.	protein_coding	-	-	1563	1508	503	S/F	tCt/tTt	rs18237201	-	-1	-	-	-	Os01t0155200-00	tolerated(0.05)	-	-	-
R0102963449TC	1:2964449-2964449	A	missense_variant	MODERATE	-	Os01g0155200	Transcript	Os01t0155200-00.	protein_coding	-	-	524	469	157	P/S	Cct/Tct	TBGI007672	-	-1	-	-	-	Os01t0155200-00	tolerated(0.56)	-	-	-
F0103088622GA	1:3089622-3089622	A	missense_variant	MODERATE	-	Os01g0158900	Transcript	Os01t0158900-01.	protein_coding	-	-	1266	1186	396	R/C	Cgc/Tgc	10103089622	-	-1	-	-	-	Os01t0158900-01	deleterious(0)	-	-	-
R0103128562CT	1:3129562-3129562	A	missense_variant	MODERATE	OsbHLH035	Os01g0159800	Transcript	Os01t0159800-01.	protein_coding	-	-	386	277	93	D/N	Gat/Aat	vcZ244OSQ	-	1	-	RAP-DB	-	Os01t0159800-01	tolerated(0.25)	-	-	-
R0103128562CT	1:3129562-3129562	A	missense_variant	MODERATE	OsbHLH035	Os01g0159800	Transcript	Os01t0159800-02.	protein_coding	-	-	457	277	93	D/N	Gat/Aat	vcZ244OSQ	-	1	-	RAP-DB	-	Os01t0159800-02	tolerated(0.18)	-	-	-
F0103129054CT	1:3130054-3130054	A	missense_variant	MODERATE	OsbHLH035	Os01g0159800	Transcript	Os01t0159800-02.	protein_coding	-	-	556	376	126	V/I	Gtc/Atc	-	-	1	-	RAP-DB	-	Os01t0159800-02	tolerated(1)	-	-	-
F0103283944AG	1:3284944-3284944	G	missense_variant	MODERATE	-	Os01g0163000	Transcript	Os01t0163000-01.	protein_coding	-	-	1679	1678	560	K/E	Aaa/Gaa	vcZ2450JM	-	1	-	-	-	Os01t0163000-01	tolerated(0.65)	-	-	-
R0103283944TC	1:3284944-3284944	G	missense_variant	MODERATE	-	Os01g0163000	Transcript	Os01t0163000-01.	protein_coding	-	-	1679	1678	560	K/E	Aaa/Gaa	vcZ2450JM	-	1	-	-	-	Os01t0163000-01	tolerated(0.65)	-	-	-
F0103361471CT	1:3362471-3362471	A	missense_variant	MODERATE	-	Os01g0165200	Transcript	Os01t0165200-01.	protein_coding	-	-	2251	2092	698	L/F	Ctt/Ttt	-	-	-1	-	-	-	Os01t0165200-01	deleterious(0.01)	-	-	-
F0103563292GA	1:3564292-3564292	A	missense_variant	MODERATE	-	Os01g0169500	Transcript	Os01t0169500-01.	protein_coding	-	-	3293	3221	1074	A/V	gCg/gTg	10103564292	-	-1	-	-	-	Os01t0169500-01	tolerated(0.2)	-	-	-
F0103563292GA	1:3564292-3564292	A	missense_variant	MODERATE	-	Os01g0169500	Transcript	Os01t0169500-02.	protein_coding	-	-	992	992	331	A/V	gCg/gTg	10103564292	-	-1	-	-	-	Os01t0169500-02	tolerated(0.19)	-	-	-
R0103563292CT	1:3564292-3564292	A	missense_variant	MODERATE	-	Os01g0169500	Transcript	Os01t0169500-01.	protein_coding	-	-	3293	3221	1074	A/V	gCg/gTg	10103564292	-	-1	-	-	-	Os01t0169500-01	tolerated(0.2)	-	-	-
R0103563292CT	1:3564292-3564292	A	missense_variant	MODERATE	-	Os01g0169500	Transcript	Os01t0169500-02.	protein_coding	-	-	992	992	331	A/V	gCg/gTg	10103564292	-	-1	-	-	-	Os01t0169500-02	tolerated(0.19)	-	-	-
R0103683309GT	1:3684309-3684309	A	missense_variant	MODERATE	-	Os01g0171200	Transcript	Os01t0171200-01.	protein_coding	-	-	1016	995	332	G/V	gGt/gTt	vcZ245G85	-	-1	-	-	-	Os01t0171200-01	deleterious_low_confidence(0)	-	-	-
F0104264985AC	1:4265985-4265985	A	missense_variant	MODERATE	PEG1	Os01g0180900	Transcript	Os01t0180900-01.	protein_coding	-	-	809	809	270	T/K	aCa/aAa	10104265985	-	1	-	RAP-DB	-	Os01t0180900-01	deleterious(0.04)	-	-	-
R0104849925CT	1:4850925-4850925	A	missense_variant	MODERATE	-	Os01g0191000	Transcript	Os01t0191000-00.	protein_coding	-	-	68	68	23	T/I	aCt/aTt	TBGI012216	-	-1	-	-	-	Os01t0191000-00	deleterious_low_confidence(0.01)	-	-	-
R0104871587GA	1:4872587-4872587	A	missense_variant	MODERATE	-	Os01g0191200	Transcript	Os01t0191200-01.	protein_coding	-	-	900	665	222	T/I	aCc/aTc	-	-	-1	-	-	-	Os01t0191200-01	tolerated(0.09)	-	-	-
R0104871587GA	1:4872587-4872587	A	missense_variant	MODERATE	-	Os01g0191200	Transcript	Os01t0191200-02.	protein_coding	-	-	688	665	222	T/I	aCc/aTc	-	-	-1	-	-	-	Os01t0191200-02	tolerated(0.09)	-	-	-
F0104910426TC	1:4911426-4911426	G	missense_variant	MODERATE	-	Os01g0191800	Transcript	Os01t0191800-01.	protein_coding	-	-	489	413	138	L/P	cTt/cCt	-	-	-1	-	-	-	Os01t0191800-01	deleterious(0.03)	-	-	-
F0104910426TC	1:4911426-4911426	G	missense_variant	MODERATE	-	Os01g0191800	Transcript	Os01t0191800-02.	protein_coding	-	-	452	413	138	L/P	cTt/cCt	-	-	-1	-	-	-	Os01t0191800-02	deleterious(0.03)	-	-	-
R0104910426AG	1:4911426-4911426	G	missense_variant	MODERATE	-	Os01g0191800	Transcript	Os01t0191800-01.	protein_coding	-	-	489	413	138	L/P	cTt/cCt	-	-	-1	-	-	-	Os01t0191800-01	deleterious(0.03)	-	-	-
R0104910426AG	1:4911426-4911426	G	missense_variant	MODERATE	-	Os01g0191800	Transcript	Os01t0191800-02.	protein_coding	-	-	452	413	138	L/P	cTt/cCt	-	-	-1	-	-	-	Os01t0191800-02	deleterious(0.03)	-	-	-
R0104971013CT	1:4972013-4972013	G	missense_variant	MODERATE	OsMYB1R1	Os01g0192300	Transcript	Os01t0192300-01.	protein_coding	-	-	927	605	202	L/P	cTg/cCg	vcZ246T4V	-	-1	-	Oryzabase	-	Os01t0192300-01	tolerated(0.23)	-	-	-
F0105236810GT	1:5237810-5237810	A	missense_variant	MODERATE	D2	Os01g0197100	Transcript	Os01t0197100-01.	protein_coding	-	-	604	604	202	R/S	Cgc/Agc	-	-	1	-	RAP-DB	-	Os01t0197100-01	tolerated(0.54)	-	-	-
F0105236810GT	1:5237810-5237810	A	missense_variant	MODERATE	-	Os01g0197150	Transcript	Os01t0197150-00.	protein_coding	-	-	854	89	30	R/L	cGc/cTc	-	-	-1	-	-	-	Os01t0197150-00	-	-	-	-
R0105287678CT	1:5288678-5288678	A	missense_variant	MODERATE	OsRDR3	Os01g0197900	Transcript	Os01t0197900-01.	protein_coding	-	-	928	926	309	A/V	gCa/gTa	vcZ2474HZ	-	-1	-	Oryzabase	-	Os01t0197900-01	deleterious(0)	-	-	-
F0105312606TC	1:5313606-5313606	G	missense_variant	MODERATE	OsRDR4	Os01g0198000	Transcript	Os01t0198000-01.	protein_coding	-	-	776	776	259	V/A	gTg/gCg	-	-	-1	-	Oryzabase	-	Os01t0198000-01	deleterious(0.01)	-	-	-
R0105330439AG	1:5331439-5331439	A	missense_variant	MODERATE	-	Os01g0198200	Transcript	Os01t0198200-01.	protein_coding	-	-	1537	1333	445	H/Y	Cat/Tat	-	-	-1	-	-	-	Os01t0198200-01	deleterious_low_confidence(0.02)	-	-	-
R0105330439AG	1:5331439-5331439	A	missense_variant	MODERATE	-	Os01g0198200	Transcript	Os01t0198200-02.	protein_coding	-	-	930	928	310	H/Y	Cat/Tat	-	-	-1	-	-	-	Os01t0198200-02	deleterious_low_confidence(0)	-	-	-
R0105330439AG	1:5331439-5331439	A	missense_variant	MODERATE	-	Os01g0198200	Transcript	Os01t0198200-03.	protein_coding	-	-	531	454	152	H/Y	Cat/Tat	-	-	-1	-	-	-	Os01t0198200-03	deleterious_low_confidence(0)	-	-	-
F0105511728GA	1:5512728-5512728	A	missense_variant	MODERATE	-	Os01g0201200	Transcript	Os01t0201200-01.	protein_coding	-	-	871	224	75	S/L	tCg/tTg	TBGI013292	-	-1	-	-	-	Os01t0201200-01	tolerated(0.21)	-	-	-
R0105809426TC	1:5810426-5810426	G	missense_variant	MODERATE	OsCIPK05	Os01g0206700	Transcript	Os01t0206700-01.	protein_coding	-	-	1085	758	253	I/T	aTt/aCt	10105810426	-	-1	-	Oryzabase	-	Os01t0206700-01	tolerated(1)	-	-	-
R0105809426TC	1:5810426-5810426	G	missense_variant	MODERATE	OsCIPK05	Os01g0206700	Transcript	Os01t0206700-02.	protein_coding	-	-	230	230	77	I/T	aTt/aCt	10105810426	-	-1	-	Oryzabase	-	Os01t0206700-02	tolerated(1)	-	-	-
R0105809426TC	1:5810426-5810426	G	missense_variant	MODERATE	OsCIPK05	Os01g0206700	Transcript	Os01t0206700-03.	protein_coding	-	-	964	758	253	I/T	aTt/aCt	10105810426	-	-1	-	Oryzabase	-	Os01t0206700-03	tolerated(1)	-	-	-
F0105913160AG	1:5914160-5914160	A	missense_variant	MODERATE	-	Os01g0209000	Transcript	Os01t0209000-01.	protein_coding	-	-	848	667	223	V/I	Gtt/Att	-	-	1	-	-	-	Os01t0209000-01	-	-	-	-
F0105913160AG	1:5914160-5914160	A	missense_variant	MODERATE	-	Os01g0209000	Transcript	Os01t0209000-02.	protein_coding	-	-	729	667	223	V/I	Gtt/Att	-	-	1	-	-	-	Os01t0209000-02	-	-	-	-
R0105969146CA	1:5970146-5970146	C	missense_variant	MODERATE	OsGA2ox7	Os01g0209700	Transcript	Os01t0209700-01.	protein_coding	-	-	526	421	141	C/G	Tgc/Ggc	-	-	-1	-	Oryzabase	-	Os01t0209700-01	deleterious(0.04)	-	-	-
R0106004190AC	1:6005190-6005190	A	missense_variant	MODERATE	-	Os01g0210400	Transcript	Os01t0210400-00.	protein_coding	-	-	1350	1350	450	Q/H	caG/caT	-	-	-1	-	-	-	Os01t0210400-00	tolerated(0.35)	-	-	-
F0106118830CT	1:6119830-6119830	A	missense_variant	MODERATE	-	Os01g0212100	Transcript	Os01t0212100-01.	protein_coding	-	-	1383	1304	435	R/K	aGa/aAa	-	-	1	-	-	-	Os01t0212100-01	deleterious(0)	-	-	-
F0106187696CA	1:6188696-6188696	A	missense_variant	MODERATE	-	Os01g0213100	Transcript	Os01t0213100-00.	protein_coding	-	-	524	524	175	R/L	cGc/cTc	TBGI014455	-	-1	-	-	-	Os01t0213100-00	deleterious(0.02)	-	-	-
R0106195739GA	1:6196739-6196739	G	missense_variant	MODERATE	-	Os01g0213350	Transcript	Os01t0213350-01.	protein_coding	-	-	1390	73	25	T/A	Acg/Gcg	-	-	1	-	-	-	Os01t0213350-01	-	-	-	-
R0106365263CA	1:6366263-6366263	C	missense_variant	MODERATE	OsGELP10	Os01g0216500	Transcript	Os01t0216500-00.	protein_coding	-	-	892	892	298	T/P	Acc/Ccc	-	-	1	-	Oryzabase	-	Os01t0216500-00	tolerated(0.17)	-	-	-
F0106377240GA	1:6378240-6378240	A	missense_variant,splice_region_variant	MODERATE	OsGELP11	Os01g0216900	Transcript	Os01t0216900-00.	protein_coding	-	-	739	739	247	A/T	Gcg/Acg	vcZ248D4Y	-	1	-	Oryzabase	-	Os01t0216900-00	tolerated(0.47)	-	-	-
R0106389886TC	1:6390886-6390886	A	missense_variant	MODERATE	-	Os01g0217050	Transcript	Os01t0217050-00.	protein_coding	-	-	990	602	201	S/N	aGt/aAt	vcZ248DXM	-	1	-	-	-	Os01t0217050-00	-	-	-	-
R0106643503GA	1:6644503-6644503	G	missense_variant	MODERATE	-	Os01g0221300	Transcript	Os01t0221300-01.	protein_coding	-	-	657	655	219	Y/H	Tat/Cat	-	-	-1	-	-	-	Os01t0221300-01	tolerated(0.44)	-	-	-
R0107094007GA	1:7095007-7095007	A	missense_variant	MODERATE	-	Os01g0228400	Transcript	Os01t0228400-01.	protein_coding	-	-	2141	1854	618	M/I	atG/atA	TBGI016249	-	1	-	-	-	Os01t0228400-01	tolerated(0.49)	-	-	-
R0107105630CT	1:7106630-7106630	A	missense_variant	MODERATE	-	Os01g0228800	Transcript	Os01t0228800-01.	protein_coding	-	-	1523	1208	403	P/L	cCg/cTg	rs18715607	-	-1	-	-	-	Os01t0228800-01	deleterious(0.01)	-	-	-
F0107164727AG	1:7165727-7165727	G	missense_variant	MODERATE	RAC1	Os01g0229400	Transcript	Os01t0229400-02.	protein_coding	-	-	511	431	144	M/T	aTg/aCg	-	-	-1	-	Uniprot_gn	-	Os01t0229400-02	-	-	-	-
R0107164727TC	1:7165727-7165727	G	missense_variant	MODERATE	RAC1	Os01g0229400	Transcript	Os01t0229400-02.	protein_coding	-	-	511	431	144	M/T	aTg/aCg	-	-	-1	-	Uniprot_gn	-	Os01t0229400-02	-	-	-	-
F0107284361AG	1:7285361-7285361	G	missense_variant,splice_region_variant	MODERATE	-	Os01g0231800	Transcript	Os01t0231800-01.	protein_coding	-	-	535	535	179	S/G	Agc/Ggc	-	-	1	-	-	-	Os01t0231800-01	-	-	-	-
R0107335070TG	1:7336070-7336070	C	missense_variant	MODERATE	-	Os01g0232400	Transcript	Os01t0232400-01.	protein_coding	-	-	920	767	256	Q/P	cAa/cCa	-	-	1	-	-	-	Os01t0232400-01	-	-	-	-
R0107335070TG	1:7336070-7336070	C	missense_variant	MODERATE	-	Os01g0232400	Transcript	Os01t0232400-02.	protein_coding	-	-	850	767	256	Q/P	cAa/cCa	-	-	1	-	-	-	Os01t0232400-02	-	-	-	-
R0107423744AC	1:7424744-7424744	C	missense_variant	MODERATE	-	Os01g0234200	Transcript	Os01t0234200-00.	protein_coding	-	-	918	918	306	S/R	agT/agG	-	-	-1	-	-	-	Os01t0234200-00	deleterious(0)	-	-	-
R0107424230AG	1:7425230-7425230	G	missense_variant	MODERATE	-	Os01g0234200	Transcript	Os01t0234200-00.	protein_coding	-	-	646	646	216	W/R	Tgg/Cgg	-	-	-1	-	-	-	Os01t0234200-00	tolerated(0.47)	-	-	-
R0107444726TC	1:7445726-7445726	G	missense_variant	MODERATE	OsEnS-3	Os01g0234850	Transcript	Os01t0234850-01.	protein_coding	-	-	625	397	133	C/R	Tgt/Cgt	-	-	-1	-	Oryzabase	-	Os01t0234850-01	-	-	-	-
F0107461485CT	1:7462485-7462485	A	missense_variant	MODERATE	-	Os01g0235200	Transcript	Os01t0235200-01.	protein_coding	-	-	1202	808	270	R/C	Cgc/Tgc	-	-	-1	-	-	-	Os01t0235200-01	tolerated(0.05)	-	-	-
F0107461485CT	1:7462485-7462485	A	missense_variant	MODERATE	-	Os01g0235200	Transcript	Os01t0235200-02.	protein_coding	-	-	1029	805	269	R/C	Cgc/Tgc	-	-	-1	-	-	-	Os01t0235200-02	tolerated(0.05)	-	-	-
R0107464173CT	1:7465173-7465173	A	missense_variant	MODERATE	-	Os01g0235200	Transcript	Os01t0235200-02.	protein_coding	-	-	237	13	5	P/S	Cct/Tct	-	-	-1	-	-	-	Os01t0235200-02	-	-	-	-
F0108023503AG	1:8024503-8024503	G	missense_variant	MODERATE	-	Os01g0245532	Transcript	Os01t0245532-00.	protein_coding	-	-	519	433	145	Y/H	Tat/Cat	vcZ24A58G	-	-1	-	-	-	Os01t0245532-00	tolerated(1)	-	-	-
R0108052241TC	1:8053241-8053241	G	missense_variant	MODERATE	OsHAC701	Os01g0246100	Transcript	Os01t0246100-01.	protein_coding	-	-	940	803	268	L/S	tTa/tCa	-	-	-1	-	Oryzabase	-	Os01t0246100-01	-	-	-	-
R0108344498GT	1:8345498-8345498	A	missense_variant	MODERATE	-	Os01g0252600	Transcript	Os01t0252600-00.	protein_coding	-	-	691	682	228	L/I	Ctt/Att	vcZ24AI91	-	1	-	-	-	Os01t0252600-00	tolerated(1)	-	-	-
F0108692897CT	1:8693897-8693897	A	missense_variant	MODERATE	-	Os01g0259400	Transcript	Os01t0259400-01.	protein_coding	-	-	2835	2665	889	P/S	Cca/Tca	-	-	-1	-	-	-	Os01t0259400-01	tolerated(0.11)	-	-	-
R0108694583GA	1:8695583-8695583	A	missense_variant	MODERATE	-	Os01g0259400	Transcript	Os01t0259400-01.	protein_coding	-	-	2161	1991	664	T/I	aCc/aTc	rs18009975	-	-1	-	-	-	Os01t0259400-01	tolerated(0.08)	-	-	-
R0108792143GT	1:8793143-8793143	A	missense_variant	MODERATE	OsNAC8	Os01g0261200	Transcript	Os01t0261200-01.	protein_coding	-	-	1503	1252	418	D/Y	Gat/Tat	rs18017838	-	-1	-	Oryzabase	-	Os01t0261200-01	tolerated(0.14)	-	-	-
R0108792143GT	1:8793143-8793143	A	missense_variant	MODERATE	OsNAC8	Os01g0261200	Transcript	Os01t0261200-02.	protein_coding	-	-	809	808	270	D/Y	Gat/Tat	rs18017838	-	-1	-	Oryzabase	-	Os01t0261200-02	tolerated(0.05)	-	-	-
R0108793754CT	1:8794754-8794754	A	missense_variant	MODERATE	OsNAC8	Os01g0261200	Transcript	Os01t0261200-01.	protein_coding	-	-	832	581	194	P/L	cCt/cTt	rs18017883	-	-1	-	Oryzabase	-	Os01t0261200-01	tolerated(0.31)	-	-	-
R0108793754CT	1:8794754-8794754	A	missense_variant	MODERATE	OsNAC8	Os01g0261200	Transcript	Os01t0261200-02.	protein_coding	-	-	138	137	46	P/L	cCt/cTt	rs18017883	-	-1	-	Oryzabase	-	Os01t0261200-02	tolerated(0.33)	-	-	-
R0108892855CT	1:8893855-8893855	G	missense_variant	MODERATE	-	Os01g0262700	Transcript	Os01t0262700-01.	protein_coding	-	-	736	148	50	N/D	Aat/Gat	TBGI019327	-	1	-	-	-	Os01t0262700-01	tolerated(0.31)	-	-	-
R0108892855CT	1:8893855-8893855	G	missense_variant	MODERATE	-	Os01g0262700	Transcript	Os01t0262700-02.	protein_coding	-	-	719	148	50	N/D	Aat/Gat	TBGI019327	-	1	-	-	-	Os01t0262700-02	tolerated(0.21)	-	-	-
F0108921684AC	1:8922684-8922684	A	missense_variant	MODERATE	-	Os01g0263400	Transcript	Os01t0263400-00.	protein_coding	-	-	2179	2179	727	V/L	Gta/Tta	-	-	-1	-	-	-	Os01t0263400-00	-	-	-	-
R0109113796GA	1:9114796-9114796	A	missense_variant	MODERATE	-	Os01g0266500	Transcript	Os01t0266500-01.	protein_coding	-	-	942	862	288	R/C	Cgc/Tgc	-	-	-1	-	-	-	Os01t0266500-01	deleterious(0)	-	-	-
R0109171471AG	1:9172471-9172471	A	missense_variant	MODERATE	OsSRP-QKG	Os01g0267300	Transcript	Os01t0267300-00.	protein_coding	-	-	1144	1144	382	V/I	Gtc/Atc	-	-	1	-	Oryzabase	-	Os01t0267300-00	deleterious(0.02)	-	-	-
F0109373851AG	1:9374875-9374875	A	missense_variant	MODERATE	-	Os01g0271200	Transcript	Os01t0271200-01.	protein_coding	-	-	2045	1892	631	S/L	tCg/tTg	10109374875	-	-1	-	-	-	Os01t0271200-01	tolerated(0.22)	-	-	-
R0109373851TC	1:9374875-9374875	A	missense_variant	MODERATE	-	Os01g0271200	Transcript	Os01t0271200-01.	protein_coding	-	-	2045	1892	631	S/L	tCg/tTg	10109374875	-	-1	-	-	-	Os01t0271200-01	tolerated(0.22)	-	-	-
R0109945546GT	1:9946570-9946570	A	missense_variant	MODERATE	-	Os01g0280000	Transcript	Os01t0280000-01.	protein_coding	-	-	324	232	78	V/F	Gtt/Ttt	-	-	-1	-	-	-	Os01t0280000-01	-	-	-	-
R0109945650CT	1:9946674-9946674	A	missense_variant	MODERATE	-	Os01g0280000	Transcript	Os01t0280000-01.	protein_coding	-	-	220	128	43	P/L	cCg/cTg	-	-	-1	-	-	-	Os01t0280000-01	-	-	-	-
R0110487929CT	1:10488953-10488953	A	missense_variant	MODERATE	-	Os01g0289900	Transcript	Os01t0289900-00.	protein_coding	-	-	1384	1384	462	R/W	Cgg/Tgg	-	-	-1	-	-	-	Os01t0289900-00	-	-	-	-
R0110802959CT	1:10803983-10803983	A	missense_variant	MODERATE	-	Os01g0295600	Transcript	Os01t0295600-01.	protein_coding	-	-	545	382	128	L/F	Ctt/Ttt	-	-	-1	-	-	-	Os01t0295600-01	-	-	-	-
R0110934653GT	1:10935677-10935677	C	missense_variant	MODERATE	-	Os01g0298400	Transcript	Os01t0298400-01.	protein_coding	-	-	783	690	230	R/S	agA/agC	-	-	1	-	-	-	Os01t0298400-01	-	-	-	-
R0110971833CT	1:10972857-10972857	A	missense_variant	MODERATE	GPAT	Os01g0299300	Transcript	Os01t0299300-00.	protein_coding	-	-	490	490	164	R/C	Cgc/Tgc	-	-	-1	-	Oryzabase	-	Os01t0299300-00	deleterious(0)	-	-	-
R0111078234TC	1:11079258-11079258	G	missense_variant	MODERATE	-	Os01g0301500	Transcript	Os01t0301500-01.	protein_coding	-	-	635	614	205	V/A	gTg/gCg	rs18194203	-	-1	-	-	-	Os01t0301500-01	deleterious(0.04)	-	-	-
F0111207687GA	1:11208711-11208711	A	missense_variant	MODERATE	-	Os01g0303100	Transcript	Os01t0303100-01.	protein_coding	-	-	139	102	34	M/I	atG/atA	vcZ24E73E	-	1	-	-	-	Os01t0303100-01	tolerated(0.52)	-	-	-
R0111274257TC	1:11275281-11275281	A	missense_variant	MODERATE	-	Os01g0304300	Transcript	Os01t0304300-01.	protein_coding	-	-	1488	703	235	G/S	Ggt/Agt	vcZ24E9H6	-	1	-	-	-	Os01t0304300-01	deleterious(0.03)	-	-	-
F0111418625GT	1:11419649-11419649	C	missense_variant	MODERATE	-	Os01g0306800	Transcript	Os01t0306800-01.	protein_coding	-	-	1200	1085	362	D/A	gAc/gCc	-	-	1	-	-	-	Os01t0306800-01	tolerated(0.12)	-	-	-
R0111461870GA	1:11462894-11462894	A	missense_variant	MODERATE	SKC1	Os01g0307500	Transcript	Os01t0307500-01.	protein_coding	-	-	549	382	128	H/Y	Cat/Tat	-	-	-1	-	RAP-DB	-	Os01t0307500-01	deleterious(0.04)	-	-	-
R0111655021AG	1:11656047-11656047	A	missense_variant	MODERATE	OsRLCK31	Os01g0310500	Transcript	Os01t0310500-01.	protein_coding	-	-	616	112	38	G/R	Ggg/Agg	-	-	1	-	Oryzabase	-	Os01t0310500-01	-	-	-	-
F0111677015AG	1:11678041-11678041	A	missense_variant	MODERATE	OsWAK4	Os01g0310800	Transcript	Os01t0310800-01.	protein_coding	-	-	559	557	186	R/H	cGc/cAc	TBGI023237	-	1	-	Oryzabase	-	Os01t0310800-01	tolerated(0.23)	-	-	-
R0111976969CT	1:11977995-11977995	A	missense_variant	MODERATE	-	Os01g0316900	Transcript	Os01t0316900-01.	protein_coding	-	-	1077	745	249	G/S	Ggc/Agc	-	-	1	-	-	-	Os01t0316900-01	-	-	-	-
R0111976969CT	1:11977995-11977995	A	missense_variant	MODERATE	-	Os01g0317125	Transcript	Os01t0317125-00.	protein_coding	-	-	1081	137	46	P/L	cCt/cTt	-	-	-1	-	-	-	Os01t0317125-00	-	-	-	-
F0112259646TC	1:12260672-12260672	A	missense_variant	MODERATE	-	Os01g0321700	Transcript	Os01t0321700-01.	protein_coding	-	-	2142	2027	676	A/V	gCg/gTg	-	-	-1	-	-	-	Os01t0321700-01	deleterious(0)	-	-	-
F0112259646TC	1:12260672-12260672	A	missense_variant	MODERATE	-	Os01g0321700	Transcript	Os01t0321700-02.	protein_coding	-	-	255	254	85	A/V	gCg/gTg	-	-	-1	-	-	-	Os01t0321700-02	deleterious(0)	-	-	-
R0112259646AG	1:12260672-12260672	A	missense_variant	MODERATE	-	Os01g0321700	Transcript	Os01t0321700-01.	protein_coding	-	-	2142	2027	676	A/V	gCg/gTg	-	-	-1	-	-	-	Os01t0321700-01	deleterious(0)	-	-	-
R0112259646AG	1:12260672-12260672	A	missense_variant	MODERATE	-	Os01g0321700	Transcript	Os01t0321700-02.	protein_coding	-	-	255	254	85	A/V	gCg/gTg	-	-	-1	-	-	-	Os01t0321700-02	deleterious(0)	-	-	-
R0112637014AG	1:12638040-12638040	A	missense_variant	MODERATE	OsFbox009	Os01g0328300	Transcript	Os01t0328300-02.	protein_coding	-	-	885	658	220	H/Y	Cat/Tat	-	-	-1	-	Oryzabase	-	Os01t0328300-02	tolerated(0.08)	-	-	-
R0112980448GT	1:12981474-12981474	A	missense_variant	MODERATE	-	Os01g0333600	Transcript	Os01t0333600-00.	protein_coding	-	-	890	890	297	A/E	gCa/gAa	10112981474	-	1	-	-	-	Os01t0333600-00	tolerated(0.29)	-	-	-
F0112980824CA	1:12981850-12981850	A	missense_variant	MODERATE	-	Os01g0333600	Transcript	Os01t0333600-00.	protein_coding	-	-	1266	1266	422	H/Q	caC/caA	vcZ24GXYW	-	1	-	-	-	Os01t0333600-00	deleterious(0.04)	-	-	-
R0113441574GA	1:13442600-13442600	A	missense_variant	MODERATE	-	Os01g0341300	Transcript	Os01t0341300-01.	protein_coding	-	-	98	37	13	A/T	Gcc/Acc	-	-	1	-	-	-	Os01t0341300-01	deleterious_low_confidence(0)	-	-	-
F0113807263GA	1:13808289-13808289	A	missense_variant	MODERATE	-	Os01g0347200	Transcript	Os01t0347200-01.	protein_coding	-	-	1294	1118	373	S/L	tCg/tTg	rs18390124	-	-1	-	-	-	Os01t0347200-01	tolerated(0.41)	-	-	-
R0113807264TC	1:13808290-13808290	G	missense_variant	MODERATE	-	Os01g0347200	Transcript	Os01t0347200-01.	protein_coding	-	-	1293	1117	373	S/P	Tcg/Ccg	10113808290	-	-1	-	-	-	Os01t0347200-01	tolerated(0.56)	-	-	-
R0114418094GA	1:14419120-14419120	A	missense_variant	MODERATE	OsEnS-6	Os01g0356800	Transcript	Os01t0356800-00.	protein_coding	-	-	4451	4451	1484	R/K	aGg/aAg	-	-	1	-	Oryzabase	-	Os01t0356800-00	tolerated_low_confidence(0.33)	-	-	-
F0114418519GA	1:14419545-14419545	A	missense_variant	MODERATE	OsEnS-6	Os01g0356800	Transcript	Os01t0356800-00.	protein_coding	-	-	4876	4876	1626	V/M	Gtg/Atg	rs18452547	-	1	-	Oryzabase	-	Os01t0356800-00	deleterious_low_confidence(0.01)	-	-	-
R0114418519CT	1:14419545-14419545	A	missense_variant	MODERATE	OsEnS-6	Os01g0356800	Transcript	Os01t0356800-00.	protein_coding	-	-	4876	4876	1626	V/M	Gtg/Atg	rs18452547	-	1	-	Oryzabase	-	Os01t0356800-00	deleterious_low_confidence(0.01)	-	-	-
R0114529640GT	1:14530666-14530666	A	missense_variant	MODERATE	-	Os01g0358700	Transcript	Os01t0358700-01.	protein_coding	-	-	939	868	290	G/C	Ggc/Tgc	TBGI027302	-	-1	-	-	-	Os01t0358700-01	deleterious(0.01)	-	-	-
F0114600049AC	1:14601075-14601075	C	missense_variant	MODERATE	-	Os01g0359800	Transcript	Os01t0359800-00.	protein_coding	-	-	1984	1902	634	C/W	tgT/tgG	rs18466693	-	-1	-	-	-	Os01t0359800-00	tolerated(0.19)	-	-	-
R0114612479GA	1:14613505-14613505	A	missense_variant	MODERATE	-	Os01g0360100	Transcript	Os01t0360100-01.	protein_coding	-	-	177	176	59	P/L	cCg/cTg	-	-	-1	-	-	-	Os01t0360100-01	tolerated(0.64)	-	-	-
R0114621439AC	1:14622465-14622465	C	missense_variant	MODERATE	RBOHB	Os01g0360200	Transcript	Os01t0360200-01.	protein_coding	-	-	2459	2091	697	N/K	aaT/aaG	-	-	-1	-	Uniprot_gn	-	Os01t0360200-01	-	-	-	-
R0114621439AC	1:14622465-14622465	C	missense_variant	MODERATE	RBOHB	Os01g0360200	Transcript	Os01t0360200-03.	protein_coding	-	-	2099	2091	697	N/K	aaT/aaG	-	-	-1	-	Uniprot_gn	-	Os01t0360200-03	-	-	-	-
R0114812573GA	1:14813599-14813599	A	missense_variant	MODERATE	OsWAK5	Os01g0363900	Transcript	Os01t0363900-01.	protein_coding	-	-	1367	1080	360	M/I	atG/atA	-	-	1	-	Oryzabase	-	Os01t0363900-01	-	-	-	-
F0114877105CT	1:14878131-14878131	A	missense_variant	MODERATE	OsRLCK35	Os01g0364400	Transcript	Os01t0364400-00.	protein_coding	-	-	412	412	138	R/W	Cgg/Tgg	-	-	-1	-	Oryzabase	-	Os01t0364400-00	deleterious(0.04)	-	-	-
R0114902898CA	1:14903924-14903924	A	missense_variant	MODERATE	-	Os01g0365000	Transcript	Os01t0365000-00.	protein_coding	-	-	2745	2745	915	W/C	tgG/tgT	-	-	-1	-	-	-	Os01t0365000-00	-	-	-	-
R0114902930GT	1:14903956-14903956	A	missense_variant	MODERATE	-	Os01g0365000	Transcript	Os01t0365000-00.	protein_coding	-	-	2713	2713	905	A/S	Gct/Tct	vcZ24KKOI	-	-1	-	-	-	Os01t0365000-00	tolerated(0.41)	-	-	-
F0114996235TC	1:14997261-14997261	A	missense_variant	MODERATE	PHD1	Os01g0367100	Transcript	Os01t0367100-01.	protein_coding	-	-	416	328	110	P/S	Cca/Tca	-	-	-1	-	RAP-DB	-	Os01t0367100-01	tolerated(0.09)	-	-	-
F0114996235TC	1:14997261-14997261	A	missense_variant	MODERATE	PHD1	Os01g0367100	Transcript	Os01t0367100-02.	protein_coding	-	-	362	328	110	P/S	Cca/Tca	-	-	-1	-	RAP-DB	-	Os01t0367100-02	tolerated(0.09)	-	-	-
F0114996235TC	1:14997261-14997261	A	missense_variant	MODERATE	PHD1	Os01g0367100	Transcript	Os01t0367100-04.	protein_coding	-	-	393	328	110	P/S	Cca/Tca	-	-	-1	-	RAP-DB	-	Os01t0367100-04	tolerated(0.09)	-	-	-
R0115059434GT	1:15060460-15060460	A	missense_variant	MODERATE	Orysa	Os01g0367700	Transcript	Os01t0367700-01.	protein_coding	-	-	800	631	211	L/I	Ctt/Att	vcZ24KS6L	-	1	-	Oryzabase	-	Os01t0367700-01	deleterious_low_confidence(0.01)	-	-	-
F0115150873AG	1:15151899-15151899	G	missense_variant	MODERATE	OsCUL1-3	Os01g0369200	Transcript	Os01t0369200-01.	protein_coding	-	-	2256	2150	717	K/R	aAg/aGg	TBGI028138	-	1	-	RAP-DB	-	Os01t0369200-01	tolerated(0.11)	-	-	-
F0115170006CT	1:15171032-15171032	A	missense_variant	MODERATE	OsGSTF5	Os01g0369700	Transcript	Os01t0369700-01.	protein_coding	-	-	318	259	87	P/S	Cct/Tct	-	-	-1	-	Oryzabase	-	Os01t0369700-01	tolerated(0.63)	-	-	-
F0115170006CT	1:15171032-15171032	A	missense_variant	MODERATE	OsGSTF5	Os01g0369700	Transcript	Os01t0369700-03.	protein_coding	-	-	277	259	87	P/S	Cct/Tct	-	-	-1	-	Oryzabase	-	Os01t0369700-03	tolerated(0.63)	-	-	-
F0115393558AG	1:15394584-15394584	A	missense_variant	MODERATE	-	Os01g0373500	Transcript	Os01t0373500-01.	protein_coding	-	-	1147	1105	369	E/K	Gag/Aag	vcZ24LB0T	-	1	-	-	-	Os01t0373500-01	tolerated(0.91)	-	-	-
F0115418043CA	1:15419069-15419069	A	missense_variant	MODERATE	-	Os01g0374200	Transcript	Os01t0374200-00.	protein_coding	-	-	2050	2050	684	A/S	Gca/Tca	10115419069	-	-1	-	-	-	Os01t0374200-00	deleterious(0.02)	-	-	-
R0115418043GT	1:15419069-15419069	A	missense_variant	MODERATE	-	Os01g0374200	Transcript	Os01t0374200-00.	protein_coding	-	-	2050	2050	684	A/S	Gca/Tca	10115419069	-	-1	-	-	-	Os01t0374200-00	deleterious(0.02)	-	-	-
R0115446379GA	1:15447405-15447405	A	missense_variant,splice_region_variant	MODERATE	OsLAC1	Os01g0374600	Transcript	Os01t0374600-00.	protein_coding	-	-	1517	1517	506	R/Q	cGa/cAa	-	-	1	-	Oryzabase	-	Os01t0374600-00	deleterious(0)	-	-	-
R0115490745CT	1:15491771-15491771	A	missense_variant	MODERATE	DHQDT/SDH	Os01g0375200	Transcript	Os01t0375200-01.	protein_coding	-	-	1493	1303	435	G/S	Ggc/Agc	rs53065119	-	1	-	Oryzabase	-	Os01t0375200-01	deleterious(0.04)	-	-	-
R0115490745CT	1:15491771-15491771	A	missense_variant	MODERATE	DHQDT/SDH	Os01g0375200	Transcript	Os01t0375200-02.	protein_coding	-	-	1372	1303	435	G/S	Ggc/Agc	rs53065119	-	1	-	Oryzabase	-	Os01t0375200-02	deleterious(0.04)	-	-	-
R0115490745CT	1:15491771-15491771	A	missense_variant	MODERATE	DHQDT/SDH	Os01g0375200	Transcript	Os01t0375200-03.	protein_coding	-	-	764	763	255	G/S	Ggc/Agc	rs53065119	-	1	-	Oryzabase	-	Os01t0375200-03	deleterious(0.04)	-	-	-
R0115778298TC	1:15779324-15779324	A	missense_variant	MODERATE	OsFbox010	Os01g0379400	Transcript	Os01t0379400-01.	protein_coding	-	-	944	790	264	V/I	Gtt/Att	vcZ24LWPI	-	1	-	Oryzabase	-	Os01t0379400-01	tolerated(0.1)	-	-	-
R0115778298TC	1:15779324-15779324	A	missense_variant	MODERATE	OsFbox010	Os01g0379400	Transcript	Os01t0379400-02.	protein_coding	-	-	933	637	213	V/I	Gtt/Att	vcZ24LWPI	-	1	-	Oryzabase	-	Os01t0379400-02	tolerated(0.1)	-	-	-
R0115778298TC	1:15779324-15779324	A	missense_variant	MODERATE	OsFbox010	Os01g0379400	Transcript	Os01t0379400-03.	protein_coding	-	-	934	790	264	V/I	Gtt/Att	vcZ24LWPI	-	1	-	Oryzabase	-	Os01t0379400-03	tolerated(0.1)	-	-	-
F0115853211CT	1:15854237-15854237	A	missense_variant	MODERATE	OsFbox011	Os01g0380800	Transcript	Os01t0380800-00.	protein_coding	-	-	1080	1080	360	M/I	atG/atA	-	-	1	-	Oryzabase	-	Os01t0380800-00	-	-	-	-
R0115853211GA	1:15854237-15854237	A	missense_variant	MODERATE	OsFbox011	Os01g0380800	Transcript	Os01t0380800-00.	protein_coding	-	-	1080	1080	360	M/I	atG/atA	-	-	1	-	Oryzabase	-	Os01t0380800-00	-	-	-	-
R0115948068TC	1:15949094-15949094	A	missense_variant	MODERATE	-	Os01g0382200	Transcript	Os01t0382200-01.	protein_coding	-	-	262	262	88	G/R	Ggg/Agg	rs53031515	-	1	-	-	-	Os01t0382200-01	tolerated(0.2)	-	-	-
R0116495484CA	1:16496510-16496510	A	missense_variant	MODERATE	-	Os01g0390600	Transcript	Os01t0390600-01.	protein_coding	-	-	1152	988	330	P/T	Ccc/Acc	-	-	1	-	-	-	Os01t0390600-01	deleterious(0)	-	-	-
R0116661902CT	1:16662928-16662928	A	missense_variant	MODERATE	-	Os01g0392100	Transcript	Os01t0392100-01.	protein_coding	-	-	430	347	116	R/Q	cGa/cAa	vcZ24NCG4	-	1	-	-	-	Os01t0392100-01	tolerated(0.13)	-	-	-
F0116730963CT	1:16731989-16731989	G	missense_variant	MODERATE	-	Os01g0393400	Transcript	Os01t0393400-00.	protein_coding	-	-	11	11	4	E/G	gAg/gGg	-	-	1	-	-	-	Os01t0393400-00	deleterious_low_confidence(0)	-	-	-
F0116731149GA	1:16732175-16732175	A	missense_variant	MODERATE	-	Os01g0393400	Transcript	Os01t0393400-00.	protein_coding	-	-	119	119	40	C/Y	tGc/tAc	10116732175	-	1	-	-	-	Os01t0393400-00	tolerated(0.26)	-	-	-
R0117214814GT	1:17215860-17215860	A	missense_variant	MODERATE	-	Os01g0499300	Transcript	Os01t0499300-01.	protein_coding	-	-	1062	646	216	A/S	Gca/Tca	TBGI029991	-	-1	-	-	-	Os01t0499300-01	tolerated(0.41)	-	-	-
R0117560484CT	1:17561530-17561530	A	missense_variant	MODERATE	-	Os01g0505400	Transcript	Os01t0505400-01.	protein_coding	-	-	770	583	195	A/T	Gcc/Acc	vcZ24PT0G	-	1	-	-	-	Os01t0505400-01	tolerated(0.45)	-	-	-
R0117763636TG	1:17764682-17764682	C	missense_variant	MODERATE	Os1bglu1	Os01g0508000	Transcript	Os01t0508000-01.	protein_coding	-	-	1695	1537	513	S/R	Agc/Cgc	TBGI030609	-	1	-	Oryzabase	-	Os01t0508000-01	tolerated(0.34)	-	-	-
R0117763636TG	1:17764682-17764682	C	missense_variant	MODERATE	Os1bglu1	Os01g0508000	Transcript	Os01t0508000-02.	protein_coding	-	-	995	994	332	S/R	Agc/Cgc	TBGI030609	-	1	-	Oryzabase	-	Os01t0508000-02	tolerated(0.36)	-	-	-
R0118061404AG	1:18062450-18062450	G	missense_variant	MODERATE	-	Os01g0512400	Transcript	Os01t0512400-01.	protein_coding	-	-	412	410	137	L/P	cTc/cCc	-	-	-1	-	-	-	Os01t0512400-01	deleterious_low_confidence(0)	-	-	-
R0118061431CT	1:18062477-18062477	A	missense_variant	MODERATE	-	Os01g0512400	Transcript	Os01t0512400-01.	protein_coding	-	-	385	383	128	A/V	gCg/gTg	rs18803609	-	-1	-	-	-	Os01t0512400-01	tolerated_low_confidence(0.82)	-	-	-
F0118204793GA	1:18205839-18205839	A	missense_variant	MODERATE	-	Os01g0514700	Transcript	Os01t0514700-01.	protein_coding	-	-	663	605	202	R/H	cGc/cAc	10118205839	-	1	-	-	-	Os01t0514700-01	tolerated(0.14)	-	-	-
R0118258700CT	1:18259746-18259746	A	missense_variant	MODERATE	-	Os01g0516200	Transcript	Os01t0516200-00.	protein_coding	-	-	234	182	61	C/Y	tGc/tAc	-	-	1	-	-	-	Os01t0516200-00	deleterious_low_confidence(0)	-	-	-
F0118325117AC	1:18326163-18326163	C	missense_variant	MODERATE	OsABCG33	Os01g0516900	Transcript	Os01t0516900-00.	protein_coding	-	-	2060	2060	687	L/R	cTc/cGc	rs17913130	-	-1	-	Oryzabase	-	Os01t0516900-00	deleterious_low_confidence(0.04)	-	-	-
R0118352888GA	1:18353934-18353934	A	missense_variant	MODERATE	OsPGL3	Os01g0517500	Transcript	Os01t0517500-01.	protein_coding	-	-	450	403	135	L/F	Ctc/Ttc	-	-	-1	-	Oryzabase	-	Os01t0517500-01	deleterious(0.02)	-	-	-
F0118391037CT	1:18392083-18392083	G	missense_variant	MODERATE	-	Os01g0518400	Transcript	Os01t0518400-01.	protein_coding	-	-	340	131	44	E/G	gAg/gGg	-	-	1	-	-	-	Os01t0518400-01	tolerated(0.27)	-	-	-
F0118392327AG	1:18393373-18393373	G	missense_variant	MODERATE	-	Os01g0518400	Transcript	Os01t0518400-01.	protein_coding	-	-	1630	1421	474	D/G	gAc/gGc	10118393373	-	1	-	-	-	Os01t0518400-01	deleterious(0)	-	-	-
F0118395393TC	1:18396439-18396439	G	missense_variant	MODERATE	-	Os01g0518500	Transcript	Os01t0518500-01.	protein_coding	-	-	1642	1559	520	M/T	aTg/aCg	-	-	-1	-	-	-	Os01t0518500-01	tolerated(0.12)	-	-	-
F0118395393TC	1:18396439-18396439	G	missense_variant	MODERATE	-	Os01g0518500	Transcript	Os01t0518500-02.	protein_coding	-	-	1620	1559	520	M/T	aTg/aCg	-	-	-1	-	-	-	Os01t0518500-02	tolerated(0.12)	-	-	-
F0118537232TC	1:18538278-18538278	A	missense_variant	MODERATE	-	Os01g0520600	Transcript	Os01t0520600-01.	protein_coding	-	-	2029	1643	548	S/F	tCt/tTt	-	-	-1	-	-	-	Os01t0520600-01	tolerated(0.69)	-	-	-
R0118596533TC	1:18597579-18597579	G	missense_variant	MODERATE	-	Os01g0521400	Transcript	Os01t0521400-01.	protein_coding	-	-	1385	1385	462	H/R	cAt/cGt	TBGI031789	-	1	-	-	-	Os01t0521400-01	deleterious_low_confidence(0)	-	-	-
R0118608326CT	1:18609372-18609372	A	missense_variant	MODERATE	OsDjC8	Os01g0521500	Transcript	Os01t0521500-01.	protein_coding	-	-	1359	1300	434	A/T	Gca/Aca	vcZ24R8N2	-	1	-	Oryzabase	-	Os01t0521500-01	deleterious(0.03)	-	-	-
R0118638264GT	1:18639310-18639310	A	missense_variant	MODERATE	-	Os01g0522400	Transcript	Os01t0522400-00.	protein_coding	-	-	78	78	26	S/R	agC/agA	rs17951840	-	1	-	-	-	Os01t0522400-00	tolerated(0.35)	-	-	-
R0118638413CT	1:18639459-18639459	A	missense_variant	MODERATE	-	Os01g0522400	Transcript	Os01t0522400-00.	protein_coding	-	-	227	227	76	R/Q	cGg/cAg	10118639459	-	1	-	-	-	Os01t0522400-00	tolerated(0.31)	-	-	-
F0118670914AG	1:18671960-18671960	G	missense_variant	MODERATE	-	Os01g0523100	Transcript	Os01t0523100-00.	protein_coding	-	-	732	732	244	I/M	atA/atG	TBGI031976	-	1	-	-	-	Os01t0523100-00	tolerated(0.43)	-	-	-
R0118672374GA	1:18673420-18673420	A	missense_variant	MODERATE	-	Os01g0523100	Transcript	Os01t0523100-00.	protein_coding	-	-	2192	2192	731	G/D	gGt/gAt	-	-	1	-	-	-	Os01t0523100-00	deleterious(0)	-	-	-
R0118939976TC	1:18941021-18941021	G	missense_variant	MODERATE	SHL2	Os01g0527600	Transcript	Os01t0527600-01.	protein_coding	-	-	3413	3278	1093	F/S	tTc/tCc	10118941021	-	-1	-	Uniprot_gn	-	Os01t0527600-01	tolerated(1)	-	-	-
R0119303517GA	1:19304562-19304562	A	missense_variant	MODERATE	OsGSL4	Os01g0533500	Transcript	Os01t0533500-01.	protein_coding	-	-	1028	1009	337	L/F	Ctc/Ttc	-	-	-1	-	Oryzabase	-	Os01t0533500-01	tolerated_low_confidence(0.06)	-	-	-
R0119390248CT	1:19391293-19391293	A	missense_variant	MODERATE	-	Os01g0534800	Transcript	Os01t0534800-01.	protein_coding	-	-	984	793	265	V/I	Gta/Ata	vcZ24SFOZ	-	1	-	-	-	Os01t0534800-01	tolerated(0.2)	-	-	-
R0119390248CT	1:19391293-19391293	A	missense_variant	MODERATE	-	Os01g0534800	Transcript	Os01t0534800-02.	protein_coding	-	-	892	793	265	V/I	Gta/Ata	vcZ24SFOZ	-	1	-	-	-	Os01t0534800-02	tolerated(0.2)	-	-	-
F0119390407TG	1:19391452-19391452	C	missense_variant	MODERATE	-	Os01g0534800	Transcript	Os01t0534800-01.	protein_coding	-	-	1143	952	318	N/H	Aat/Cat	-	-	1	-	-	-	Os01t0534800-01	deleterious(0.03)	-	-	-
F0119390407TG	1:19391452-19391452	C	missense_variant	MODERATE	-	Os01g0534800	Transcript	Os01t0534800-02.	protein_coding	-	-	1051	952	318	N/H	Aat/Cat	-	-	1	-	-	-	Os01t0534800-02	deleterious(0.03)	-	-	-
F0119455639CT	1:19456684-19456684	A	missense_variant	MODERATE	-	Os01g0535400	Transcript	Os01t0535400-01.	protein_coding	-	-	1474	151	51	P/S	Ccg/Tcg	-	-	-1	-	-	-	Os01t0535400-01	tolerated(0.46)	-	-	-
F0119910724CT	1:19911769-19911769	A	missense_variant	MODERATE	-	Os01g0541600	Transcript	Os01t0541600-01.	protein_coding	-	-	942	820	274	H/Y	Cat/Tat	-	-	-1	-	-	-	Os01t0541600-01	deleterious(0)	-	-	-
R0120194991TC	1:20196036-20196036	G	missense_variant,splice_region_variant	MODERATE	OsMCM4	Os01g0544450	Transcript	Os01t0544450-01.	protein_coding	-	-	2270	2245	749	M/V	Atg/Gtg	rs18068119	-	1	-	Oryzabase	-	Os01t0544450-01	tolerated(0.46)	-	-	-
R0120195097TC	1:20196142-20196142	G	missense_variant	MODERATE	OsMCM4	Os01g0544450	Transcript	Os01t0544450-01.	protein_coding	-	-	2283	2258	753	Q/R	cAa/cGa	rs18068146	-	1	-	Oryzabase	-	Os01t0544450-01	tolerated(0.72)	-	-	-
F0120328521GT	1:20329566-20329566	A	missense_variant	MODERATE	-	Os01g0547000	Transcript	Os01t0547000-01.	protein_coding	-	-	774	431	144	A/E	gCg/gAg	-	-	1	-	-	-	Os01t0547000-01	tolerated(0.14)	-	-	-
F0120329911GT	1:20330956-20330956	A	missense_variant	MODERATE	-	Os01g0547000	Transcript	Os01t0547000-01.	protein_coding	-	-	2164	1821	607	S/R	agC/agA	-	-	1	-	-	-	Os01t0547000-01	-	-	-	-
R0120330030TG	1:20331075-20331075	C	missense_variant	MODERATE	-	Os01g0547000	Transcript	Os01t0547000-01.	protein_coding	-	-	2283	1940	647	Y/S	tAt/tCt	rs18079688	-	1	-	-	-	Os01t0547000-01	tolerated(0.42)	-	-	-
R0120359278GA	1:20360323-20360323	A	missense_variant	MODERATE	-	Os01g0547200	Transcript	Os01t0547200-01.	protein_coding	-	-	1205	1204	402	H/Y	Cat/Tat	-	-	-1	-	-	-	Os01t0547200-01	deleterious_low_confidence(0)	-	-	-
R0120359295GT	1:20360340-20360340	A	missense_variant	MODERATE	-	Os01g0547200	Transcript	Os01t0547200-01.	protein_coding	-	-	1188	1187	396	G/V	gGt/gTt	vcZ24U7V6	-	-1	-	-	-	Os01t0547200-01	tolerated(0.06)	-	-	-
R0120360360GT	1:20361405-20361405	A	missense_variant	MODERATE	-	Os01g0547200	Transcript	Os01t0547200-01.	protein_coding	-	-	813	812	271	G/V	gGa/gTa	rs18081937	-	-1	-	-	-	Os01t0547200-01	tolerated(0.23)	-	-	-
F0120581256CA	1:20582301-20582301	C	missense_variant	MODERATE	-	Os01g0550100	Transcript	Os01t0550100-01.	protein_coding	-	-	1335	1206	402	H/Q	caT/caG	rs18098425	-	-1	-	-	-	Os01t0550100-01	tolerated(1)	-	-	-
F0120581256CA	1:20582301-20582301	C	missense_variant	MODERATE	-	Os01g0550100	Transcript	Os01t0550100-02.	protein_coding	-	-	1263	1206	402	H/Q	caT/caG	rs18098425	-	-1	-	-	-	Os01t0550100-02	tolerated(1)	-	-	-
F0120741092TC	1:20742137-20742137	A	missense_variant	MODERATE	OsPP2C05	Os01g0552300	Transcript	Os01t0552300-01.	protein_coding	-	-	1073	1070	357	G/D	gGt/gAt	-	-	1	-	Oryzabase	-	Os01t0552300-01	tolerated(0.15)	-	-	-
F0120783096TC	1:20784141-20784141	A	missense_variant	MODERATE	-	Os01g0553200	Transcript	Os01t0553200-00.	protein_coding	-	-	589	589	197	L/F	Ctc/Ttc	-	-	-1	-	-	-	Os01t0553200-00	deleterious_low_confidence(0.01)	-	-	-
R0120950409AG	1:20951454-20951454	A	missense_variant	MODERATE	-	Os01g0555600	Transcript	Os01t0555600-00.	protein_coding	-	-	217	217	73	H/Y	Cat/Tat	-	-	-1	-	-	-	Os01t0555600-00	deleterious(0)	-	-	-
F0121141223TC	1:21142268-21142268	G	missense_variant	MODERATE	-	Os01g0558500	Transcript	Os01t0558500-01.	protein_coding	-	-	2011	1741	581	T/A	Act/Gct	-	-	1	-	-	-	Os01t0558500-01	tolerated(0.97)	-	-	-
F0121141223TC	1:21142268-21142268	G	missense_variant	MODERATE	-	Os01g0558500	Transcript	Os01t0558500-02.	protein_coding	-	-	1204	1204	402	T/A	Act/Gct	-	-	1	-	-	-	Os01t0558500-02	tolerated(0.35)	-	-	-
R0121141223AG	1:21142268-21142268	G	missense_variant	MODERATE	-	Os01g0558500	Transcript	Os01t0558500-01.	protein_coding	-	-	2011	1741	581	T/A	Act/Gct	-	-	1	-	-	-	Os01t0558500-01	tolerated(0.97)	-	-	-
R0121141223AG	1:21142268-21142268	G	missense_variant	MODERATE	-	Os01g0558500	Transcript	Os01t0558500-02.	protein_coding	-	-	1204	1204	402	T/A	Act/Gct	-	-	1	-	-	-	Os01t0558500-02	tolerated(0.35)	-	-	-
F0121266771TC	1:21267816-21267816	A	missense_variant	MODERATE	-	Os01g0560000	Transcript	Os01t0560000-01.	protein_coding	-	-	573	550	184	P/S	Cct/Tct	-	-	-1	-	-	-	Os01t0560000-01	deleterious(0.03)	-	-	-
F0121266771TC	1:21267816-21267816	A	missense_variant	MODERATE	-	Os01g0560000	Transcript	Os01t0560000-02.	protein_coding	-	-	142	142	48	P/S	Cct/Tct	-	-	-1	-	-	-	Os01t0560000-02	deleterious(0.02)	-	-	-
F0121342862AC	1:21343907-21343907	A	missense_variant	MODERATE	CYP76M14	Os01g0561600	Transcript	Os01t0561600-01.	protein_coding	-	-	160	46	16	A/S	Gcc/Tcc	rs18140251	-	-1	-	Oryzabase	-	Os01t0561600-01	tolerated(0.97)	-	-	-
F0121382974TC	1:21384019-21384019	A	missense_variant	MODERATE	OsFKBP57	Os01g0562400	Transcript	Os01t0562400-01.	protein_coding	-	-	615	437	146	G/E	gGa/gAa	-	-	1	-	Oryzabase	-	Os01t0562400-01	deleterious(0)	-	-	-
R0121384489CT	1:21385534-21385534	G	missense_variant	MODERATE	OsFKBP57	Os01g0562400	Transcript	Os01t0562400-01.	protein_coding	-	-	1248	1070	357	Q/R	cAa/cGa	vcZ24VNXM	-	1	-	Oryzabase	-	Os01t0562400-01	tolerated(0.46)	-	-	-
F0121388324TC	1:21389369-21389369	A	missense_variant	MODERATE	OsFKBP57	Os01g0562400	Transcript	Os01t0562400-01.	protein_coding	-	-	1761	1583	528	G/D	gGt/gAt	-	-	1	-	Oryzabase	-	Os01t0562400-01	deleterious_low_confidence(0.01)	-	-	-
F0121425003AG	1:21426048-21426048	A	missense_variant	MODERATE	OsFKBP73	Os01g0563000	Transcript	Os01t0563000-01.	protein_coding	-	-	980	793	265	A/T	Gct/Act	vcZ24VPMO	-	1	-	Oryzabase	-	Os01t0563000-01	tolerated(0.11)	-	-	-
F0121425003AG	1:21426048-21426048	A	missense_variant	MODERATE	OsFKBP73	Os01g0563000	Transcript	Os01t0563000-02.	protein_coding	-	-	937	793	265	A/T	Gct/Act	vcZ24VPMO	-	1	-	Oryzabase	-	Os01t0563000-02	tolerated(0.23)	-	-	-
F0121425003AG	1:21426048-21426048	A	missense_variant	MODERATE	OsFKBP73	Os01g0563000	Transcript	Os01t0563000-04.	protein_coding	-	-	841	793	265	A/T	Gct/Act	vcZ24VPMO	-	1	-	Oryzabase	-	Os01t0563000-04	tolerated(0.13)	-	-	-
F0121440232AG	1:21441277-21441277	A	missense_variant	MODERATE	OsFKBP73	Os01g0563000	Transcript	Os01t0563000-01.	protein_coding	-	-	1503	1316	439	S/N	aGc/aAc	rs53267951	-	1	-	Oryzabase	-	Os01t0563000-01	tolerated_low_confidence(1)	-	-	-
F0121440232AG	1:21441277-21441277	A	missense_variant	MODERATE	OsFKBP73	Os01g0563000	Transcript	Os01t0563000-04.	protein_coding	-	-	2003	1955	652	S/N	aGc/aAc	rs53267951	-	1	-	Oryzabase	-	Os01t0563000-04	tolerated_low_confidence(0.8)	-	-	-
F0121440232AG	1:21441277-21441277	A	missense_variant	MODERATE	OsFKBP73	Os01g0563000	Transcript	Os01t0563000-05.	protein_coding	-	-	997	995	332	S/N	aGc/aAc	rs53267951	-	1	-	Oryzabase	-	Os01t0563000-05	tolerated_low_confidence(1)	-	-	-
F0121440232AG	1:21441277-21441277	A	missense_variant	MODERATE	OsFKBP73	Os01g0563000	Transcript	Os01t0563000-06.	protein_coding	-	-	696	695	232	S/N	aGc/aAc	rs53267951	-	1	-	Oryzabase	-	Os01t0563000-06	tolerated_low_confidence(1)	-	-	-
R0121547472CT	1:21548517-21548517	G	missense_variant	MODERATE	OsFKBP46	Os01g0564300	Transcript	Os01t0564300-01.	protein_coding	-	-	1064	940	314	I/V	Ata/Gta	-	-	1	-	Oryzabase	-	Os01t0564300-01	tolerated(0.39)	-	-	-
R0121547484CT	1:21548529-21548529	G	missense_variant	MODERATE	OsFKBP46	Os01g0564300	Transcript	Os01t0564300-01.	protein_coding	-	-	1076	952	318	N/D	Aat/Gat	-	-	1	-	Oryzabase	-	Os01t0564300-01	tolerated(0.58)	-	-	-
R0121899519AG	1:21900564-21900564	G	missense_variant	MODERATE	-	Os01g0570800	Transcript	Os01t0570800-01.	protein_coding	-	-	1669	1514	505	I/T	aTc/aCc	-	-	-1	-	-	-	Os01t0570800-01	tolerated(0.24)	-	-	-
R0121918774CT	1:21919819-21919819	A	missense_variant	MODERATE	-	Os01g0571000	Transcript	Os01t0571000-01.	protein_coding	-	-	606	502	168	G/S	Ggt/Agt	vcZ24WJKX	-	1	-	-	-	Os01t0571000-01	tolerated(0.89)	-	-	-
R0121918774CT	1:21919819-21919819	A	missense_variant	MODERATE	-	Os01g0571000	Transcript	Os01t0571000-02.	protein_coding	-	-	1228	532	178	G/S	Ggt/Agt	vcZ24WJKX	-	1	-	-	-	Os01t0571000-02	tolerated(0.91)	-	-	-
F0122376228AG	1:22377273-22377273	G	missense_variant	MODERATE	SAF	Os01g0578500	Transcript	Os01t0578500-01.	protein_coding	-	-	1397	1397	466	H/R	cAt/cGt	rs18230427	-	1	-	RAP-DB	-	Os01t0578500-01	tolerated(0.09)	-	-	-
F0122385270CA	1:22386315-22386315	A	missense_variant	MODERATE	Os_F0791	Os01g0578800	Transcript	Os01t0578800-01.	protein_coding	-	-	1113	1112	371	P/Q	cCg/cAg	vcZ24X6P5	-	1	-	Oryzabase	-	Os01t0578800-01	deleterious(0)	-	-	-
R0122440386CT	1:22441431-22441431	A	missense_variant	MODERATE	-	Os01g0579900	Transcript	Os01t0579900-01.	protein_coding	-	-	238	97	33	L/F	Ctt/Ttt	-	-	-1	-	-	-	Os01t0579900-01	deleterious(0.01)	-	-	-
F0122928817AG	1:22929861-22929861	A	missense_variant	MODERATE	-	Os01g0588600	Transcript	Os01t0588600-00.	protein_coding	-	-	713	619	207	D/N	Gac/Aac	TBGI037251	-	1	-	-	-	Os01t0588600-00	tolerated(0.34)	-	-	-
R0122990386CT	1:22991430-22991430	A	missense_variant	MODERATE	-	Os01g0589300	Transcript	Os01t0589300-01.	protein_coding	-	-	1225	893	298	R/Q	cGa/cAa	TBGI037387	-	1	-	-	-	Os01t0589300-01	deleterious_low_confidence(0.01)	-	-	-
R0122990386CT	1:22991430-22991430	A	missense_variant	MODERATE	-	Os01g0589300	Transcript	Os01t0589300-02.	protein_coding	-	-	290	290	97	R/Q	cGa/cAa	TBGI037387	-	1	-	-	-	Os01t0589300-02	deleterious_low_confidence(0)	-	-	-
F0123006594TC	1:23007638-23007638	G	missense_variant	MODERATE	-	Os01g0589900	Transcript	Os01t0589900-00.	protein_coding	-	-	1304	1304	435	V/A	gTt/gCt	-	-	-1	-	-	-	Os01t0589900-00	tolerated(0.29)	-	-	-
F0123092248AC	1:23093292-23093292	C	missense_variant	MODERATE	-	Os01g0590900	Transcript	Os01t0590900-01.	protein_coding	-	-	874	808	270	I/L	Att/Ctt	rs18298210	-	1	-	-	-	Os01t0590900-01	tolerated(1)	-	-	-
F0123183582GT	1:23184626-23184626	C	missense_variant	MODERATE	-	Os01g0592900	Transcript	Os01t0592900-02.	protein_coding	-	-	1026	952	318	L/V	Ttg/Gtg	-	-	-1	-	-	-	Os01t0592900-02	deleterious(0.01)	-	-	-
R0123402190TC	1:23403234-23403234	A	missense_variant	MODERATE	-	Os01g0596600	Transcript	Os01t0596600-00.	protein_coding	-	-	569	569	190	R/K	aGg/aAg	-	-	1	-	-	-	Os01t0596600-00	deleterious(0.01)	-	-	-
R0123510852CT	1:23511896-23511896	G	missense_variant	MODERATE	OsFbox028	Os01g0598400	Transcript	Os01t0598400-01.	protein_coding	-	-	448	319	107	S/P	Tcc/Ccc	rs18333608	-	-1	-	Oryzabase	-	Os01t0598400-01	deleterious(0.01)	-	-	-
R0123581854CT	1:23582898-23582898	G	missense_variant	MODERATE	-	Os01g0600400	Transcript	Os01t0600400-01.	protein_coding	-	-	275	275	92	K/R	aAa/aGa	TBGI038489	-	1	-	-	-	Os01t0600400-01	deleterious(0)	-	-	-
R0123610940CA	1:23611984-23611984	C	missense_variant	MODERATE	OsEnS-10	Os01g0601000	Transcript	Os01t0601000-00.	protein_coding	-	-	1059	1059	353	H/Q	caT/caG	-	-	-1	-	Oryzabase	-	Os01t0601000-00	-	-	-	-
F0123640215GA	1:23641259-23641259	A	missense_variant	MODERATE	-	Os01g0601675	Transcript	Os01t0601675-01.	protein_coding	-	-	1620	1589	530	P/L	cCa/cTa	vcZ24Z4S5	-	-1	-	-	-	Os01t0601675-01	tolerated(0.14)	-	-	-
R0123640215CT	1:23641259-23641259	A	missense_variant	MODERATE	-	Os01g0601675	Transcript	Os01t0601675-01.	protein_coding	-	-	1620	1589	530	P/L	cCa/cTa	vcZ24Z4S5	-	-1	-	-	-	Os01t0601675-01	tolerated(0.14)	-	-	-
R0123640396GT	1:23641440-23641440	C	missense_variant	MODERATE	-	Os01g0601675	Transcript	Os01t0601675-01.	protein_coding	-	-	1439	1408	470	Y/D	Tac/Gac	rs18342771	-	-1	-	-	-	Os01t0601675-01	tolerated(0.22)	-	-	-
R0123640483CT	1:23641527-23641527	A	missense_variant	MODERATE	-	Os01g0601675	Transcript	Os01t0601675-01.	protein_coding	-	-	1352	1321	441	P/S	Cct/Tct	10123641527	-	-1	-	-	-	Os01t0601675-01	tolerated(0.26)	-	-	-
F0123769344GT	1:23770388-23770388	A	missense_variant	MODERATE	-	Os01g0603500	Transcript	Os01t0603500-00.	protein_coding	-	-	274	274	92	Q/K	Caa/Aaa	-	-	1	-	-	-	Os01t0603500-00	tolerated(0.88)	-	-	-
R0123769344CA	1:23770388-23770388	A	missense_variant	MODERATE	-	Os01g0603500	Transcript	Os01t0603500-00.	protein_coding	-	-	274	274	92	Q/K	Caa/Aaa	-	-	1	-	-	-	Os01t0603500-00	tolerated(0.88)	-	-	-
F0123837939TC	1:23838983-23838983	G	missense_variant	MODERATE	-	Os01g0605000	Transcript	Os01t0605000-01.	protein_coding	-	-	1511	518	173	F/S	tTc/tCc	-	-	-1	-	-	-	Os01t0605000-01	deleterious_low_confidence(0.01)	-	-	-
F0123889581AC	1:23890625-23890625	C	missense_variant	MODERATE	-	Os01g0606200	Transcript	Os01t0606200-00.	protein_coding	-	-	44	44	15	I/S	aTc/aGc	rs18393937	-	-1	-	-	-	Os01t0606200-00	tolerated_low_confidence(1)	-	-	-
R0123959134GA	1:23960178-23960178	G	missense_variant	MODERATE	OsWD40-18	Os01g0607600	Transcript	Os01t0607600-00.	protein_coding	-	-	499	499	167	S/P	Tct/Cct	-	-	-1	-	Oryzabase	-	Os01t0607600-00	tolerated(0.23)	-	-	-
R0124109133GT	1:24110177-24110177	A	missense_variant	MODERATE	OsPDR8	Os01g0609900	Transcript	Os01t0609900-02.	protein_coding	-	-	2202	2202	734	E/D	gaG/gaT	rs18437869	-	-1	-	Oryzabase	-	Os01t0609900-02	tolerated_low_confidence(0.11)	-	-	-
F0124553062CT	1:24554106-24554106	G	missense_variant	MODERATE	-	Os01g0617600	Transcript	Os01t0617600-00.	protein_coding	-	-	17	17	6	L/P	cTt/cCt	-	-	-1	-	-	-	Os01t0617600-00	tolerated_low_confidence(0.08)	-	-	-
R0124810119GA	1:24811163-24811163	A	missense_variant	MODERATE	IIP1	Os01g0621900	Transcript	Os01t0621900-01.	protein_coding	-	-	713	94	32	V/I	Gtt/Att	-	-	1	-	Oryzabase	-	Os01t0621900-01	tolerated(0.4)	-	-	-
R0124810119GA	1:24811163-24811163	A	missense_variant	MODERATE	IIP1	Os01g0621900	Transcript	Os01t0621900-02.	protein_coding	-	-	650	94	32	V/I	Gtt/Att	-	-	1	-	Oryzabase	-	Os01t0621900-02	tolerated(0.4)	-	-	-
R0124810119GA	1:24811163-24811163	A	missense_variant	MODERATE	IIP1	Os01g0621900	Transcript	Os01t0621900-03.	protein_coding	-	-	533	94	32	V/I	Gtt/Att	-	-	1	-	Oryzabase	-	Os01t0621900-03	tolerated(0.4)	-	-	-
R0124895146CA	1:24896190-24896190	A	missense_variant	MODERATE	-	Os01g0623500	Transcript	Os01t0623500-01.	protein_coding	-	-	611	484	162	H/N	Cat/Aat	-	-	1	-	-	-	Os01t0623500-01	tolerated(0.12)	-	-	-
F0124896113AC	1:24897157-24897157	C	missense_variant	MODERATE	-	Os01g0623500	Transcript	Os01t0623500-01.	protein_coding	-	-	1029	902	301	D/A	gAt/gCt	10124897157	-	1	-	-	-	Os01t0623500-01	deleterious(0.05)	-	-	-
R0124896113TG	1:24897157-24897157	C	missense_variant	MODERATE	-	Os01g0623500	Transcript	Os01t0623500-01.	protein_coding	-	-	1029	902	301	D/A	gAt/gCt	10124897157	-	1	-	-	-	Os01t0623500-01	deleterious(0.05)	-	-	-
F0125071244GA	1:25072288-25072288	A	missense_variant	MODERATE	-	Os01g0627933	Transcript	Os01t0627933-00.	protein_coding	-	-	1327	1327	443	D/N	Gat/Aat	10125072288	-	1	-	-	-	Os01t0627933-00	tolerated_low_confidence(0.39)	-	-	-
R0125119141GA	1:25120185-25120185	G	missense_variant	MODERATE	-	Os01g0628900	Transcript	Os01t0628900-01.	protein_coding	-	-	360	341	114	E/G	gAg/gGg	-	-	1	-	-	-	Os01t0628900-01	deleterious(0)	-	-	-
R0125262032CT	1:25263076-25263076	A	missense_variant	MODERATE	GPAT	Os01g0631400	Transcript	Os01t0631400-01.	protein_coding	-	-	1176	925	309	V/I	Gtc/Atc	vcZ251C3Z	-	1	-	Oryzabase	-	Os01t0631400-01	tolerated(1)	-	-	-
F0125589379CT	1:25590423-25590423	G	missense_variant	MODERATE	-	Os01g0637666	Transcript	Os01t0637666-00.	protein_coding	-	-	232	232	78	W/R	Tgg/Cgg	-	-	-1	-	-	-	Os01t0637666-00	-	-	-	-
F0125752350TC	1:25753394-25753394	G	missense_variant	MODERATE	-	Os01g0640800	Transcript	Os01t0640800-01.	protein_coding	-	-	810	764	255	I/T	aTt/aCt	-	-	-1	-	-	-	Os01t0640800-01	tolerated(0.36)	-	-	-
R0125838837CA	1:25839881-25839881	A	missense_variant	MODERATE	-	Os01g0642801	Transcript	Os01t0642801-00.	protein_coding	-	-	153	153	51	H/Q	caC/caA	-	-	1	-	-	-	Os01t0642801-00	-	-	-	-
R0125994768CT	1:25995812-25995812	A	missense_variant	MODERATE	YUCCA1	Os01g0645400	Transcript	Os01t0645400-01.	protein_coding	-	-	768	706	236	V/I	Gtt/Att	rs18578992	-	1	-	Uniprot_gn	-	Os01t0645400-01	tolerated(0.53)	-	-	-
R0125994768CT	1:25995812-25995812	A	missense_variant	MODERATE	YUCCA1	Os01g0645400	Transcript	Os01t0645400-02.	protein_coding	-	-	706	706	236	V/I	Gtt/Att	rs18578992	-	1	-	Uniprot_gn	-	Os01t0645400-02	tolerated(0.48)	-	-	-
R0126036326CT	1:26037370-26037370	A	missense_variant	MODERATE	-	Os01g0646000	Transcript	Os01t0646000-01.	protein_coding	-	-	729	517	173	E/K	Gag/Aag	rs18586336	-	1	-	-	-	Os01t0646000-01	deleterious(0.03)	-	-	-
F0126119186TC	1:26120230-26120230	A	missense_variant	MODERATE	-	Os01g0648225	Transcript	Os01t0648225-00.	protein_coding	-	-	351	124	42	E/K	Gag/Aag	-	-	1	-	-	-	Os01t0648225-00	-	-	-	-
R0126571498CA	1:26572542-26572542	C	missense_variant	MODERATE	-	Os01g0654900	Transcript	Os01t0654900-00.	protein_coding	-	-	13	13	5	T/P	Aca/Cca	-	-	1	-	-	-	Os01t0654900-00	deleterious_low_confidence(0.04)	-	-	-
F0126679171TG	1:26680215-26680215	C	missense_variant	MODERATE	-	Os01g0656300	Transcript	Os01t0656300-00.	protein_coding	-	-	103	103	35	Y/D	Tac/Gac	-	-	-1	-	-	-	Os01t0656300-00	deleterious(0.03)	-	-	-
F0126686374CA	1:26687418-26687418	C	missense_variant	MODERATE	OsWRKY15	Os01g0656400	Transcript	Os01t0656400-00.	protein_coding	-	-	784	784	262	S/A	Tcc/Gcc	rs18641955	-	-1	-	Oryzabase	-	Os01t0656400-00	tolerated(1)	-	-	-
R0126699190CA	1:26700234-26700234	C	missense_variant	MODERATE	-	Os01g0656600	Transcript	Os01t0656600-01.	protein_coding	-	-	1340	1339	447	W/G	Tgg/Ggg	-	-	-1	-	-	-	Os01t0656600-01	tolerated(0.14)	-	-	-
R0126801300AG	1:26802344-26802344	A	missense_variant	MODERATE	OsBZ8	Os01g0658900	Transcript	Os01t0658900-01.	protein_coding	-	-	458	335	112	T/I	aCc/aTc	-	-	-1	-	Oryzabase	-	Os01t0658900-01	deleterious(0.01)	-	-	-
R0126912221AG	1:26913265-26913265	A	missense_variant	MODERATE	OsSTA26	Os01g0660500	Transcript	Os01t0660500-00.	protein_coding	-	-	508	508	170	P/S	Cca/Tca	-	-	-1	-	Oryzabase	-	Os01t0660500-00	deleterious_low_confidence(0.01)	-	-	-
R0126912314AG	1:26913358-26913358	A	missense_variant	MODERATE	OsSTA26	Os01g0660500	Transcript	Os01t0660500-00.	protein_coding	-	-	415	415	139	R/C	Cgt/Tgt	-	-	-1	-	Oryzabase	-	Os01t0660500-00	deleterious_low_confidence(0)	-	-	-
R0127103550AG	1:27104594-27104594	A	missense_variant	MODERATE	-	Os01g0663800	Transcript	Os01t0663800-01.	protein_coding	-	-	1643	1439	480	T/I	aCc/aTc	-	-	-1	-	-	-	Os01t0663800-01	tolerated(0.07)	-	-	-
R0127103550AG	1:27104594-27104594	A	missense_variant	MODERATE	-	Os01g0663800	Transcript	Os01t0663800-02.	protein_coding	-	-	72	71	24	T/I	aCc/aTc	-	-	-1	-	-	-	Os01t0663800-02	tolerated(0.05)	-	-	-
F0127227577AC	1:27228621-27228621	A	missense_variant	MODERATE	-	Os01g0666000	Transcript	Os01t0666000-01.	protein_coding	-	-	991	720	240	L/F	ttG/ttT	TBGI044370	-	-1	-	-	-	Os01t0666000-01	tolerated(0.07)	-	-	-
R0127264964GA	1:27266008-27266008	G	missense_variant	MODERATE	-	Os01g0666800	Transcript	Os01t0666800-01.	protein_coding	-	-	2563	2502	834	I/M	atA/atG	-	-	1	-	-	-	Os01t0666800-01	tolerated(0.07)	-	-	-
R0127689871AG	1:27690915-27690915	G	missense_variant	MODERATE	-	Os01g0674000	Transcript	Os01t0674000-01.	protein_coding	-	-	1054	919	307	W/R	Tgg/Cgg	-	-	-1	-	-	-	Os01t0674000-01	tolerated(0.17)	-	-	-
F0127860557CA	1:27861601-27861601	A	missense_variant	MODERATE	OsUBC39	Os01g0677500	Transcript	Os01t0677500-00.	protein_coding	-	-	724	724	242	Q/K	Cag/Aag	10127861601	-	1	-	Oryzabase	-	Os01t0677500-00	deleterious(0.03)	-	-	-
F0128136838CT	1:28137882-28137882	G	missense_variant	MODERATE	OsKTN60	Os01g0683100	Transcript	Os01t0683100-01.	protein_coding	-	-	708	583	195	T/A	Aca/Gca	-	-	1	-	Oryzabase	-	Os01t0683100-01	tolerated(0.55)	-	-	-
F0128136838CT	1:28137882-28137882	G	missense_variant	MODERATE	OsKTN60	Os01g0683100	Transcript	Os01t0683100-02.	protein_coding	-	-	204	202	68	T/A	Aca/Gca	-	-	1	-	Oryzabase	-	Os01t0683100-02	tolerated(0.48)	-	-	-
R0128167430TC	1:28168474-28168474	A	missense_variant	MODERATE	-	Os01g0683550	Transcript	Os01t0683550-00.	protein_coding	-	-	718	718	240	R/W	Cgg/Tgg	rs18753994	-	-1	-	-	-	Os01t0683550-00	deleterious_low_confidence(0)	-	-	-
F0128307295TG	1:28308339-28308339	A	missense_variant	MODERATE	-	Os01g0686300	Transcript	Os01t0686300-01.	protein_coding	-	-	688	626	209	P/Q	cCg/cAg	-	-	1	-	-	-	Os01t0686300-01	deleterious(0.01)	-	-	-
R0128307295AC	1:28308339-28308339	A	missense_variant	MODERATE	-	Os01g0686300	Transcript	Os01t0686300-01.	protein_coding	-	-	688	626	209	P/Q	cCg/cAg	-	-	1	-	-	-	Os01t0686300-01	deleterious(0.01)	-	-	-
F0128349033GT	1:28350077-28350077	A	missense_variant	MODERATE	-	Os01g0687300	Transcript	Os01t0687300-01.	protein_coding	-	-	2350	1631	544	T/N	aCc/aAc	-	-	1	-	-	-	Os01t0687300-01	tolerated(0.09)	-	-	-
F0128349033GT	1:28350077-28350077	A	missense_variant	MODERATE	-	Os01g0687300	Transcript	Os01t0687300-02.	protein_coding	-	-	2118	1631	544	T/N	aCc/aAc	-	-	1	-	-	-	Os01t0687300-02	tolerated(0.09)	-	-	-
R0128366253GA	1:28367297-28367297	A	missense_variant	MODERATE	-	Os01g0687500	Transcript	Os01t0687500-01.	protein_coding	-	-	890	865	289	A/T	Gcc/Acc	-	-	1	-	-	-	Os01t0687500-01	tolerated(0.49)	-	-	-
F0128483801GA	1:28484846-28484846	A	missense_variant	MODERATE	OsWAK10	Os01g0689900	Transcript	Os01t0689900-02.	protein_coding	-	-	894	878	293	T/I	aCa/aTa	10128484846	-	-1	-	Oryzabase	-	Os01t0689900-02	tolerated(0.22)	-	-	-
F0128483801GA	1:28484846-28484846	A	missense_variant	MODERATE	OsWAK10	Os01g0689900	Transcript	Os01t0689900-03.	protein_coding	-	-	963	890	297	T/I	aCa/aTa	10128484846	-	-1	-	Oryzabase	-	Os01t0689900-03	tolerated(0.26)	-	-	-
F0128483801GA	1:28484846-28484846	A	missense_variant	MODERATE	OsWAK10	Os01g0689900	Transcript	Os01t0689900-04.	protein_coding	-	-	2457	68	23	T/I	aCa/aTa	10128484846	-	-1	-	Oryzabase	-	Os01t0689900-04	tolerated(0.28)	-	-	-
F0128801625AG	1:28802670-28802670	G	missense_variant	MODERATE	-	Os01g0696100	Transcript	Os01t0696100-00.	protein_coding	-	-	11	11	4	V/A	gTc/gCc	TBGI047139	-	-1	-	-	-	Os01t0696100-00	deleterious_low_confidence(0.04)	-	-	-
R0129308439GA	1:29309484-29309484	A	missense_variant	MODERATE	-	Os01g0706400	Transcript	Os01t0706400-01.	protein_coding	-	-	912	647	216	R/Q	cGa/cAa	-	-	1	-	-	-	Os01t0706400-01	tolerated(0.08)	-	-	-
R0129308439GA	1:29309484-29309484	A	missense_variant	MODERATE	-	Os01g0706400	Transcript	Os01t0706400-02.	protein_coding	-	-	477	422	141	R/Q	cGa/cAa	-	-	1	-	-	-	Os01t0706400-02	deleterious(0.03)	-	-	-
F0129310664TC	1:29311709-29311709	A	missense_variant	MODERATE	-	Os01g0706400	Transcript	Os01t0706400-01.	protein_coding	-	-	3060	2795	932	G/D	gGc/gAc	-	-	1	-	-	-	Os01t0706400-01	deleterious(0)	-	-	-
F0129310664TC	1:29311709-29311709	A	missense_variant	MODERATE	-	Os01g0706400	Transcript	Os01t0706400-02.	protein_coding	-	-	2625	2570	857	G/D	gGc/gAc	-	-	1	-	-	-	Os01t0706400-02	deleterious_low_confidence(0)	-	-	-
F0129310664TC	1:29311709-29311709	A	missense_variant	MODERATE	-	Os01g0706400	Transcript	Os01t0706400-03.	protein_coding	-	-	2121	2120	707	G/D	gGc/gAc	-	-	1	-	-	-	Os01t0706400-03	deleterious_low_confidence(0.01)	-	-	-
F0129479374GA	1:29480419-29480419	A	missense_variant	MODERATE	-	Os01g0709400	Transcript	Os01t0709400-01.	protein_coding	-	-	779	613	205	D/N	Gat/Aat	TBGI048082	-	1	-	-	-	Os01t0709400-01	deleterious(0.02)	-	-	-
F0129487665AG	1:29488710-29488710	A	missense_variant	MODERATE	-	Os01g0709500	Transcript	Os01t0709500-01.	protein_coding	-	-	1868	283	95	P/S	Ccc/Tcc	rs17965690	-	-1	-	-	-	Os01t0709500-01	tolerated(0.11)	-	-	-
F0129487665AG	1:29488710-29488710	A	missense_variant	MODERATE	-	Os01g0709500	Transcript	Os01t0709500-02.	protein_coding	-	-	945	367	123	P/S	Ccc/Tcc	rs17965690	-	-1	-	-	-	Os01t0709500-02	tolerated(0.07)	-	-	-
F0129598152CT	1:29599197-29599197	G	missense_variant	MODERATE	-	Os01g0712501	Transcript	Os01t0712501-01.	protein_coding	-	-	245	224	75	K/R	aAa/aGa	-	-	1	-	-	-	Os01t0712501-01	-	-	-	-
F0129598152CT	1:29599197-29599197	G	missense_variant	MODERATE	-	Os01g0712600	Transcript	Os01t0712600-00.	protein_coding	-	-	769	673	225	F/L	Ttt/Ctt	-	-	-1	-	-	-	Os01t0712600-00	tolerated(0.59)	-	-	-
R0129786230GA	1:29787275-29787275	A	missense_variant	MODERATE	-	Os01g0715900	Transcript	Os01t0715900-01.	protein_coding	-	-	963	794	265	P/L	cCg/cTg	-	-	-1	-	-	-	Os01t0715900-01	deleterious(0.01)	-	-	-
F0129878391CT	1:29879436-29879436	G	missense_variant	MODERATE	OsSAP13	Os01g0717601	Transcript	Os01t0717601-00.	protein_coding	-	-	146	146	49	V/A	gTg/gCg	-	-	-1	-	Oryzabase	-	Os01t0717601-00	deleterious_low_confidence(0)	-	-	-
R0130412460TC	1:30413504-30413504	G	missense_variant	MODERATE	-	Os01g0729500	Transcript	Os01t0729500-01.	protein_coding	-	-	71	71	24	L/S	tTg/tCg	TBGI050153	-	-1	-	-	-	Os01t0729500-01	deleterious_low_confidence(0)	-	-	-
R0130834603GT	1:30835647-30835647	A	missense_variant	MODERATE	-	Os01g0738600	Transcript	Os01t0738600-01.	protein_coding	-	-	1658	1445	482	P/Q	cCa/cAa	rs18109181	-	1	-	-	-	Os01t0738600-01	tolerated(0.17)	-	-	-
R0130834603GT	1:30835647-30835647	A	missense_variant	MODERATE	-	Os01g0738600	Transcript	Os01t0738600-03.	protein_coding	-	-	53	53	18	P/Q	cCa/cAa	rs18109181	-	1	-	-	-	Os01t0738600-03	tolerated(0.13)	-	-	-
R0131126997CT	1:31128041-31128041	A	missense_variant	MODERATE	-	Os01g0744400	Transcript	Os01t0744400-01.	protein_coding	-	-	1515	1456	486	R/C	Cgt/Tgt	TBGI051474	-	-1	-	-	-	Os01t0744400-01	deleterious(0.01)	-	-	-
F0131344432GA	1:31345476-31345476	A	missense_variant	MODERATE	-	Os01g0748800	Transcript	Os01t0748800-00.	protein_coding	-	-	286	227	76	R/K	aGg/aAg	rs53837071	-	1	-	-	-	Os01t0748800-00	tolerated(0.07)	-	-	-
F0131762486CA	1:31763530-31763530	A	missense_variant	MODERATE	KAT1	Os01g0756700	Transcript	Os01t0756700-01.	protein_coding	-	-	1510	1430	477	T/N	aCc/aAc	vcZ258KBN	-	1	-	RAP-DB	-	Os01t0756700-01	deleterious(0.03)	-	-	-
R0131872467CT	1:31873511-31873511	G	missense_variant	MODERATE	-	Os01g0758400	Transcript	Os01t0758400-01.	protein_coding	-	-	1093	1093	365	C/R	Tgt/Cgt	-	-	-1	-	-	-	Os01t0758400-01	-	-	-	-
R0131872467CT	1:31873511-31873511	G	missense_variant	MODERATE	-	Os01g0758400	Transcript	Os01t0758400-02.	protein_coding	-	-	1029	865	289	C/R	Tgt/Cgt	-	-	-1	-	-	-	Os01t0758400-02	-	-	-	-
F0131927095GT	1:31928139-31928139	A	missense_variant	MODERATE	OsTLP12	Os01g0759100	Transcript	Os01t0759100-01.	protein_coding	-	-	731	666	222	Q/H	caG/caT	-	-	-1	-	Oryzabase	-	Os01t0759100-01	-	-	-	-
R0131927451AG	1:31928495-31928495	G	missense_variant	MODERATE	OsTLP12	Os01g0759100	Transcript	Os01t0759100-01.	protein_coding	-	-	511	446	149	V/A	gTg/gCg	-	-	-1	-	Oryzabase	-	Os01t0759100-01	deleterious(0)	-	-	-
R0131946668TG	1:31947712-31947712	C	missense_variant	MODERATE	OsPK7	Os01g0759400	Transcript	Os01t0759400-02.	protein_coding	-	-	869	780	260	N/K	aaT/aaG	rs18219766	-	-1	-	Oryzabase	-	Os01t0759400-02	tolerated(1)	-	-	-
F0131970118GA	1:31971162-31971162	A	missense_variant	MODERATE	-	Os01g0759700	Transcript	Os01t0759700-01.	protein_coding	-	-	634	527	176	S/N	aGc/aAc	rs18220936	-	1	-	-	-	Os01t0759700-01	tolerated_low_confidence(0.24)	-	-	-
F0131970118GA	1:31971162-31971162	A	missense_variant	MODERATE	-	Os01g0759700	Transcript	Os01t0759700-02.	protein_coding	-	-	702	595	199	A/T	Gct/Act	rs18220936	-	1	-	-	-	Os01t0759700-02	tolerated(0.37)	-	-	-
R0131970118CT	1:31971162-31971162	A	missense_variant	MODERATE	-	Os01g0759700	Transcript	Os01t0759700-01.	protein_coding	-	-	634	527	176	S/N	aGc/aAc	rs18220936	-	1	-	-	-	Os01t0759700-01	tolerated_low_confidence(0.24)	-	-	-
R0131970118CT	1:31971162-31971162	A	missense_variant	MODERATE	-	Os01g0759700	Transcript	Os01t0759700-02.	protein_coding	-	-	702	595	199	A/T	Gct/Act	rs18220936	-	1	-	-	-	Os01t0759700-02	tolerated(0.37)	-	-	-
R0131991821GA	1:31992865-31992865	A	missense_variant	MODERATE	-	Os01g0760400	Transcript	Os01t0760400-01.	protein_coding	-	-	2878	2341	781	P/S	Cct/Tct	-	-	-1	-	-	-	Os01t0760400-01	tolerated(1)	-	-	-
R0132071711AG	1:32072755-32072755	G	missense_variant	MODERATE	-	Os01g0762400	Transcript	Os01t0762400-00.	protein_coding	-	-	1264	1061	354	L/P	cTt/cCt	-	-	-1	-	-	-	Os01t0762400-00	deleterious(0.02)	-	-	-
F0132251774GA	1:32252818-32252818	G	missense_variant	MODERATE	-	Os01g0765500	Transcript	Os01t0765500-01.	protein_coding	-	-	2091	1973	658	V/A	gTg/gCg	TBGI053695	-	-1	-	-	-	Os01t0765500-01	tolerated(0.24)	-	-	-
F0132355381AG	1:32356425-32356425	G	missense_variant	MODERATE	RNAhA	Os01g0767700	Transcript	Os01t0767700-01.	protein_coding	-	-	1728	1553	518	D/G	gAt/gGt	-	-	1	-	Oryzabase	-	Os01t0767700-01	-	-	-	-
F0132355381AG	1:32356425-32356425	G	missense_variant	MODERATE	RNAhA	Os01g0767700	Transcript	Os01t0767700-03.	protein_coding	-	-	67	65	22	D/G	gAt/gGt	-	-	1	-	Oryzabase	-	Os01t0767700-03	-	-	-	-
R0132355570CT	1:32356614-32356614	A	missense_variant	MODERATE	RNAhA	Os01g0767700	Transcript	Os01t0767700-01.	protein_coding	-	-	1917	1742	581	G/E	gGa/gAa	vcZ259519	-	1	-	Oryzabase	-	Os01t0767700-01	deleterious(0.01)	-	-	-
R0132355570CT	1:32356614-32356614	A	missense_variant	MODERATE	RNAhA	Os01g0767700	Transcript	Os01t0767700-03.	protein_coding	-	-	256	254	85	G/E	gGa/gAa	vcZ259519	-	1	-	Oryzabase	-	Os01t0767700-03	deleterious(0.01)	-	-	-
R0132461848CT	1:32462892-32462892	A	missense_variant	MODERATE	DRUS2	Os01g0769700	Transcript	Os01t0769700-01.	protein_coding	-	-	1015	787	263	D/N	Gat/Aat	vcZ2599MC	-	1	-	RAP-DB	-	Os01t0769700-01	tolerated(0.12)	-	-	-
F0132775600CA	1:32776644-32776644	A	missense_variant	MODERATE	OsM1	Os01g0775300	Transcript	Os01t0775300-01.	protein_coding	-	-	1837	1835	612	R/I	aGa/aTa	-	-	-1	-	Oryzabase	-	Os01t0775300-01	-	-	-	-
R0132775600GT	1:32776644-32776644	A	missense_variant	MODERATE	OsM1	Os01g0775300	Transcript	Os01t0775300-01.	protein_coding	-	-	1837	1835	612	R/I	aGa/aTa	-	-	-1	-	Oryzabase	-	Os01t0775300-01	-	-	-	-
R0132838936AG	1:32839980-32839980	G	missense_variant	MODERATE	OsWD40-25	Os01g0776400	Transcript	Os01t0776400-01.	protein_coding	-	-	1021	937	313	F/L	Ttt/Ctt	-	-	-1	-	Oryzabase	-	Os01t0776400-01	tolerated(0.92)	-	-	-
R0132872878AG	1:32873922-32873922	G	missense_variant	MODERATE	-	Os01g0777000	Transcript	Os01t0777000-00.	protein_coding	-	-	2932	2932	978	T/A	Aca/Gca	-	-	1	-	-	-	Os01t0777000-00	tolerated(0.69)	-	-	-
F0133005211TC	1:33006255-33006255	G	missense_variant	MODERATE	-	Os01g0779400	Transcript	Os01t0779400-01.	protein_coding	-	-	1472	1271	424	L/P	cTt/cCt	-	-	-1	-	-	-	Os01t0779400-01	tolerated(0.36)	-	-	-
F0133005211TC	1:33006255-33006255	G	missense_variant	MODERATE	-	Os01g0779400	Transcript	Os01t0779400-02.	protein_coding	-	-	1513	1316	439	L/P	cTt/cCt	-	-	-1	-	-	-	Os01t0779400-02	tolerated(0.37)	-	-	-
R0133006478AG	1:33007522-33007522	G	missense_variant	MODERATE	-	Os01g0779400	Transcript	Os01t0779400-01.	protein_coding	-	-	473	272	91	V/A	gTg/gCg	-	-	-1	-	-	-	Os01t0779400-01	deleterious_low_confidence(0.01)	-	-	-
R0133006478AG	1:33007522-33007522	G	missense_variant	MODERATE	-	Os01g0779400	Transcript	Os01t0779400-02.	protein_coding	-	-	514	317	106	V/A	gTg/gCg	-	-	-1	-	-	-	Os01t0779400-02	deleterious_low_confidence(0.01)	-	-	-
R0133100225CT	1:33101269-33101269	A	missense_variant	MODERATE	Pi64	Os01g0781200	Transcript	Os01t0781200-01.	protein_coding	-	-	1776	1393	465	V/I	Gtt/Att	vcZ259UK7	-	1	-	Oryzabase	-	Os01t0781200-01	tolerated(0.23)	-	-	-
F0133100262GA	1:33101306-33101306	G	missense_variant	MODERATE	Pi64	Os01g0781200	Transcript	Os01t0781200-01.	protein_coding	-	-	1813	1430	477	H/R	cAc/cGc	10133101306	-	1	-	Oryzabase	-	Os01t0781200-01	tolerated(0.48)	-	-	-
R0133101428CT	1:33102472-33102472	G	missense_variant	MODERATE	Pi64	Os01g0781200	Transcript	Os01t0781200-01.	protein_coding	-	-	2979	2596	866	N/D	Aac/Gac	vcZ259UN3	-	1	-	Oryzabase	-	Os01t0781200-01	tolerated(0.34)	-	-	-
R0133210431CT	1:33211475-33211475	G	missense_variant	MODERATE	-	Os01g0783800	Transcript	Os01t0783800-01.	protein_coding	-	-	940	95	32	E/G	gAa/gGa	-	-	1	-	-	-	Os01t0783800-01	tolerated(0.37)	-	-	-
F0133317856AG	1:33318900-33318900	G	missense_variant	MODERATE	-	Os01g0785700	Transcript	Os01t0785700-01.	protein_coding	-	-	862	812	271	N/S	aAc/aGc	TBGI056189	-	1	-	-	-	Os01t0785700-01	tolerated(1)	-	-	-
F0133317856AG	1:33318900-33318900	G	missense_variant	MODERATE	-	Os01g0785700	Transcript	Os01t0785700-02.	protein_coding	-	-	844	812	271	N/S	aAc/aGc	TBGI056189	-	1	-	-	-	Os01t0785700-02	tolerated(1)	-	-	-
F0133475716CT	1:33476760-33476760	A	missense_variant	MODERATE	OSTF1(t)	Os01g0788800	Transcript	Os01t0788800-01.	protein_coding	-	-	1132	974	325	G/E	gGg/gAg	-	-	1	-	Oryzabase	-	Os01t0788800-01	deleterious(0.01)	-	-	-
F0133475716CT	1:33476760-33476760	A	missense_variant	MODERATE	-	Os01g0788850	Transcript	Os01t0788850-00.	protein_coding	-	-	887	272	91	P/L	cCc/cTc	-	-	-1	-	-	-	Os01t0788850-00	-	-	-	-
R0133475716GA	1:33476760-33476760	A	missense_variant	MODERATE	OSTF1(t)	Os01g0788800	Transcript	Os01t0788800-01.	protein_coding	-	-	1132	974	325	G/E	gGg/gAg	-	-	1	-	Oryzabase	-	Os01t0788800-01	deleterious(0.01)	-	-	-
R0133475716GA	1:33476760-33476760	A	missense_variant	MODERATE	-	Os01g0788850	Transcript	Os01t0788850-00.	protein_coding	-	-	887	272	91	P/L	cCc/cTc	-	-	-1	-	-	-	Os01t0788850-00	-	-	-	-
R0133478441GT	1:33479485-33479485	A	missense_variant	MODERATE	-	Os01g0788900	Transcript	Os01t0788900-01.	protein_coding	-	-	1859	1858	620	A/S	Gca/Tca	10133479485	-	-1	-	-	-	Os01t0788900-01	tolerated(1)	-	-	-
R0133478441GT	1:33479485-33479485	A	missense_variant	MODERATE	-	Os01g0788900	Transcript	Os01t0788900-02.	protein_coding	-	-	1440	1438	480	A/S	Gca/Tca	10133479485	-	-1	-	-	-	Os01t0788900-02	tolerated(0.84)	-	-	-
F0133489654AC	1:33490698-33490698	C	missense_variant	MODERATE	-	Os01g0789100	Transcript	Os01t0789100-01.	protein_coding	-	-	768	710	237	V/G	gTc/gGc	vcZ25ABL6	-	-1	-	-	-	Os01t0789100-01	deleterious(0)	-	-	-
F0133825822CT	1:33826866-33826866	G	missense_variant	MODERATE	-	Os01g0799100	Transcript	Os01t0799100-01.	protein_coding	-	-	1387	1258	420	N/D	Aat/Gat	-	-	1	-	-	-	Os01t0799100-01	tolerated(0.09)	-	-	-
R0133869945CA	1:33870989-33870989	A	missense_variant	MODERATE	OsMC6	Os01g0799900	Transcript	Os01t0799900-01.	protein_coding	-	-	799	634	212	H/N	Cat/Aat	-	-	1	-	Oryzabase	-	Os01t0799900-01	tolerated(0.46)	-	-	-
R0133884218CT	1:33885262-33885262	A	missense_variant	MODERATE	-	Os01g0800250	Transcript	Os01t0800250-00.	protein_coding	-	-	1048	95	32	A/V	gCg/gTg	vcZ25AP9D	-	-1	-	-	-	Os01t0800250-00	tolerated_low_confidence(0.12)	-	-	-
R0133884218CT	1:33885262-33885262	A	missense_variant	MODERATE	OsPGK1	Os01g0800266	Transcript	Os01t0800266-00.	protein_coding	-	-	475	475	159	A/T	Gcc/Acc	vcZ25AP9D	-	1	-	Oryzabase	-	Os01t0800266-00	deleterious(0.02)	-	-	-
R0133889612AG	1:33890656-33890656	A	missense_variant	MODERATE	-	Os01g0800300	Transcript	Os01t0800300-01.	protein_coding	-	-	1072	670	224	R/C	Cgc/Tgc	-	-	-1	-	-	-	Os01t0800300-01	tolerated(0.21)	-	-	-
R0133889612AG	1:33890656-33890656	A	missense_variant	MODERATE	-	Os01g0800300	Transcript	Os01t0800300-02.	protein_coding	-	-	817	670	224	R/C	Cgc/Tgc	-	-	-1	-	-	-	Os01t0800300-02	tolerated(0.21)	-	-	-
R0133889612AG	1:33890656-33890656	A	missense_variant	MODERATE	-	Os01g0800300	Transcript	Os01t0800300-03.	protein_coding	-	-	762	670	224	R/C	Cgc/Tgc	-	-	-1	-	-	-	Os01t0800300-03	tolerated(0.21)	-	-	-
R0134088553GT	1:34089597-34089597	A	missense_variant	MODERATE	-	Os01g0803900	Transcript	Os01t0803900-01.	protein_coding	-	-	137	94	32	P/T	Cct/Act	vcZ25AYDM	-	1	-	-	-	Os01t0803900-01	tolerated(0.41)	-	-	-
F0134137548GT	1:34138592-34138592	A	missense_variant	MODERATE	-	Os01g0805200	Transcript	Os01t0805200-01.	protein_coding	-	-	718	594	198	L/F	ttG/ttT	-	-	-1	-	-	-	Os01t0805200-01	-	-	-	-
F0134137548GT	1:34138592-34138592	A	missense_variant	MODERATE	-	Os01g0805200	Transcript	Os01t0805200-02.	protein_coding	-	-	625	594	198	L/F	ttG/ttT	-	-	-1	-	-	-	Os01t0805200-02	-	-	-	-
F0134147279GA	1:34148323-34148323	A	missense_variant	MODERATE	OsUGT87C1	Os01g0805500	Transcript	Os01t0805500-00.	protein_coding	-	-	738	692	231	C/Y	tGc/tAc	10134148323	-	1	-	Oryzabase	-	Os01t0805500-00	tolerated(1)	-	-	-
R0134147279CT	1:34148323-34148323	A	missense_variant	MODERATE	OsUGT87C1	Os01g0805500	Transcript	Os01t0805500-00.	protein_coding	-	-	738	692	231	C/Y	tGc/tAc	10134148323	-	1	-	Oryzabase	-	Os01t0805500-00	tolerated(1)	-	-	-
F0134440510TC	1:34441553-34441553	G	missense_variant	MODERATE	OsRLCK46	Os01g0810600	Transcript	Os01t0810600-00.	protein_coding	-	-	838	838	280	F/L	Ttc/Ctc	-	-	-1	-	Oryzabase	-	Os01t0810600-00	tolerated(0.19)	-	-	-
R0134451335CA	1:34452378-34452378	A	missense_variant	MODERATE	-	Os01g0810800	Transcript	Os01t0810800-01.	protein_coding	-	-	752	704	235	R/M	aGg/aTg	-	-	-1	-	-	-	Os01t0810800-01	tolerated(0.06)	-	-	-
R0134452527GA	1:34453570-34453570	A	missense_variant	MODERATE	-	Os01g0810800	Transcript	Os01t0810800-01.	protein_coding	-	-	539	491	164	T/I	aCc/aTc	-	-	-1	-	-	-	Os01t0810800-01	tolerated(0.22)	-	-	-
R0134517735TC	1:34518778-34518778	A	missense_variant	MODERATE	-	Os01g0812050	Transcript	Os01t0812050-00.	protein_coding	-	-	2632	2459	820	S/N	aGc/aAc	-	-	1	-	-	-	Os01t0812050-00	-	-	-	-
F0134711147AG	1:34712190-34712190	G	missense_variant	MODERATE	-	Os01g0816400	Transcript	Os01t0816400-02.	protein_coding	-	-	3213	3002	1001	V/A	gTt/gCt	-	-	-1	-	-	-	Os01t0816400-02	-	-	-	-
F0134804154GT	1:34805197-34805197	A	missense_variant	MODERATE	BPM	Os01g0817700	Transcript	Os01t0817700-01.	protein_coding	-	-	257	166	56	P/T	Cct/Act	-	-	1	-	Oryzabase	-	Os01t0817700-01	tolerated(0.33)	-	-	-
F0134804154GT	1:34805197-34805197	A	missense_variant	MODERATE	BPM	Os01g0817700	Transcript	Os01t0817700-02.	protein_coding	-	-	170	166	56	P/T	Cct/Act	-	-	1	-	Oryzabase	-	Os01t0817700-02	tolerated(0.33)	-	-	-
R0134834405GA	1:34835448-34835448	G	missense_variant	MODERATE	OsPILS6a	Os01g0818000	Transcript	Os01t0818000-01.	protein_coding	-	-	193	21	7	I/M	atA/atG	-	-	1	-	Oryzabase	-	Os01t0818000-01	-	-	-	-
R0134834405GA	1:34835448-34835448	G	missense_variant	MODERATE	OsPILS6a	Os01g0818000	Transcript	Os01t0818000-02.	protein_coding	-	-	217	21	7	I/M	atA/atG	-	-	1	-	Oryzabase	-	Os01t0818000-02	-	-	-	-
F0134869865AG	1:34870908-34870908	G	missense_variant	MODERATE	-	Os01g0818600	Transcript	Os01t0818600-01.	protein_coding	-	-	367	365	122	V/A	gTg/gCg	-	-	-1	-	-	-	Os01t0818600-01	-	-	-	-
R0134877430CT	1:34878473-34878473	G	missense_variant	MODERATE	-	Os01g0818700	Transcript	Os01t0818700-01.	protein_coding	-	-	591	439	147	F/L	Ttc/Ctc	-	-	-1	-	-	-	Os01t0818700-01	deleterious_low_confidence(0.01)	-	-	-
F0134984079TC	1:34985122-34985122	G	missense_variant	MODERATE	OsWRKY22	Os01g0820400	Transcript	Os01t0820400-01.	protein_coding	-	-	473	473	158	Y/C	tAt/tGt	-	-	1	-	RAP-DB	-	Os01t0820400-01	tolerated_low_confidence(0.19)	-	-	-
F0135655519AG	1:35656562-35656562	G	missense_variant,splice_region_variant	MODERATE	OsSTK1	Os01g0832900	Transcript	Os01t0832900-01.	protein_coding	-	-	1794	1592	531	Q/R	cAg/cGg	TBGI060608	-	1	-	Oryzabase	-	Os01t0832900-01	deleterious(0)	-	-	-
R0135659152GA	1:35660195-35660195	A	missense_variant	MODERATE	-	Os01g0833000	Transcript	Os01t0833000-01.	protein_coding	-	-	1452	1402	468	G/S	Ggt/Agt	-	-	1	-	-	-	Os01t0833000-01	deleterious(0)	-	-	-
R0135847976GT	1:35849019-35849019	C	missense_variant	MODERATE	-	Os01g0836400	Transcript	Os01t0836400-02.	protein_coding	-	-	1735	1402	468	I/L	Atc/Ctc	TBGI060910	-	1	-	-	-	Os01t0836400-02	tolerated(0.23)	-	-	-
R0135955772CT	1:35956815-35956815	A	missense_variant	MODERATE	-	Os01g0838300	Transcript	Os01t0838300-01.	protein_coding	-	-	185	185	62	C/Y	tGt/tAt	-	-	1	-	-	-	Os01t0838300-01	-	-	-	-
F0136083082AG	1:36084125-36084125	G	missense_variant	MODERATE	OsRPL36.2	Os01g0840700	Transcript	Os01t0840700-00.	protein_coding	-	-	74	74	25	V/A	gTg/gCg	-	-	-1	-	Oryzabase	-	Os01t0840700-00	-	-	-	-
R0136129798TC	1:36130841-36130841	G	missense_variant	MODERATE	OscTPI	Os01g0841600	Transcript	Os01t0841600-01.	protein_coding	-	-	420	352	118	T/A	Aca/Gca	-	-	1	-	RAP-DB	-	Os01t0841600-01	-	-	-	-
R0136129798TC	1:36130841-36130841	G	missense_variant	MODERATE	-	Os01g0841650	Transcript	Os01t0841650-00.	protein_coding	-	-	353	146	49	V/A	gTg/gCg	-	-	-1	-	-	-	Os01t0841650-00	-	-	-	-
R0136184147TC	1:36185190-36185190	G	missense_variant	MODERATE	OsFtsH3	Os01g0842600	Transcript	Os01t0842600-01.	protein_coding	-	-	819	749	250	I/T	aTt/aCt	-	-	-1	-	Oryzabase	-	Os01t0842600-01	-	-	-	-
F0136222930TG	1:36223973-36223973	C	missense_variant	MODERATE	-	Os01g0843300	Transcript	Os01t0843300-00.	protein_coding	-	-	580	580	194	N/H	Aat/Cat	-	-	1	-	-	-	Os01t0843300-00	deleterious(0)	-	-	-
R0136327124GA	1:36328167-36328167	A	missense_variant	MODERATE	-	Os01g0846000	Transcript	Os01t0846000-01.	protein_coding	-	-	1086	245	82	T/I	aCa/aTa	-	-	-1	-	-	-	Os01t0846000-01	deleterious(0)	-	-	-
F0136354804AG	1:36355847-36355847	G	missense_variant	MODERATE	HESO1	Os01g0846450	Transcript	Os01t0846450-01.	protein_coding	-	-	615	328	110	I/V	Att/Gtt	-	-	1	-	RAP-DB	-	Os01t0846450-01	-	-	-	-
F0136354804AG	1:36355847-36355847	G	missense_variant	MODERATE	HESO1	Os01g0846450	Transcript	Os01t0846450-02.	protein_coding	-	-	615	328	110	I/V	Att/Gtt	-	-	1	-	RAP-DB	-	Os01t0846450-02	-	-	-	-
F0136362315TG	1:36363358-36363358	C	missense_variant	MODERATE	OsNTP3	Os01g0846500	Transcript	Os01t0846500-01.	protein_coding	-	-	785	581	194	Y/S	tAt/tCt	-	-	1	-	Oryzabase	-	Os01t0846500-01	deleterious(0)	-	-	-
F0136362315TG	1:36363358-36363358	C	missense_variant	MODERATE	OsNTP3	Os01g0846500	Transcript	Os01t0846500-02.	protein_coding	-	-	754	581	194	Y/S	tAt/tCt	-	-	1	-	Oryzabase	-	Os01t0846500-02	deleterious(0)	-	-	-
F0136485702TC	1:36486745-36486745	A	missense_variant	MODERATE	OsRacGEF1	Os01g0849100	Transcript	Os01t0849100-01.	protein_coding	-	-	901	674	225	P/L	cCt/cTt	-	-	-1	-	RAP-DB	-	Os01t0849100-01	deleterious(0.02)	-	-	-
R0136543266AG	1:36544309-36544309	G	missense_variant	MODERATE	-	Os01g0850100	Transcript	Os01t0850100-01.	protein_coding	-	-	1157	785	262	E/G	gAg/gGg	-	-	1	-	-	-	Os01t0850100-01	tolerated(0.07)	-	-	-
R0136643702AC	1:36644745-36644745	C	missense_variant	MODERATE	-	Os01g0851100	Transcript	Os01t0851100-02.	protein_coding	-	-	1174	1159	387	Y/D	Tac/Gac	-	-	-1	-	-	-	Os01t0851100-02	tolerated(1)	-	-	-
R0136952435CT	1:36953478-36953478	A	missense_variant	MODERATE	OsCDC6	Os01g0856000	Transcript	Os01t0856000-01.	protein_coding	-	-	1328	262	88	G/R	Ggg/Agg	rs17920101	-	1	-	Oryzabase	-	Os01t0856000-01	deleterious(0)	-	-	-
R0136952435CT	1:36953478-36953478	A	missense_variant	MODERATE	OsCDC6	Os01g0856000	Transcript	Os01t0856000-02.	protein_coding	-	-	574	487	163	G/R	Ggg/Agg	rs17920101	-	1	-	Oryzabase	-	Os01t0856000-02	deleterious(0)	-	-	-
R0136952999TC	1:36954042-36954042	G	missense_variant	MODERATE	OsCDC6	Os01g0856000	Transcript	Os01t0856000-01.	protein_coding	-	-	1637	571	191	R/G	Aga/Gga	vcZ25E39H	-	1	-	Oryzabase	-	Os01t0856000-01	deleterious(0)	-	-	-
R0136952999TC	1:36954042-36954042	G	missense_variant	MODERATE	OsCDC6	Os01g0856000	Transcript	Os01t0856000-02.	protein_coding	-	-	883	796	266	R/G	Aga/Gga	vcZ25E39H	-	1	-	Oryzabase	-	Os01t0856000-02	deleterious(0)	-	-	-
R0137147633TG	1:37148676-37148676	C	missense_variant	MODERATE	-	Os01g0859100	Transcript	Os01t0859100-01.	protein_coding	-	-	444	310	104	S/A	Tca/Gca	-	-	-1	-	-	-	Os01t0859100-01	-	-	-	-
R0137552815AC	1:37553858-37553858	C	missense_variant	MODERATE	-	Os01g0867200	Transcript	Os01t0867200-01.	protein_coding	-	-	397	370	124	N/H	Aat/Cat	-	-	1	-	-	-	Os01t0867200-01	deleterious(0.02)	-	-	-
F0137655701AG	1:37656744-37656744	A	missense_variant	MODERATE	-	Os01g0869000	Transcript	Os01t0869000-01.	protein_coding	-	-	2041	1855	619	P/S	Cct/Tct	-	-	-1	-	-	-	Os01t0869000-01	-	-	-	-
R0138065005CT	1:38066048-38066048	A	missense_variant	MODERATE	-	Os01g0877300	Transcript	Os01t0877300-01.	protein_coding	-	-	697	601	201	E/K	Gag/Aag	-	-	1	-	-	-	Os01t0877300-01	-	-	-	-
F0138206779TC	1:38207822-38207822	A	missense_variant	MODERATE	-	Os01g0880350	Transcript	Os01t0880350-00.	protein_coding	-	-	694	694	232	E/K	Gaa/Aaa	-	-	1	-	-	-	Os01t0880350-00	-	-	-	-
R0138212121CA	1:38213164-38213164	A	missense_variant	MODERATE	OsTBL26	Os01g0880400	Transcript	Os01t0880400-01.	protein_coding	-	-	1738	1268	423	S/I	aGt/aTt	-	-	-1	-	Oryzabase	-	Os01t0880400-01	tolerated_low_confidence(0.05)	-	-	-
F0138230812CT	1:38231855-38231855	A	missense_variant	MODERATE	CHR703	Os01g0881000	Transcript	Os01t0881000-00.	protein_coding	-	-	2033	2033	678	P/L	cCg/cTg	-	-	-1	-	Oryzabase	-	Os01t0881000-00	deleterious(0)	-	-	-
R0138259066CA	1:38260109-38260109	A	missense_variant	MODERATE	-	Os01g0881400	Transcript	Os01t0881400-00.	protein_coding	-	-	841	771	257	N/K	aaC/aaA	-	-	1	-	-	-	Os01t0881400-00	-	-	-	-
R0138260214AG	1:38261257-38261257	G	missense_variant	MODERATE	-	Os01g0881400	Transcript	Os01t0881400-00.	protein_coding	-	-	1989	1919	640	N/S	aAt/aGt	-	-	1	-	-	-	Os01t0881400-00	deleterious(0.02)	-	-	-
R0138261916CT	1:38262959-38262959	A	missense_variant	MODERATE	SCL1	Os01g0881500	Transcript	Os01t0881500-01.	protein_coding	-	-	1368	1129	377	R/C	Cgt/Tgt	-	-	-1	-	Oryzabase	-	Os01t0881500-01	-	-	-	-
R0138261916CT	1:38262959-38262959	A	missense_variant	MODERATE	SCL1	Os01g0881500	Transcript	Os01t0881500-02.	protein_coding	-	-	1338	1129	377	R/C	Cgt/Tgt	-	-	-1	-	Oryzabase	-	Os01t0881500-02	-	-	-	-
F0138275131TC	1:38276174-38276174	A	missense_variant	MODERATE	-	Os01g0881900	Transcript	Os01t0881900-01.	protein_coding	-	-	1511	628	210	R/C	Cgt/Tgt	-	-	-1	-	-	-	Os01t0881900-01	tolerated(0.08)	-	-	-
R0138343512CA	1:38344555-38344555	A	missense_variant	MODERATE	-	Os01g0883400	Transcript	Os01t0883400-00.	protein_coding	-	-	284	284	95	T/K	aCg/aAg	-	-	1	-	-	-	Os01t0883400-00	tolerated(0.05)	-	-	-
F0138455166TG	1:38456209-38456209	C	missense_variant	MODERATE	-	Os01g0885300	Transcript	Os01t0885300-01.	protein_coding	-	-	1926	1441	481	Y/D	Tac/Gac	-	-	-1	-	-	-	Os01t0885300-01	tolerated(0.12)	-	-	-
F0138455166TG	1:38456209-38456209	C	missense_variant	MODERATE	-	Os01g0885300	Transcript	Os01t0885300-02.	protein_coding	-	-	750	748	250	Y/D	Tac/Gac	-	-	-1	-	-	-	Os01t0885300-02	tolerated(0.13)	-	-	-
F0138455166TG	1:38456209-38456209	C	missense_variant	MODERATE	-	Os01g0885300	Transcript	Os01t0885300-03.	protein_coding	-	-	1659	1441	481	Y/D	Tac/Gac	-	-	-1	-	-	-	Os01t0885300-03	tolerated(0.12)	-	-	-
R0138455686CT	1:38456729-38456729	A	missense_variant	MODERATE	-	Os01g0885300	Transcript	Os01t0885300-01.	protein_coding	-	-	1732	1247	416	T/M	aCg/aTg	TBGI064977	-	-1	-	-	-	Os01t0885300-01	tolerated(0.06)	-	-	-
R0138455686CT	1:38456729-38456729	A	missense_variant	MODERATE	-	Os01g0885300	Transcript	Os01t0885300-02.	protein_coding	-	-	556	554	185	T/M	aCg/aTg	TBGI064977	-	-1	-	-	-	Os01t0885300-02	deleterious(0.04)	-	-	-
R0138455686CT	1:38456729-38456729	A	missense_variant	MODERATE	-	Os01g0885300	Transcript	Os01t0885300-03.	protein_coding	-	-	1465	1247	416	T/M	aCg/aTg	TBGI064977	-	-1	-	-	-	Os01t0885300-03	tolerated(0.06)	-	-	-
F0138473603GA	1:38474646-38474646	A	missense_variant	MODERATE	-	Os01g0885500	Transcript	Os01t0885500-01.	protein_coding	-	-	383	361	121	P/S	Cct/Tct	-	-	-1	-	-	-	Os01t0885500-01	-	-	-	-
R0138476397CT	1:38477440-38477440	G	missense_variant	MODERATE	-	Os01g0885600	Transcript	Os01t0885600-01.	protein_coding	-	-	286	236	79	K/R	aAg/aGg	-	-	1	-	-	-	Os01t0885600-01	-	-	-	-
R0138522595TC	1:38523638-38523638	G	missense_variant	MODERATE	OsSTA38	Os01g0886600	Transcript	Os01t0886600-01.	protein_coding	-	-	745	677	226	V/A	gTa/gCa	-	-	-1	-	Oryzabase	-	Os01t0886600-01	-	-	-	-
F0139067168AG	1:39068211-39068211	G	missense_variant	MODERATE	OsEnS-20	Os01g0898500	Transcript	Os01t0898500-01.	protein_coding	-	-	1150	1103	368	N/S	aAc/aGc	TBGI065931	-	1	-	Oryzabase	-	Os01t0898500-01	tolerated(0.82)	-	-	-
F0139100196CA	1:39101239-39101239	C	missense_variant	MODERATE	RMP6	Os01g0899100	Transcript	Os01t0899100-00.	protein_coding	-	-	95	95	32	Y/S	tAt/tCt	-	-	1	-	Oryzabase	-	Os01t0899100-00	-	-	-	-
R0139488578CT	1:39489621-39489621	A	missense_variant	MODERATE	-	Os01g0907300	Transcript	Os01t0907300-02.	protein_coding	-	-	1434	1377	459	M/I	atG/atA	vcZ25GK2L	-	1	-	-	-	Os01t0907300-02	tolerated(0.15)	-	-	-
R0139496856CA	1:39497899-39497899	A	missense_variant	MODERATE	JMJ705	Os01g0907400	Transcript	Os01t0907400-01.	protein_coding	-	-	2410	2289	763	N/K	aaC/aaA	-	-	1	-	Uniprot_gn	-	Os01t0907400-01	-	-	-	-
R0139577613CT	1:39578656-39578656	A	missense_variant	MODERATE	-	Os01g0908800	Transcript	Os01t0908800-01.	protein_coding	-	-	1609	1505	502	R/K	aGg/aAg	TBGI066967	-	1	-	-	-	Os01t0908800-01	tolerated_low_confidence(0.81)	-	-	-
R0139666101GA	1:39667144-39667144	A	missense_variant	MODERATE	-	Os01g0910400	Transcript	Os01t0910400-00.	protein_coding	-	-	689	251	84	C/Y	tGc/tAc	-	-	1	-	-	-	Os01t0910400-00	deleterious_low_confidence(0)	-	-	-
F0139701357CT	1:39702400-39702400	A	missense_variant	MODERATE	-	Os01g0911200	Transcript	Os01t0911200-01.	protein_coding	-	-	1906	1811	604	G/E	gGg/gAg	-	-	1	-	-	-	Os01t0911200-01	deleterious(0)	-	-	-
F0139800748CA	1:39801791-39801791	A	missense_variant	MODERATE	-	Os01g0913100	Transcript	Os01t0913100-01.	protein_coding	-	-	638	505	169	A/S	Gcg/Tcg	rs18285751	-	-1	-	-	-	Os01t0913100-01	tolerated(0.24)	-	-	-
R0139811843GA	1:39812886-39812886	G	missense_variant	MODERATE	OsNRT1.7	Os01g0913300	Transcript	Os01t0913300-01.	protein_coding	-	-	795	614	205	N/S	aAt/aGt	-	-	1	-	Oryzabase	-	Os01t0913300-01	deleterious(0.01)	-	-	-
F0139992812TC	1:39993855-39993855	A	missense_variant	MODERATE	-	Os01g0917200	Transcript	Os01t0917200-01.	protein_coding	-	-	1010	796	266	G/S	Ggc/Agc	-	-	1	-	-	-	Os01t0917200-01	deleterious(0.01)	-	-	-
R0140117229CT	1:40118272-40118272	G	missense_variant	MODERATE	-	Os01g0919500	Transcript	Os01t0919500-01.	protein_coding	-	-	468	259	87	N/D	Aat/Gat	rs18306955	-	1	-	-	-	Os01t0919500-01	tolerated(1)	-	-	-
R0140117229CT	1:40118272-40118272	G	missense_variant	MODERATE	-	Os01g0919500	Transcript	Os01t0919500-02.	protein_coding	-	-	468	259	87	N/D	Aat/Gat	rs18306955	-	1	-	-	-	Os01t0919500-02	tolerated_low_confidence(1)	-	-	-
F0140168682AG	1:40169725-40169725	A	missense_variant	MODERATE	-	Os01g0920100	Transcript	Os01t0920100-01.	protein_coding	-	-	675	505	169	V/I	Gtt/Att	rs18310747	-	1	-	-	-	Os01t0920100-01	tolerated(0.43)	-	-	-
R0140399805CT	1:40400848-40400848	A	missense_variant	MODERATE	CAMTA	Os01g0923600	Transcript	Os01t0923600-01.	protein_coding	-	-	1223	1016	339	R/H	cGt/cAt	vcZ25HFY4	-	1	-	Oryzabase	-	Os01t0923600-01	deleterious(0.01)	-	-	-
R0140399805CT	1:40400848-40400848	A	missense_variant	MODERATE	CAMTA	Os01g0923600	Transcript	Os01t0923600-02.	protein_coding	-	-	1203	1016	339	R/H	cGt/cAt	vcZ25HFY4	-	1	-	Oryzabase	-	Os01t0923600-02	deleterious(0.01)	-	-	-
R0140495527AC	1:40496570-40496570	C	missense_variant,splice_region_variant	MODERATE	-	Os01g0924800	Transcript	Os01t0924800-00.	protein_coding	-	-	529	344	115	M/R	aTg/aGg	-	-	-1	-	-	-	Os01t0924800-00	tolerated(0.2)	-	-	-
F0140859402AG	1:40860445-40860445	G	missense_variant	MODERATE	-	Os01g0931100	Transcript	Os01t0931100-02.	protein_coding	-	-	697	686	229	V/A	gTg/gCg	TBGI069337	-	-1	-	-	-	Os01t0931100-02	tolerated(0.22)	-	-	-
R0140859402TC	1:40860445-40860445	G	missense_variant	MODERATE	-	Os01g0931100	Transcript	Os01t0931100-02.	protein_coding	-	-	697	686	229	V/A	gTg/gCg	TBGI069337	-	-1	-	-	-	Os01t0931100-02	tolerated(0.22)	-	-	-
F0140879178GT	1:40880221-40880221	A	missense_variant	MODERATE	-	Os01g0931700	Transcript	Os01t0931700-00.	protein_coding	-	-	118	118	40	Q/K	Caa/Aaa	-	-	1	-	-	-	Os01t0931700-00	deleterious_low_confidence(0.02)	-	-	-
R0140901787CT	1:40902830-40902830	G	missense_variant	MODERATE	-	Os01g0932525	Transcript	Os01t0932525-00.	protein_coding	-	-	325	235	79	S/G	Agc/Ggc	10140902830	-	1	-	-	-	Os01t0932525-00	-	-	-	-
R0140962254TC	1:40963297-40963297	G	missense_variant	MODERATE	OsGSTF4	Os01g0933900	Transcript	Os01t0933900-01.	protein_coding	-	-	388	232	78	Y/H	Tac/Cac	10140963297	-	-1	-	Oryzabase	-	Os01t0933900-01	deleterious(0.02)	-	-	-
R0140962254TC	1:40963297-40963297	G	missense_variant	MODERATE	OsGSTF4	Os01g0933900	Transcript	Os01t0933900-02.	protein_coding	-	-	313	232	78	Y/H	Tac/Cac	10140963297	-	-1	-	Oryzabase	-	Os01t0933900-02	deleterious(0.02)	-	-	-
R0140985581AG	1:40986624-40986624	G	missense_variant	MODERATE	-	Os01g0934300	Transcript	Os01t0934300-01.	protein_coding	-	-	497	391	131	I/V	Att/Gtt	-	-	1	-	-	-	Os01t0934300-01	tolerated(0.08)	-	-	-
R0140985581AG	1:40986624-40986624	G	missense_variant	MODERATE	-	Os01g0934300	Transcript	Os01t0934300-02.	protein_coding	-	-	477	391	131	I/V	Att/Gtt	-	-	1	-	-	-	Os01t0934300-02	tolerated(0.14)	-	-	-
R0140986149GA	1:40987192-40987192	A	missense_variant	MODERATE	-	Os01g0934300	Transcript	Os01t0934300-01.	protein_coding	-	-	984	878	293	R/K	aGg/aAg	-	-	1	-	-	-	Os01t0934300-01	tolerated(0.08)	-	-	-
R0140986149GA	1:40987192-40987192	A	missense_variant	MODERATE	-	Os01g0934300	Transcript	Os01t0934300-02.	protein_coding	-	-	964	878	293	R/K	aGg/aAg	-	-	1	-	-	-	Os01t0934300-02	deleterious(0)	-	-	-
R0140990694TC	1:40991737-40991737	G	missense_variant	MODERATE	-	Os01g0934300	Transcript	Os01t0934300-02.	protein_coding	-	-	2649	2563	855	M/V	Atg/Gtg	rs18421650	-	1	-	-	-	Os01t0934300-02	tolerated(0.62)	-	-	-
R0140990694TC	1:40991737-40991737	G	missense_variant	MODERATE	-	Os01g0934300	Transcript	Os01t0934300-03.	protein_coding	-	-	1371	1369	457	M/V	Atg/Gtg	rs18421650	-	1	-	-	-	Os01t0934300-03	tolerated(0.29)	-	-	-
R0140990694TC	1:40991737-40991737	G	missense_variant	MODERATE	-	Os01g0934300	Transcript	Os01t0934300-04.	protein_coding	-	-	291	289	97	M/V	Atg/Gtg	rs18421650	-	1	-	-	-	Os01t0934300-04	tolerated_low_confidence(0.16)	-	-	-
R0141117915GA	1:41118958-41118958	A	missense_variant	MODERATE	-	Os01g0936800	Transcript	Os01t0936800-01.	protein_coding	-	-	819	608	203	T/M	aCg/aTg	-	-	-1	-	-	-	Os01t0936800-01	tolerated(0.08)	-	-	-
R0141117915GA	1:41118958-41118958	A	missense_variant	MODERATE	-	Os01g0936800	Transcript	Os01t0936800-02.	protein_coding	-	-	233	233	78	T/M	aCg/aTg	-	-	-1	-	-	-	Os01t0936800-02	tolerated(0.11)	-	-	-
R0141168929AG	1:41169972-41169972	G	missense_variant	MODERATE	-	Os01g0937600	Transcript	Os01t0937600-01.	protein_coding	-	-	446	409	137	T/A	Aca/Gca	rs18470843	-	1	-	-	-	Os01t0937600-01	tolerated(0.34)	-	-	-
F0141610575TC	1:41611618-41611618	G	missense_variant	MODERATE	-	Os01g0946850	Transcript	Os01t0946850-00.	protein_coding	-	-	119	119	40	I/T	aTa/aCa	-	-	-1	-	-	-	Os01t0946850-00	deleterious(0.01)	-	-	-
F0141696728CT	1:41697771-41697771	G	missense_variant	MODERATE	OsMUS81	Os01g0948100	Transcript	Os01t0948100-01.	protein_coding	-	-	1830	1709	570	Q/R	cAg/cGg	-	-	1	-	Oryzabase	-	Os01t0948100-01	deleterious(0.01)	-	-	-
F0141817478AG	1:41818521-41818521	G	missense_variant	MODERATE	-	Os01g0949300	Transcript	Os01t0949300-01.	protein_coding	-	-	140	86	29	K/R	aAg/aGg	vcZ25J1G6	-	1	-	-	-	Os01t0949300-01	tolerated(0.3)	-	-	-
F0141922261GA	1:41923304-41923304	A	missense_variant	MODERATE	OsFbox058	Os01g0952200	Transcript	Os01t0952200-01.	protein_coding	-	-	3102	2884	962	A/T	Gca/Aca	TBGI072071	-	1	-	Oryzabase	-	Os01t0952200-01	tolerated(0.09)	-	-	-
F0141922261GA	1:41923304-41923304	A	missense_variant	MODERATE	OsFbox058	Os01g0952200	Transcript	Os01t0952200-02.	protein_coding	-	-	2324	2323	775	A/T	Gca/Aca	TBGI072071	-	1	-	Oryzabase	-	Os01t0952200-02	tolerated(0.09)	-	-	-
F0141927045CT	1:41928088-41928088	A	missense_variant	MODERATE	-	Os01g0952300	Transcript	Os01t0952300-00.	protein_coding	-	-	2232	1865	622	A/V	gCt/gTt	-	-	-1	-	-	-	Os01t0952300-00	deleterious(0)	-	-	-
R0142093621TC	1:42094664-42094664	G	missense_variant	MODERATE	OsCLT1	Os01g0955700	Transcript	Os01t0955700-01.	protein_coding	-	-	1381	1231	411	M/V	Atg/Gtg	rs18619395	-	1	-	RAP-DB	-	Os01t0955700-01	tolerated(0.89)	-	-	-
F0142168428AG	1:42169472-42169472	A	missense_variant	MODERATE	-	Os01g0956800	Transcript	Os01t0956800-00.	protein_coding	-	-	61	61	21	E/K	Gaa/Aaa	rs18635528	-	1	-	-	-	Os01t0956800-00	tolerated(0.27)	-	-	-
F0142206046GA	1:42207090-42207090	G	missense_variant	MODERATE	OsCYP71AA3	Os01g0957600	Transcript	Os01t0957600-01.	protein_coding	-	-	82	82	28	K/E	Aag/Gag	rs18653045	-	1	-	Oryzabase	-	Os01t0957600-01	tolerated(0.47)	-	-	-
R0142212290TC	1:42213334-42213334	A	missense_variant	MODERATE	OsCYP71AA2	Os01g0957800	Transcript	Os01t0957800-01.	protein_coding	-	-	1296	1294	432	D/N	Gat/Aat	rs18653405	-	1	-	Oryzabase	-	Os01t0957800-01	tolerated(0.14)	-	-	-
F0142212389TC	1:42213433-42213433	A	missense_variant	MODERATE	OsCYP71AA2	Os01g0957800	Transcript	Os01t0957800-01.	protein_coding	-	-	1395	1393	465	G/S	Ggc/Agc	-	-	1	-	Oryzabase	-	Os01t0957800-01	deleterious(0)	-	-	-
F0142216695TG	1:42217739-42217739	A	missense_variant	MODERATE	-	Os01g0957900	Transcript	Os01t0957900-01.	protein_coding	-	-	690	617	206	A/D	gCt/gAt	-	-	1	-	-	-	Os01t0957900-01	tolerated(0.33)	-	-	-
R0142230518CT	1:42231562-42231562	G	missense_variant	MODERATE	CDKC	Os01g0958000	Transcript	Os01t0958000-01.	protein_coding	-	-	968	887	296	Q/R	cAg/cGg	rs18653693	-	1	-	Oryzabase	-	Os01t0958000-01	tolerated(1)	-	-	-
R0142230518CT	1:42231562-42231562	G	missense_variant	MODERATE	CDKC	Os01g0958000	Transcript	Os01t0958000-02.	protein_coding	-	-	269	269	90	Q/R	cAg/cGg	rs18653693	-	1	-	Oryzabase	-	Os01t0958000-02	tolerated(1)	-	-	-
F0142264844AG	1:42265888-42265888	A	missense_variant	MODERATE	-	Os01g0958800	Transcript	Os01t0958800-02.	protein_coding	-	-	222	221	74	S/L	tCa/tTa	TBGI072984	-	-1	-	-	-	Os01t0958800-02	tolerated(1)	-	-	-
R0142277870TC	1:42278914-42278914	A	missense_variant	MODERATE	-	Os01g0959000	Transcript	Os01t0959000-01.	protein_coding	-	-	945	869	290	R/K	aGa/aAa	rs18654098	-	1	-	-	-	Os01t0959000-01	tolerated_low_confidence(0.14)	-	-	-
R0142327320AG	1:42328364-42328364	G	missense_variant	MODERATE	-	Os01g0960200	Transcript	Os01t0960200-00.	protein_coding	-	-	520	520	174	K/E	Aaa/Gaa	TBGI073173	-	1	-	-	-	Os01t0960200-00	tolerated(0.41)	-	-	-
F0142395436AC	1:42396480-42396480	C	missense_variant	MODERATE	-	Os01g0961600	Transcript	Os01t0961600-01.	protein_coding	-	-	1359	1034	345	V/G	gTg/gGg	vcZ25JMWM	-	-1	-	-	-	Os01t0961600-01	tolerated(0.06)	-	-	-
F0142395436AC	1:42396480-42396480	C	missense_variant	MODERATE	-	Os01g0961600	Transcript	Os01t0961600-02.	protein_coding	-	-	1328	1034	345	V/G	gTg/gGg	vcZ25JMWM	-	-1	-	-	-	Os01t0961600-02	tolerated(0.06)	-	-	-
F0142697372AG	1:42698416-42698416	A	missense_variant	MODERATE	-	Os01g0968000	Transcript	Os01t0968000-00.	protein_coding	-	-	940	940	314	L/F	Ctt/Ttt	TBGI074674	-	-1	-	-	-	Os01t0968000-00	deleterious(0.02)	-	-	-
R0142959979GA	1:42961023-42961023	A	missense_variant	MODERATE	-	Os01g0973100	Transcript	Os01t0973100-01.	protein_coding	-	-	581	545	182	G/E	gGg/gAg	-	-	1	-	-	-	Os01t0973100-01	deleterious(0.03)	-	-	-
F0142974198TC	1:42975242-42975242	A	missense_variant	MODERATE	-	Os01g0973300	Transcript	Os01t0973300-01.	protein_coding	-	-	1824	1823	608	G/E	gGa/gAa	-	-	1	-	-	-	Os01t0973300-01	tolerated(0.26)	-	-	-
F0143078413GA	1:43079457-43079457	G	missense_variant	MODERATE	OsDSR3	Os01g0975000	Transcript	Os01t0975000-01.	protein_coding	-	-	944	766	256	C/R	Tgc/Cgc	vcZ25KFC2	-	-1	-	Oryzabase	-	Os01t0975000-01	tolerated(0.54)	-	-	-
F0143078413GA	1:43079457-43079457	G	missense_variant	MODERATE	OsDSR3	Os01g0975000	Transcript	Os01t0975000-02.	protein_coding	-	-	889	766	256	C/R	Tgc/Cgc	vcZ25KFC2	-	-1	-	Oryzabase	-	Os01t0975000-02	tolerated(0.54)	-	-	-
F0143155054GA	1:43156098-43156098	G	missense_variant	MODERATE	-	Os01g0976500	Transcript	Os01t0976500-01.	protein_coding	-	-	1231	1231	411	K/E	Aaa/Gaa	TBGI075553	-	1	-	-	-	Os01t0976500-01	tolerated(1)	-	-	-
R0143155054CT	1:43156098-43156098	G	missense_variant	MODERATE	-	Os01g0976500	Transcript	Os01t0976500-01.	protein_coding	-	-	1231	1231	411	K/E	Aaa/Gaa	TBGI075553	-	1	-	-	-	Os01t0976500-01	tolerated(1)	-	-	-
R0143193409GA	1:43194453-43194453	A	missense_variant	MODERATE	R2R3-MYB	Os01g0977300	Transcript	Os01t0977300-01.	protein_coding	-	-	417	409	137	L/F	Ctc/Ttc	-	-	-1	-	Oryzabase	-	Os01t0977300-01	tolerated(0.73)	-	-	-
F0143203879CT	1:43204923-43204923	A	missense_variant	MODERATE	-	Os01g0977600	Transcript	Os01t0977600-02.	protein_coding	-	-	4324	4234	1412	R/C	Cgt/Tgt	-	-	-1	-	-	-	Os01t0977600-02	deleterious(0.03)	-	-	-
F0143203879CT	1:43204923-43204923	A	missense_variant	MODERATE	-	Os01g0977600	Transcript	Os01t0977600-03.	protein_coding	-	-	329	328	110	R/C	Cgt/Tgt	-	-	-1	-	-	-	Os01t0977600-03	deleterious(0.03)	-	-	-
F0143205747AG	1:43206791-43206791	G	missense_variant	MODERATE	-	Os01g0977600	Transcript	Os01t0977600-02.	protein_coding	-	-	2780	2690	897	V/A	gTt/gCt	vcZ25KL25	-	-1	-	-	-	Os01t0977600-02	tolerated(0.24)	-	-	-
R1000045823CT	10:46823-46823	A	missense_variant	MODERATE	TIC62	Os10g0100300	Transcript	Os10t0100300-01.	protein_coding	-	-	1119	1099	367	P/S	Cca/Tca	11000046823	-	-1	-	Uniprot_gn	-	Os10t0100300-01	tolerated(0.23)	-	-	-
R1000066342CT	10:67342-67342	A	missense_variant	MODERATE	OsPUB61	Os10g0100500	Transcript	Os10t0100500-01.	protein_coding	-	-	224	217	73	A/T	Gcc/Acc	TBGI392006	-	1	-	Oryzabase	-	Os10t0100500-01	tolerated(0.56)	-	-	-
F1000285736TC	10:286736-286736	G	missense_variant	MODERATE	Oshox15	Os10g0103700	Transcript	Os10t0103700-01.	protein_coding	-	-	214	71	24	L/P	cTg/cCg	-	-	-1	-	Oryzabase	-	Os10t0103700-01	-	-	-	-
R1000344924TC	10:345924-345924	G	missense_variant	MODERATE	OsbHLH023	Os10g0104300	Transcript	Os10t0104300-00.	protein_coding	-	-	140	140	47	H/R	cAt/cGt	rs21357145	-	1	-	Oryzabase	-	Os10t0104300-00	tolerated_low_confidence(0.08)	-	-	-
R1000431431CT	10:432455-432455	A	missense_variant	MODERATE	-	Os10g0105850	Transcript	Os10t0105850-00.	protein_coding	-	-	925	925	309	R/C	Cgt/Tgt	rs21364166	-	-1	-	-	-	Os10t0105850-00	tolerated(0.05)	-	-	-
R1000431514AG	10:432538-432538	G	missense_variant	MODERATE	-	Os10g0105850	Transcript	Os10t0105850-00.	protein_coding	-	-	842	842	281	L/P	cTc/cCc	-	-	-1	-	-	-	Os10t0105850-00	deleterious(0)	-	-	-
R1000840153CT	10:841177-841177	G	missense_variant	MODERATE	-	Os10g0112600	Transcript	Os10t0112600-01.	protein_coding	-	-	1329	1289	430	L/P	cTg/cCg	rs21412819	-	-1	-	-	-	Os10t0112600-01	tolerated(1)	-	-	-
F1000848620CT	10:849644-849644	A	missense_variant	MODERATE	OsWAK98	Os10g0112700	Transcript	Os10t0112700-01.	protein_coding	-	-	567	565	189	H/Y	Cac/Tac	-	-	-1	-	Oryzabase	-	Os10t0112700-01	deleterious(0.02)	-	-	-
R1001034572CA	10:1035596-1035596	A	missense_variant	MODERATE	-	Os10g0116000	Transcript	Os10t0116000-00.	protein_coding	-	-	2000	2000	667	G/V	gGt/gTt	-	-	-1	-	-	-	Os10t0116000-00	tolerated(0.31)	-	-	-
R1001034621GA	10:1035645-1035645	G	missense_variant	MODERATE	-	Os10g0116000	Transcript	Os10t0116000-00.	protein_coding	-	-	1951	1951	651	S/P	Tct/Cct	-	-	-1	-	-	-	Os10t0116000-00	deleterious(0.01)	-	-	-
F1001035712GA	10:1036736-1036736	A	missense_variant	MODERATE	-	Os10g0116000	Transcript	Os10t0116000-00.	protein_coding	-	-	860	860	287	T/M	aCg/aTg	vcZ2FMKVN	-	-1	-	-	-	Os10t0116000-00	tolerated(0.22)	-	-	-
R1001035712CT	10:1036736-1036736	A	missense_variant	MODERATE	-	Os10g0116000	Transcript	Os10t0116000-00.	protein_coding	-	-	860	860	287	T/M	aCg/aTg	vcZ2FMKVN	-	-1	-	-	-	Os10t0116000-00	tolerated(0.22)	-	-	-
R1001443968GA	10:1444991-1444991	A	missense_variant	MODERATE	-	Os10g0122400	Transcript	Os10t0122400-00.	protein_coding	-	-	382	284	95	P/L	cCt/cTt	-	-	-1	-	-	-	Os10t0122400-00	tolerated_low_confidence(0.2)	-	-	-
R1001443968GA	10:1444991-1444991	A	missense_variant	MODERATE	OsAT18	Os10g0122500	Transcript	Os10t0122500-00.	protein_coding	-	-	950	950	317	R/K	aGg/aAg	-	-	1	-	Oryzabase	-	Os10t0122500-00	tolerated(0.14)	-	-	-
R1001447530CT	10:1448553-1448553	A	missense_variant	MODERATE	OsSNDP1	Os10g0122600	Transcript	Os10t0122600-01.	protein_coding	-	-	1358	1334	445	A/V	gCa/gTa	vcZ2FNEIJ	-	-1	-	RAP-DB	-	Os10t0122600-01	tolerated(0.12)	-	-	-
F1001556055GA	10:1557078-1557078	G	missense_variant	MODERATE	OsFbox507	Os10g0124500	Transcript	Os10t0124500-01.	protein_coding	-	-	301	265	89	T/A	Aca/Gca	vcZ2FNL8D	-	1	-	Oryzabase	-	Os10t0124500-01	tolerated(0.18)	-	-	-
R1001556904GA	10:1557927-1557927	A	missense_variant	MODERATE	OsFbox507	Os10g0124500	Transcript	Os10t0124500-01.	protein_coding	-	-	1150	1114	372	V/I	Gtc/Atc	vcZ2FNLB7	-	1	-	Oryzabase	-	Os10t0124500-01	tolerated(0.22)	-	-	-
F1001657748AG	10:1658771-1658771	A	missense_variant	MODERATE	OsFbox510	Os10g0126000	Transcript	Os10t0126000-01.	protein_coding	-	-	479	446	149	P/L	cCg/cTg	rs53694767	-	-1	-	Oryzabase	-	Os10t0126000-01	tolerated(0.14)	-	-	-
F1001819330CA	10:1820353-1820353	A	missense_variant	MODERATE	-	Os10g0129732	Transcript	Os10t0129732-00.	protein_coding	-	-	128	128	43	S/Y	tCt/tAt	vcZ2FO0KI	-	1	-	-	-	Os10t0129732-00	deleterious(0.03)	-	-	-
R1001819330GT	10:1820353-1820353	A	missense_variant	MODERATE	-	Os10g0129732	Transcript	Os10t0129732-00.	protein_coding	-	-	128	128	43	S/Y	tCt/tAt	vcZ2FO0KI	-	1	-	-	-	Os10t0129732-00	deleterious(0.03)	-	-	-
F1001872309CT	10:1873332-1873332	A	missense_variant	MODERATE	-	Os10g0130600	Transcript	Os10t0130600-00.	protein_coding	-	-	2204	2204	735	T/I	aCt/aTt	-	-	-1	-	-	-	Os10t0130600-00	deleterious(0.02)	-	-	-
F1001872754GT	10:1873777-1873777	A	missense_variant	MODERATE	-	Os10g0130600	Transcript	Os10t0130600-00.	protein_coding	-	-	1759	1759	587	A/S	Gca/Tca	-	-	-1	-	-	-	Os10t0130600-00	tolerated(0.4)	-	-	-
R1001904803TG	10:1905826-1905826	A	missense_variant	MODERATE	-	Os10g0131100	Transcript	Os10t0131100-00.	protein_coding	-	-	3535	3491	1164	R/L	cGc/cTc	TBGI393862	-	-1	-	-	-	Os10t0131100-00	tolerated(0.59)	-	-	-
R1001904880TG	10:1905903-1905903	C	missense_variant	MODERATE	-	Os10g0131100	Transcript	Os10t0131100-00.	protein_coding	-	-	3458	3414	1138	N/K	aaT/aaG	TBGI393863	-	-1	-	-	-	Os10t0131100-00	tolerated(0.76)	-	-	-
F1002058768AC	10:2059791-2059791	C	missense_variant	MODERATE	OsFbox521	Os10g0133100	Transcript	Os10t0133100-01.	protein_coding	-	-	1027	983	328	M/R	aTg/aGg	TBGI394169	-	-1	-	Oryzabase	-	Os10t0133100-01	deleterious_low_confidence(0)	-	-	-
F1002061838GA	10:2062861-2062861	A	missense_variant	MODERATE	-	Os10g0133166	Transcript	Os10t0133166-00.	protein_coding	-	-	1144	1144	382	R/C	Cgt/Tgt	11002062861	-	-1	-	-	-	Os10t0133166-00	tolerated(0.32)	-	-	-
R1002142957TG	10:2143980-2143980	C	missense_variant	MODERATE	-	Os10g0134500	Transcript	Os10t0134500-00.	protein_coding	-	-	563	563	188	N/T	aAt/aCt	rs21553106	-	1	-	-	-	Os10t0134500-00	tolerated(0.75)	-	-	-
R1002169487AC	10:2170510-2170510	C	missense_variant	MODERATE	-	Os10g0135100	Transcript	Os10t0135100-00.	protein_coding	-	-	1412	1411	471	T/P	Aca/Cca	-	-	1	-	-	-	Os10t0135100-00	tolerated(0.18)	-	-	-
R1002179755TC	10:2180778-2180778	G	missense_variant	MODERATE	-	Os10g0135200	Transcript	Os10t0135200-01.	protein_coding	-	-	461	242	81	I/T	aTt/aCt	rs21556387	-	-1	-	-	-	Os10t0135200-01	tolerated(0.11)	-	-	-
F1002363043AG	10:2364066-2364066	G	missense_variant	MODERATE	AO	Os10g0138100	Transcript	Os10t0138100-01.	protein_coding	-	-	2207	2119	707	I/V	Att/Gtt	vcZ2FP2QE	-	1	-	Oryzabase	-	Os10t0138100-01	tolerated(1)	-	-	-
R1002510146TG	10:2511169-2511169	A	missense_variant	MODERATE	-	Os10g0140900	Transcript	Os10t0140900-00.	protein_coding	-	-	395	61	21	R/S	Cgc/Agc	rs21627233	-	1	-	-	-	Os10t0140900-00	deleterious(0)	-	-	-
R1002518255AG	10:2519278-2519278	G	missense_variant	MODERATE	OsRLCK290	Os10g0141200	Transcript	Os10t0141200-00.	protein_coding	-	-	1235	1235	412	D/G	gAt/gGt	-	-	1	-	Oryzabase	-	Os10t0141200-00	tolerated(0.12)	-	-	-
R1002559118GA	10:2560141-2560141	G	missense_variant	MODERATE	-	Os10g0141900	Transcript	Os10t0141900-01.	protein_coding	-	-	370	157	53	T/A	Act/Gct	-	-	1	-	-	-	Os10t0141900-01	tolerated(0.09)	-	-	-
R1002594641TC	10:2595664-2595664	G	missense_variant	MODERATE	OsWAK101	Os10g0142600	Transcript	Os10t0142600-00.	protein_coding	-	-	1000	1000	334	K/E	Aag/Gag	vcZ2FPGN6	-	1	-	Oryzabase	-	Os10t0142600-00	tolerated(1)	-	-	-
F1002595260GT	10:2596283-2596283	A	missense_variant	MODERATE	OsWAK101	Os10g0142600	Transcript	Os10t0142600-00.	protein_coding	-	-	1619	1619	540	P/H	cCc/cAc	-	-	1	-	Oryzabase	-	Os10t0142600-00	tolerated_low_confidence(0.19)	-	-	-
F1002662183CT	10:2663206-2663206	A	missense_variant	MODERATE	OsWAK102	Os10g0143866	Transcript	Os10t0143866-00.	protein_coding	-	-	896	896	299	R/Q	cGa/cAa	-	-	1	-	Oryzabase	-	Os10t0143866-00	tolerated(0.59)	-	-	-
R1003095857AG	10:3096880-3096880	G	missense_variant	MODERATE	OsWAK104	Os10g0151500	Transcript	Os10t0151500-00.	protein_coding	-	-	1706	1706	569	D/G	gAc/gGc	-	-	1	-	Oryzabase	-	Os10t0151500-00	deleterious(0)	-	-	-
R1003095857AG	10:3096880-3096880	G	missense_variant	MODERATE	-	Os10g0151650	Transcript	Os10t0151650-00.	protein_coding	-	-	401	88	30	S/P	Tcg/Ccg	-	-	-1	-	-	-	Os10t0151650-00	tolerated_low_confidence(0.12)	-	-	-
F1003467505GT	10:3468528-3468528	A	missense_variant	MODERATE	OsFbox539	Os10g0155300	Transcript	Os10t0155300-01.	protein_coding	-	-	523	473	158	P/H	cCc/cAc	-	-	1	-	Oryzabase	-	Os10t0155300-01	tolerated(0.18)	-	-	-
R1003467505CA	10:3468528-3468528	A	missense_variant	MODERATE	OsFbox539	Os10g0155300	Transcript	Os10t0155300-01.	protein_coding	-	-	523	473	158	P/H	cCc/cAc	-	-	1	-	Oryzabase	-	Os10t0155300-01	tolerated(0.18)	-	-	-
R1003501105GA	10:3502128-3502128	G	missense_variant	MODERATE	-	Os10g0155700	Transcript	Os10t0155700-00.	protein_coding	-	-	871	871	291	T/A	Act/Gct	-	-	1	-	-	-	Os10t0155700-00	deleterious(0.01)	-	-	-
F1003501256CT	10:3502279-3502279	A	missense_variant	MODERATE	-	Os10g0155700	Transcript	Os10t0155700-00.	protein_coding	-	-	1022	1022	341	G/E	gGg/gAg	-	-	1	-	-	-	Os10t0155700-00	tolerated(0.32)	-	-	-
R1004483199GT	10:4466661-4466661	C	missense_variant	MODERATE	-	Os10g0164500	Transcript	Os10t0164500-00.	protein_coding	-	-	1336	1336	446	M/L	Atg/Ctg	rs21762746	-	1	-	-	-	Os10t0164500-00	tolerated(1)	-	-	-
R1004817434AG	10:4800897-4800897	G	missense_variant	MODERATE	-	Os10g0170000	Transcript	Os10t0170000-01.	protein_coding	-	-	309	262	88	T/A	Acc/Gcc	-	-	1	-	-	-	Os10t0170000-01	tolerated(0.08)	-	-	-
F1004855922TC	10:4839385-4839385	A	missense_variant	MODERATE	-	Os10g0170300	Transcript	Os10t0170300-01.	protein_coding	-	-	1524	1501	501	V/M	Gtg/Atg	-	-	1	-	-	-	Os10t0170300-01	tolerated(1)	-	-	-
F1004964586GA	10:4948049-4948049	A	missense_variant	MODERATE	-	Os10g0172100	Transcript	Os10t0172100-00.	protein_coding	-	-	1045	1045	349	V/M	Gtg/Atg	rs20855212	-	1	-	-	-	Os10t0172100-00	deleterious(0.02)	-	-	-
F1005175108GT	10:5158571-5158571	C	missense_variant	MODERATE	OsWAK107	Os10g0174548	Transcript	Os10t0174548-00.	protein_coding	-	-	1549	1549	517	F/V	Ttc/Gtc	-	-	-1	-	Oryzabase	-	Os10t0174548-00	tolerated(1)	-	-	-
F1005465041TG	10:5448504-5448504	C	missense_variant	MODERATE	OsWAK111	Os10g0178800	Transcript	Os10t0178800-01.	protein_coding	-	-	571	494	165	I/S	aTt/aGt	-	-	-1	-	Oryzabase	-	Os10t0178800-01	tolerated(0.69)	-	-	-
R1005560185AG	10:5543648-5543648	A	missense_variant	MODERATE	WAK112	Os10g0180800	Transcript	Os10t0180800-01.	protein_coding	-	-	931	913	305	L/F	Ctt/Ttt	-	-	-1	-	RAP-DB	-	Os10t0180800-01	deleterious(0.02)	-	-	-
R1005654334TC	10:5637796-5637796	A	missense_variant	MODERATE	-	Os10g0182000	Transcript	Os10t0182000-01.	protein_coding	-	-	1352	1345	449	V/I	Gtt/Att	TBGI398442	-	1	-	-	-	Os10t0182000-01	tolerated(0.14)	-	-	-
R1005842699AC	10:5826161-5826161	C	missense_variant	MODERATE	-	Os10g0184871	Transcript	Os10t0184871-00.	protein_coding	-	-	11	11	4	Q/P	cAa/cCa	-	-	1	-	-	-	Os10t0184871-00	deleterious_low_confidence(0.01)	-	-	-
F1006034866GA	10:6018328-6018328	G	missense_variant	MODERATE	OsRLCK294	Os10g0187500	Transcript	Os10t0187500-01.	protein_coding	-	-	198	197	66	K/R	aAg/aGg	rs20944491	-	1	-	Oryzabase	-	Os10t0187500-01	tolerated(0.4)	-	-	-
F1006034866GA	10:6018328-6018328	G	missense_variant	MODERATE	OsRLCK294	Os10g0187500	Transcript	Os10t0187500-02.	protein_coding	-	-	75	74	25	K/R	aAg/aGg	rs20944491	-	1	-	Oryzabase	-	Os10t0187500-02	tolerated(0.41)	-	-	-
F1006120284TG	10:6103748-6103748	C	missense_variant	MODERATE	-	Os10g0188275	Transcript	Os10t0188275-00.	protein_coding	-	-	1853	55	19	F/V	Ttc/Gtc	-	-	-1	-	-	-	Os10t0188275-00	-	-	-	-
F1006267904AG	10:6252281-6252281	G	missense_variant	MODERATE	-	Os10g0190100	Transcript	Os10t0190100-01.	protein_coding	-	-	1058	1057	353	F/L	Ttt/Ctt	rs20962240	-	-1	-	-	-	Os10t0190100-01	tolerated(0.13)	-	-	-
F1006596649AC	10:6581026-6581026	A	missense_variant	MODERATE	OsSTA240	Os10g0195000	Transcript	Os10t0195000-01.	protein_coding	-	-	1086	1023	341	S/R	agC/agA	rs20974642	-	1	-	Oryzabase	-	Os10t0195000-01	tolerated(0.47)	-	-	-
R1006752975CT	10:6737352-6737352	A	missense_variant	MODERATE	-	Os10g0197000	Transcript	Os10t0197000-00.	protein_coding	-	-	1793	1793	598	T/M	aCg/aTg	rs54232969	-	-1	-	-	-	Os10t0197000-00	tolerated(0.14)	-	-	-
R1006813072AC	10:6797449-6797449	C	missense_variant	MODERATE	OsFbox544	Os10g0197800	Transcript	Os10t0197800-00.	protein_coding	-	-	1344	1344	448	C/W	tgT/tgG	-	-	-1	-	Oryzabase	-	Os10t0197800-00	-	-	-	-
R1006853724GT	10:6838101-6838101	A	missense_variant	MODERATE	-	Os10g0198100	Transcript	Os10t0198100-01.	protein_coding	-	-	182	181	61	A/S	Gct/Tct	vcZ2FYGNV	-	-1	-	-	-	Os10t0198100-01	tolerated(0.63)	-	-	-
R1006891974GA	10:6876351-6876351	G	missense_variant	MODERATE	-	Os10g0198600	Transcript	Os10t0198600-01.	protein_coding	-	-	1049	890	297	E/G	gAg/gGg	-	-	1	-	-	-	Os10t0198600-01	tolerated(0.34)	-	-	-
R1006891977TC	10:6876354-6876354	G	missense_variant	MODERATE	-	Os10g0198600	Transcript	Os10t0198600-01.	protein_coding	-	-	1052	893	298	K/R	aAa/aGa	11006876354	-	1	-	-	-	Os10t0198600-01	tolerated(0.42)	-	-	-
R1006893276GT	10:6877653-6877653	A	missense_variant	MODERATE	-	Os10g0198600	Transcript	Os10t0198600-01.	protein_coding	-	-	1745	1586	529	S/Y	tCt/tAt	TBGI400082	-	1	-	-	-	Os10t0198600-01	deleterious(0.03)	-	-	-
F1007131353GA	10:7115730-7115730	A	missense_variant	MODERATE	-	Os10g0200700	Transcript	Os10t0200700-01.	protein_coding	-	-	361	194	65	A/V	gCg/gTg	vcZ2FZ4DD	-	-1	-	-	-	Os10t0200700-01	tolerated(0.55)	-	-	-
R1007357575CT	10:7341952-7341952	A	missense_variant	MODERATE	-	Os10g0203100	Transcript	Os10t0203100-00.	protein_coding	-	-	416	416	139	T/M	aCg/aTg	vcZ2FZOEP	-	-1	-	-	-	Os10t0203100-00	-	-	-	-
F1007407580GT	10:7391957-7391957	A	missense_variant	MODERATE	-	Os10g0203600	Transcript	Os10t0203600-01.	protein_coding	-	-	1083	742	248	H/N	Cat/Aat	-	-	1	-	-	-	Os10t0203600-01	tolerated(0.3)	-	-	-
R1007407580CA	10:7391957-7391957	A	missense_variant	MODERATE	-	Os10g0203600	Transcript	Os10t0203600-01.	protein_coding	-	-	1083	742	248	H/N	Cat/Aat	-	-	1	-	-	-	Os10t0203600-01	tolerated(0.3)	-	-	-
R1007593748CT	10:7578136-7578136	A	missense_variant	MODERATE	OsFRDL2	Os10g0206800	Transcript	Os10t0206800-01.	protein_coding	-	-	1299	1174	392	A/T	Gca/Aca	11007578136	-	1	-	RAP-DB	-	Os10t0206800-01	tolerated(1)	-	-	-
F1007709044CT	10:7693435-7693435	G	missense_variant	MODERATE	-	Os10g0208500	Transcript	Os10t0208500-02.	protein_coding	-	-	6074	524	175	D/G	gAt/gGt	-	-	1	-	-	-	Os10t0208500-02	deleterious(0)	-	-	-
F1007709044CT	10:7693435-7693435	G	missense_variant	MODERATE	-	Os10g0208500	Transcript	Os10t0208500-03.	protein_coding	-	-	16	14	5	D/G	gAt/gGt	-	-	1	-	-	-	Os10t0208500-03	deleterious(0)	-	-	-
R1007709204GA	10:7693595-7693595	A	missense_variant	MODERATE	-	Os10g0208500	Transcript	Os10t0208500-02.	protein_coding	-	-	6234	684	228	M/I	atG/atA	-	-	1	-	-	-	Os10t0208500-02	-	-	-	-
R1007709204GA	10:7693595-7693595	A	missense_variant	MODERATE	-	Os10g0208500	Transcript	Os10t0208500-03.	protein_coding	-	-	176	174	58	M/I	atG/atA	-	-	1	-	-	-	Os10t0208500-03	-	-	-	-
R1008229673TC	10:8300811-8300811	G	missense_variant	MODERATE	-	Os10g0316400	Transcript	Os10t0316400-01.	protein_coding	-	-	4082	3815	1272	F/S	tTt/tCt	-	-	-1	-	-	-	Os10t0316400-01	-	-	-	-
R1008229673TC	10:8300811-8300811	G	missense_variant	MODERATE	-	Os10g0316400	Transcript	Os10t0316400-02.	protein_coding	-	-	4016	3815	1272	F/S	tTt/tCt	-	-	-1	-	-	-	Os10t0316400-02	-	-	-	-
F1008986208AG	10:9057347-9057347	G	missense_variant	MODERATE	OsWAK114	Os10g0326200	Transcript	Os10t0326200-00.	protein_coding	-	-	1047	1047	349	I/M	atA/atG	rs21106863	-	1	-	Oryzabase	-	Os10t0326200-00	tolerated(0.08)	-	-	-
R1008986208TC	10:9057347-9057347	G	missense_variant	MODERATE	OsWAK114	Os10g0326200	Transcript	Os10t0326200-00.	protein_coding	-	-	1047	1047	349	I/M	atA/atG	rs21106863	-	1	-	Oryzabase	-	Os10t0326200-00	tolerated(0.08)	-	-	-
R1008986311CT	10:9057450-9057450	A	missense_variant	MODERATE	OsWAK114	Os10g0326200	Transcript	Os10t0326200-00.	protein_coding	-	-	1150	1150	384	A/T	Gcc/Acc	rs21106973	-	1	-	Oryzabase	-	Os10t0326200-00	tolerated_low_confidence(0.29)	-	-	-
F1009088365GA	10:9159544-9159544	A	missense_variant	MODERATE	-	Os10g0327800	Transcript	Os10t0327800-01.	protein_coding	-	-	558	463	155	D/N	Gat/Aat	rs21114657	-	1	-	-	-	Os10t0327800-01	tolerated(1)	-	-	-
F1009596502CT	10:9667681-9667681	A	missense_variant	MODERATE	-	Os10g0336300	Transcript	Os10t0336300-00.	protein_coding	-	-	515	515	172	R/K	aGa/aAa	-	-	1	-	-	-	Os10t0336300-00	tolerated(0.57)	-	-	-
R1009597056CA	10:9668235-9668235	A	missense_variant	MODERATE	-	Os10g0336300	Transcript	Os10t0336300-00.	protein_coding	-	-	1069	1069	357	R/S	Cgt/Agt	-	-	1	-	-	-	Os10t0336300-00	tolerated(0.8)	-	-	-
R1009686838TC	10:9758017-9758017	A	missense_variant	MODERATE	-	Os10g0337400	Transcript	Os10t0337400-01.	protein_coding	-	-	887	874	292	G/R	Gga/Aga	11009758017	-	1	-	-	-	Os10t0337400-01	deleterious(0)	-	-	-
F1009687217CA	10:9758396-9758396	C	missense_variant	MODERATE	-	Os10g0337400	Transcript	Os10t0337400-01.	protein_coding	-	-	1266	1253	418	N/T	aAt/aCt	rs21186344	-	1	-	-	-	Os10t0337400-01	tolerated(1)	-	-	-
R1009687217GT	10:9758396-9758396	C	missense_variant	MODERATE	-	Os10g0337400	Transcript	Os10t0337400-01.	protein_coding	-	-	1266	1253	418	N/T	aAt/aCt	rs21186344	-	1	-	-	-	Os10t0337400-01	tolerated(1)	-	-	-
R1009857752TC	10:9928931-9928931	G	missense_variant	MODERATE	-	Os10g0339600	Transcript	Os10t0339600-01.	protein_coding	-	-	532	485	162	V/A	gTg/gCg	-	-	-1	-	-	-	Os10t0339600-01	deleterious(0.04)	-	-	-
F1009921532AC	10:9992711-9992711	C	missense_variant	MODERATE	-	Os10g0340450	Transcript	Os10t0340450-00.	protein_coding	-	-	50	50	17	L/R	cTt/cGt	11009992711	-	-1	-	-	-	Os10t0340450-00	deleterious_low_confidence(0.03)	-	-	-
R1009941455CA	10:10012634-10012634	C	missense_variant	MODERATE	OsBgal14	Os10g0340600	Transcript	Os10t0340600-01.	protein_coding	-	-	2208	2134	712	Y/D	Tac/Gac	-	-	-1	-	Oryzabase	-	Os10t0340600-01	tolerated(0.17)	-	-	-
F1010018383GA	10:10089562-10089562	A	missense_variant	MODERATE	-	Os10g0341401	Transcript	Os10t0341401-01.	protein_coding	-	-	800	341	114	A/V	gCc/gTc	vcZ2G5RJD	-	-1	-	-	-	Os10t0341401-01	-	-	-	-
F1010018383GA	10:10089562-10089562	A	missense_variant	MODERATE	OsCslH1	Os10g0341700	Transcript	Os10t0341700-01.	protein_coding	-	-	53	7	3	A/T	Gcg/Acg	vcZ2G5RJD	-	1	-	Oryzabase	-	Os10t0341700-01	tolerated(0.27)	-	-	-
F1010018383GA	10:10089562-10089562	A	missense_variant	MODERATE	OsCslH1	Os10g0341700	Transcript	Os10t0341700-02.	protein_coding	-	-	11	7	3	A/T	Gcg/Acg	vcZ2G5RJD	-	1	-	Oryzabase	-	Os10t0341700-02	tolerated(0.27)	-	-	-
R1010111563GA	10:10182742-10182742	A	missense_variant	MODERATE	OsCslF7	Os10g0343400	Transcript	Os10t0343400-01.	protein_coding	-	-	409	371	124	T/M	aCg/aTg	vcZ2G5XSU	-	-1	-	Oryzabase	-	Os10t0343400-01	tolerated(0.19)	-	-	-
R1010887258AG	10:10958438-10958438	A	missense_variant	MODERATE	-	Os10g0358200	Transcript	Os10t0358200-00.	protein_coding	-	-	2101	2092	698	E/K	Gaa/Aaa	-	-	1	-	-	-	Os10t0358200-00	tolerated(0.06)	-	-	-
R1011123916AG	10:11195096-11195096	A	missense_variant	MODERATE	HK5	Os10g0362300	Transcript	Os10t0362300-03.	protein_coding	-	-	2683	2683	895	P/S	Cct/Tct	-	-	-1	-	Uniprot_gn	-	Os10t0362300-03	deleterious(0.01)	-	-	-
R1011123916AG	10:11195096-11195096	A	missense_variant	MODERATE	HK5	Os10g0362300	Transcript	Os10t0362300-04.	protein_coding	-	-	2003	1948	650	P/S	Cct/Tct	-	-	-1	-	Uniprot_gn	-	Os10t0362300-04	deleterious(0.01)	-	-	-
F1011345138TC	10:11416319-11416319	A	missense_variant,splice_region_variant	MODERATE	-	Os10g0365800	Transcript	Os10t0365800-01.	protein_coding	-	-	1905	1844	615	G/D	gGt/gAt	-	-	1	-	-	-	Os10t0365800-01	deleterious(0.04)	-	-	-
R1011511416TC	10:11582601-11582601	A	missense_variant	MODERATE	OsERS1	Os10g0369000	Transcript	Os10t0369000-01.	protein_coding	-	-	1730	1567	523	R/C	Cgt/Tgt	11011582601	-	-1	-	RAP-DB	-	Os10t0369000-01	tolerated(0.07)	-	-	-
R1011511416TC	10:11582601-11582601	A	missense_variant	MODERATE	OsERS1	Os10g0369000	Transcript	Os10t0369000-02.	protein_coding	-	-	111	109	37	R/C	Cgt/Tgt	11011582601	-	-1	-	RAP-DB	-	Os10t0369000-02	tolerated(0.07)	-	-	-
R1011585199CT	10:11656384-11656384	G	missense_variant	MODERATE	-	Os10g0370100	Transcript	Os10t0370100-01.	protein_coding	-	-	1820	1633	545	Y/H	Tac/Cac	-	-	-1	-	-	-	Os10t0370100-01	-	-	-	-
R1011585199CT	10:11656384-11656384	G	missense_variant	MODERATE	-	Os10g0370100	Transcript	Os10t0370100-02.	protein_coding	-	-	704	703	235	Y/H	Tac/Cac	-	-	-1	-	-	-	Os10t0370100-02	-	-	-	-
F1011585280CA	10:11656465-11656465	A	missense_variant	MODERATE	-	Os10g0370100	Transcript	Os10t0370100-01.	protein_coding	-	-	1739	1552	518	V/L	Gta/Tta	rs52951519	-	-1	-	-	-	Os10t0370100-01	tolerated(0.39)	-	-	-
F1011585280CA	10:11656465-11656465	A	missense_variant	MODERATE	-	Os10g0370100	Transcript	Os10t0370100-02.	protein_coding	-	-	623	622	208	V/L	Gta/Tta	rs52951519	-	-1	-	-	-	Os10t0370100-02	tolerated(0.3)	-	-	-
R1011585280GT	10:11656465-11656465	A	missense_variant	MODERATE	-	Os10g0370100	Transcript	Os10t0370100-01.	protein_coding	-	-	1739	1552	518	V/L	Gta/Tta	rs52951519	-	-1	-	-	-	Os10t0370100-01	tolerated(0.39)	-	-	-
R1011585280GT	10:11656465-11656465	A	missense_variant	MODERATE	-	Os10g0370100	Transcript	Os10t0370100-02.	protein_coding	-	-	623	622	208	V/L	Gta/Tta	rs52951519	-	-1	-	-	-	Os10t0370100-02	tolerated(0.3)	-	-	-
F1011810033CA	10:11881218-11881218	A	missense_variant	MODERATE	-	Os10g0374600	Transcript	Os10t0374600-00.	protein_coding	-	-	1086	1086	362	F/L	ttC/ttA	rs21406902	-	1	-	-	-	Os10t0374600-00	tolerated(0.65)	-	-	-
R1011810033GT	10:11881218-11881218	A	missense_variant	MODERATE	-	Os10g0374600	Transcript	Os10t0374600-00.	protein_coding	-	-	1086	1086	362	F/L	ttC/ttA	rs21406902	-	1	-	-	-	Os10t0374600-00	tolerated(0.65)	-	-	-
F1011869166GT	10:11940351-11940351	A	missense_variant	MODERATE	-	Os10g0375600	Transcript	Os10t0375600-01.	protein_coding	-	-	1546	1360	454	P/T	Cca/Aca	-	-	1	-	-	-	Os10t0375600-01	tolerated(0.72)	-	-	-
R1011869166CA	10:11940351-11940351	A	missense_variant	MODERATE	-	Os10g0375600	Transcript	Os10t0375600-01.	protein_coding	-	-	1546	1360	454	P/T	Cca/Aca	-	-	1	-	-	-	Os10t0375600-01	tolerated(0.72)	-	-	-
F1012043614GA	10:12114799-12114799	A	missense_variant	MODERATE	GIL1	Os10g0378400	Transcript	Os10t0378400-01.	protein_coding	-	-	516	155	52	T/I	aCt/aTt	11012114799	-	-1	-	Oryzabase	-	Os10t0378400-01	deleterious(0)	-	-	-
R1012043614CT	10:12114799-12114799	A	missense_variant	MODERATE	GIL1	Os10g0378400	Transcript	Os10t0378400-01.	protein_coding	-	-	516	155	52	T/I	aCt/aTt	11012114799	-	-1	-	Oryzabase	-	Os10t0378400-01	deleterious(0)	-	-	-
F1012238830TC	10:12310015-12310015	G	missense_variant	MODERATE	-	Os10g0381800	Transcript	Os10t0381800-02.	protein_coding	-	-	183	181	61	S/P	Tcg/Ccg	-	-	-1	-	-	-	Os10t0381800-02	deleterious(0)	-	-	-
F1012855118TG	10:12926303-12926303	C	missense_variant	MODERATE	-	Os10g0389800	Transcript	Os10t0389800-01.	protein_coding	-	-	597	537	179	F/L	ttT/ttG	-	-	-1	-	-	-	Os10t0389800-01	-	-	-	-
F1012867067CT	10:12938252-12938252	G	missense_variant	MODERATE	-	Os10g0390000	Transcript	Os10t0390000-00.	protein_coding	-	-	672	473	158	I/T	aTa/aCa	-	-	-1	-	-	-	Os10t0390000-00	deleterious(0.05)	-	-	-
R1012869931AG	10:12941116-12941116	A	missense_variant	MODERATE	-	Os10g0390100	Transcript	Os10t0390100-02.	protein_coding	-	-	2596	2321	774	T/M	aCg/aTg	-	-	-1	-	-	-	Os10t0390100-02	deleterious(0.01)	-	-	-
F1013213164AC	10:13284395-13284395	C	missense_variant	MODERATE	OsFbox551	Os10g0396100	Transcript	Os10t0396100-01.	protein_coding	-	-	1273	1175	392	V/G	gTg/gGg	rs21548976	-	-1	-	Oryzabase	-	Os10t0396100-01	deleterious(0.01)	-	-	-
R1013712267CT	10:13783498-13783498	A	missense_variant	MODERATE	-	Os10g0404533	Transcript	Os10t0404533-00.	protein_coding	-	-	79	79	27	A/T	Gcc/Acc	vcZ2GBS61	-	1	-	-	-	Os10t0404533-00	tolerated(0.08)	-	-	-
R1013858040GA	10:13929272-13929272	A	missense_variant	MODERATE	-	Os10g0406900	Transcript	Os10t0406900-00.	protein_coding	-	-	967	967	323	D/N	Gac/Aac	vcZ2GBXR5	-	1	-	-	-	Os10t0406900-00	tolerated(0.29)	-	-	-
R1013867441TC	10:13938674-13938674	A	missense_variant	MODERATE	-	Os10g0407100	Transcript	Os10t0407100-01.	protein_coding	-	-	385	268	90	R/C	Cgc/Tgc	TBGI405469	-	-1	-	-	-	Os10t0407100-01	deleterious(0.01)	-	-	-
R1013867441TC	10:13938674-13938674	A	missense_variant	MODERATE	-	Os10g0407100	Transcript	Os10t0407100-02.	protein_coding	-	-	314	268	90	R/C	Cgc/Tgc	TBGI405469	-	-1	-	-	-	Os10t0407100-02	deleterious(0.01)	-	-	-
R1014272420GA	10:14343654-14343654	G	missense_variant	MODERATE	-	Os10g0412000	Transcript	Os10t0412000-01.	protein_coding	-	-	797	797	266	L/P	cTt/cCt	-	-	-1	-	-	-	Os10t0412000-01	deleterious(0.04)	-	-	-
F1014474463TC	10:14545697-14545697	G	missense_variant	MODERATE	OsPOP22	Os10g0415800	Transcript	Os10t0415800-01.	protein_coding	-	-	974	838	280	S/G	Agc/Ggc	-	-	1	-	Oryzabase	-	Os10t0415800-01	tolerated(0.06)	-	-	-
R1014474463AG	10:14545697-14545697	G	missense_variant	MODERATE	OsPOP22	Os10g0415800	Transcript	Os10t0415800-01.	protein_coding	-	-	974	838	280	S/G	Agc/Ggc	-	-	1	-	Oryzabase	-	Os10t0415800-01	tolerated(0.06)	-	-	-
R1014488698CT	10:14559932-14559932	A	missense_variant	MODERATE	RCB4	Os10g0416100	Transcript	Os10t0416100-01.	protein_coding	-	-	969	917	306	S/N	aGt/aAt	vcZ2GCQBK	-	1	-	Uniprot_gn	-	Os10t0416100-01	tolerated_low_confidence(0.37)	-	-	-
R1014488698CT	10:14559932-14559932	A	missense_variant	MODERATE	RCB4	Os10g0416100	Transcript	Os10t0416100-02.	protein_coding	-	-	855	854	285	S/N	aGt/aAt	vcZ2GCQBK	-	1	-	Uniprot_gn	-	Os10t0416100-02	tolerated(0.23)	-	-	-
R1014697695AG	10:14768929-14768929	G	missense_variant	MODERATE	-	Os10g0419700	Transcript	Os10t0419700-00.	protein_coding	-	-	398	398	133	I/T	aTc/aCc	-	-	-1	-	-	-	Os10t0419700-00	tolerated(0.26)	-	-	-
F1014706043AC	10:14777277-14777277	C	missense_variant	MODERATE	-	Os10g0420000	Transcript	Os10t0420000-01.	protein_coding	-	-	541	540	180	N/K	aaT/aaG	vcZ2GD0DD	-	-1	-	-	-	Os10t0420000-01	tolerated(0.93)	-	-	-
R1014837684TC	10:14908918-14908918	G	missense_variant	MODERATE	-	Os10g0422075	Transcript	Os10t0422075-00.	protein_coding	-	-	2228	2228	743	M/T	aTg/aCg	vcZ2GD6QK	-	-1	-	-	-	Os10t0422075-00	tolerated(0.29)	-	-	-
R1015068465CT	10:15139697-15139697	G	missense_variant	MODERATE	OsMB24	Os10g0425900	Transcript	Os10t0425900-01.	protein_coding	-	-	1029	916	306	N/D	Aat/Gat	rs53583452	-	1	-	Oryzabase	-	Os10t0425900-01	tolerated(1)	-	-	-
R1015427899AG	10:15499131-15499131	G	missense_variant	MODERATE	OsMB45	Os10g0434999	Transcript	Os10t0434999-00.	protein_coding	-	-	185	185	62	V/A	gTc/gCc	-	-	-1	-	Oryzabase	-	Os10t0434999-00	deleterious(0)	-	-	-
R1015619028GA	10:15690258-15690258	A	missense_variant	MODERATE	-	Os10g0438000	Transcript	Os10t0438000-00.	protein_coding	-	-	866	866	289	A/V	gCt/gTt	-	-	-1	-	-	-	Os10t0438000-00	tolerated(0.12)	-	-	-
R1015801538CA	10:15872768-15872768	A	missense_variant	MODERATE	OsRab5A2	Os10g0441800	Transcript	Os10t0441800-01.	protein_coding	-	-	590	553	185	R/S	Cgt/Agt	-	-	1	-	Oryzabase	-	Os10t0441800-01	deleterious_low_confidence(0)	-	-	-
F1015863274GT	10:15934503-15934503	A	missense_variant	MODERATE	ABCG25	Os10g0442900	Transcript	Os10t0442900-01.	protein_coding	-	-	1656	1656	552	D/E	gaC/gaA	-	-	1	-	RAP-DB	-	Os10t0442900-01	-	-	-	-
F1016014491AC	10:16085719-16085719	A	missense_variant	MODERATE	OsHCI1	Os10g0445400	Transcript	Os10t0445400-01.	protein_coding	-	-	754	463	155	V/L	Gtg/Ttg	rs20830265	-	-1	-	Oryzabase	-	Os10t0445400-01	tolerated(0.4)	-	-	-
R1016131376AC	10:16202604-16202604	A	missense_variant	MODERATE	-	Os10g0447600	Transcript	Os10t0447600-01.	protein_coding	-	-	623	297	99	D/E	gaC/gaA	-	-	1	-	-	-	Os10t0447600-01	-	-	-	-
R1016974905CA	10:17046133-17046133	C	missense_variant	MODERATE	WSL3	Os10g0462800	Transcript	Os10t0462800-01.	protein_coding	-	-	2328	2309	770	K/T	aAa/aCa	-	-	1	-	RAP-DB	-	Os10t0462800-01	deleterious_low_confidence(0)	-	-	-
R1017006561TC	10:17077789-17077789	G	missense_variant	MODERATE	EF1	Os10g0463400	Transcript	Os10t0463400-01.	protein_coding	-	-	455	455	152	I/T	aTa/aCa	rs20923166	-	-1	-	RAP-DB	-	Os10t0463400-01	tolerated(0.41)	-	-	-
F1017200755AG	10:17271982-17271982	A	missense_variant	MODERATE	-	Os10g0467900	Transcript	Os10t0467900-01.	protein_coding	-	-	1243	1087	363	R/C	Cgc/Tgc	vcZ2GGK7G	-	-1	-	-	-	Os10t0467900-01	tolerated(0.06)	-	-	-
F1017244287CT	10:17315514-17315514	A	missense_variant	MODERATE	-	Os10g0468500	Transcript	Os10t0468500-01.	protein_coding	-	-	3254	3184	1062	G/S	Ggc/Agc	-	-	1	-	-	-	Os10t0468500-01	deleterious(0)	-	-	-
R1017244287GA	10:17315514-17315514	A	missense_variant	MODERATE	-	Os10g0468500	Transcript	Os10t0468500-01.	protein_coding	-	-	3254	3184	1062	G/S	Ggc/Agc	-	-	1	-	-	-	Os10t0468500-01	deleterious(0)	-	-	-
R1017287429GA	10:17358656-17358656	G	missense_variant	MODERATE	-	Os10g0469600	Transcript	Os10t0469600-01.	protein_coding	-	-	3259	2966	989	I/T	aTa/aCa	-	-	-1	-	-	-	Os10t0469600-01	tolerated_low_confidence(0.48)	-	-	-
F1017475634CA	10:17546861-17546861	A	missense_variant	MODERATE	-	Os10g0472400	Transcript	Os10t0472400-01.	protein_coding	-	-	376	290	97	T/N	aCc/aAc	-	-	1	-	-	-	Os10t0472400-01	-	-	-	-
R1017717145TG	10:17788372-17788372	A	missense_variant	MODERATE	-	Os10g0477000	Transcript	Os10t0477000-01.	protein_coding	-	-	2494	2339	780	P/Q	cCg/cAg	rs21000901	-	1	-	-	-	Os10t0477000-01	tolerated(0.17)	-	-	-
R1017805421CT	10:17876649-17876649	G	missense_variant	MODERATE	-	Os10g0477900	Transcript	Os10t0477900-00.	protein_coding	-	-	98	98	33	V/A	gTc/gCc	11017876649	-	-1	-	-	-	Os10t0477900-00	tolerated(1)	-	-	-
R1018079902AG	10:18151130-18151130	G	missense_variant	MODERATE	-	Os10g0481400	Transcript	Os10t0481400-01.	protein_coding	-	-	313	209	70	M/T	aTg/aCg	-	-	-1	-	-	-	Os10t0481400-01	deleterious(0)	-	-	-
F1018246633AG	10:18318076-18318076	G	missense_variant	MODERATE	OsLAP6	Os10g0484800	Transcript	Os10t0484800-01.	protein_coding	-	-	926	853	285	I/V	Ata/Gta	vcZ2GHSR5	-	1	-	RAP-DB	-	Os10t0484800-01	tolerated(0.21)	-	-	-
R1018246633TC	10:18318076-18318076	G	missense_variant	MODERATE	OsLAP6	Os10g0484800	Transcript	Os10t0484800-01.	protein_coding	-	-	926	853	285	I/V	Ata/Gta	vcZ2GHSR5	-	1	-	RAP-DB	-	Os10t0484800-01	tolerated(0.21)	-	-	-
F1018467311CT	10:18538754-18538754	A	missense_variant	MODERATE	OSMYOVIIIB	Os10g0488800	Transcript	Os10t0488800-01.	protein_coding	-	-	2200	2198	733	G/E	gGa/gAa	-	-	1	-	Oryzabase	-	Os10t0488800-01	tolerated(1)	-	-	-
F1018467311CT	10:18538754-18538754	A	missense_variant	MODERATE	OSMYOVIIIB	Os10g0488800	Transcript	Os10t0488800-02.	protein_coding	-	-	1470	1469	490	G/E	gGa/gAa	-	-	1	-	Oryzabase	-	Os10t0488800-02	tolerated(1)	-	-	-
F1018676683GC	10:18748126-18748126	G	missense_variant,splice_region_variant	MODERATE	-	Os10g0493800	Transcript	Os10t0493800-01.	protein_coding	-	-	390	57	19	D/E	gaC/gaG	-	-	1	-	-	-	Os10t0493800-01	-	-	-	-
R1018701895GA	10:18773338-18773338	G	missense_variant	MODERATE	-	Os10g0494200	Transcript	Os10t0494200-00.	protein_coding	-	-	25	25	9	S/G	Agc/Ggc	-	-	1	-	-	-	Os10t0494200-00	deleterious_low_confidence(0)	-	-	-
F1018737229GA	10:18808672-18808672	G	missense_variant	MODERATE	-	Os10g0494950	Transcript	Os10t0494950-00.	protein_coding	-	-	247	247	83	M/V	Atg/Gtg	-	-	1	-	-	-	Os10t0494950-00	-	-	-	-
F1018766728TC	10:18838172-18838172	G	missense_variant	MODERATE	-	Os10g0495300	Transcript	Os10t0495300-01.	protein_coding	-	-	2588	2468	823	L/P	cTg/cCg	-	-	-1	-	-	-	Os10t0495300-01	tolerated_low_confidence(0.29)	-	-	-
F1018766728TC	10:18838172-18838172	G	missense_variant	MODERATE	-	Os10g0495300	Transcript	Os10t0495300-02.	protein_coding	-	-	846	845	282	L/P	cTg/cCg	-	-	-1	-	-	-	Os10t0495300-02	tolerated_low_confidence(0.42)	-	-	-
F1018766728TC	10:18838172-18838172	G	missense_variant	MODERATE	-	Os10g0495300	Transcript	Os10t0495300-03.	protein_coding	-	-	531	530	177	L/P	cTg/cCg	-	-	-1	-	-	-	Os10t0495300-03	tolerated(0.45)	-	-	-
R1018783722GA	10:18855166-18855166	A	missense_variant	MODERATE	-	Os10g0495500	Transcript	Os10t0495500-01.	protein_coding	-	-	525	428	143	T/I	aCt/aTt	-	-	-1	-	-	-	Os10t0495500-01	tolerated(0.07)	-	-	-
F1018907292CG	10:18978735-18978735	C	missense_variant	MODERATE	-	Os10g0497700	Transcript	Os10t0497700-01.	protein_coding	-	-	1242	1175	392	S/T	aGt/aCt	-	-	1	-	-	-	Os10t0497700-01	-	-	-	-
R1018918508AG	10:18989951-18989951	A	missense_variant	MODERATE	-	Os10g0498000	Transcript	Os10t0498000-01.	protein_coding	-	-	655	640	214	H/Y	Cac/Tac	-	-	-1	-	-	-	Os10t0498000-01	deleterious(0)	-	-	-
F1018923495GA	10:18994938-18994938	A	missense_variant	MODERATE	-	Os10g0498100	Transcript	Os10t0498100-01.	protein_coding	-	-	214	76	26	V/M	Gtg/Atg	vcZ2GIHGO	-	1	-	-	-	Os10t0498100-01	deleterious_low_confidence(0.01)	-	-	-
R1018951789CT	10:19023232-19023232	A	missense_variant	MODERATE	OsMed16_1	Os10g0498700	Transcript	Os10t0498700-01.	protein_coding	-	-	3388	3121	1041	A/T	Gct/Act	TBGI411988	-	1	-	Oryzabase	-	Os10t0498700-01	tolerated(0.2)	-	-	-
R1018951789CT	10:19023232-19023232	A	missense_variant	MODERATE	OsMed16_1	Os10g0498700	Transcript	Os10t0498700-02.	protein_coding	-	-	1486	1486	496	A/T	Gct/Act	TBGI411988	-	1	-	Oryzabase	-	Os10t0498700-02	tolerated(0.45)	-	-	-
R1018963638TC	10:19035081-19035081	A	missense_variant	MODERATE	-	Os10g0498900	Transcript	Os10t0498900-01.	protein_coding	-	-	624	494	165	S/L	tCa/tTa	rs21165042	-	-1	-	-	-	Os10t0498900-01	tolerated(0.05)	-	-	-
R1018974105GA	10:19045548-19045548	A	missense_variant	MODERATE	-	Os10g0499200	Transcript	Os10t0499200-01.	protein_coding	-	-	313	173	58	R/H	cGc/cAc	-	-	1	-	-	-	Os10t0499200-01	deleterious_low_confidence(0)	-	-	-
R1018986401GA	10:19057844-19057844	G	missense_variant	MODERATE	RF1b	Os10g0499500	Transcript	Os10t0499500-01.	protein_coding	-	-	881	704	235	N/S	aAt/aGt	-	-	1	-	Oryzabase	-	Os10t0499500-01	deleterious(0)	-	-	-
F1018992142CG	10:19063585-19063585	C	missense_variant	MODERATE	-	Os10g0499600	Transcript	Os10t0499600-01.	protein_coding	-	-	551	275	92	G/A	gGg/gCg	-	-	1	-	-	-	Os10t0499600-01	-	-	-	-
F1018992142CG	10:19063585-19063585	C	missense_variant,splice_region_variant	MODERATE	-	Os10g0499600	Transcript	Os10t0499600-02.	protein_coding	-	-	550	275	92	G/A	gGg/gCg	-	-	1	-	-	-	Os10t0499600-02	-	-	-	-
R1019009693AT	10:19081136-19081136	A	missense_variant	MODERATE	-	Os10g0500300	Transcript	Os10t0500300-00.	protein_coding	-	-	1007	619	207	L/M	Ttg/Atg	rs21167931	-	1	-	-	-	Os10t0500300-00	tolerated(0.85)	-	-	-
R1019011579AG	10:19083022-19083022	A	missense_variant	MODERATE	-	Os10g0500400	Transcript	Os10t0500400-01.	protein_coding	-	-	218	172	58	P/S	Ccc/Tcc	-	-	-1	-	-	-	Os10t0500400-01	deleterious(0.02)	-	-	-
F1019011653GA	10:19083096-19083096	G	missense_variant	MODERATE	-	Os10g0500400	Transcript	Os10t0500400-01.	protein_coding	-	-	144	98	33	M/T	aTg/aCg	-	-	-1	-	-	-	Os10t0500400-01	-	-	-	-
R1019015652GA	10:19087095-19087095	A	missense_variant	MODERATE	-	Os10g0500500	Transcript	Os10t0500500-01.	protein_coding	-	-	704	583	195	G/S	Ggt/Agt	-	-	1	-	-	-	Os10t0500500-01	tolerated(0.12)	-	-	-
F1019015829CG	10:19087272-19087272	C	missense_variant	MODERATE	-	Os10g0500500	Transcript	Os10t0500500-01.	protein_coding	-	-	881	760	254	A/P	Gct/Cct	-	-	1	-	-	-	Os10t0500500-01	-	-	-	-
R1019027777CA	10:19099220-19099220	C	missense_variant	MODERATE	OsGRXS17	Os10g0500700	Transcript	Os10t0500700-01.	protein_coding	-	-	564	424	142	T/P	Acc/Ccc	-	-	1	-	RAP-DB	-	Os10t0500700-01	tolerated(0.29)	-	-	-
R1019027777CA	10:19099220-19099220	C	missense_variant	MODERATE	OsGRXS17	Os10g0500700	Transcript	Os10t0500700-02.	protein_coding	-	-	520	424	142	T/P	Acc/Ccc	-	-	1	-	RAP-DB	-	Os10t0500700-02	tolerated(0.3)	-	-	-
F1019028257TA	10:19099700-19099700	T	missense_variant	MODERATE	OsGRXS17	Os10g0500700	Transcript	Os10t0500700-01.	protein_coding	-	-	1044	904	302	I/F	Att/Ttt	-	-	1	-	RAP-DB	-	Os10t0500700-01	-	-	-	-
F1019028257TA	10:19099700-19099700	T	missense_variant	MODERATE	OsGRXS17	Os10g0500700	Transcript	Os10t0500700-02.	protein_coding	-	-	1000	904	302	I/F	Att/Ttt	-	-	1	-	RAP-DB	-	Os10t0500700-02	-	-	-	-
R1019038444TA	10:19109887-19109887	A	missense_variant	MODERATE	PPR9	Os10g0501200	Transcript	Os10t0501200-00.	protein_coding	-	-	1081	1081	361	S/T	Tcg/Acg	-	-	1	-	Oryzabase	-	Os10t0501200-00	-	-	-	-
R1019041573CA	10:19113016-19113016	A	missense_variant	MODERATE	PPR10	Os10g0501300	Transcript	Os10t0501300-01.	protein_coding	-	-	693	628	210	P/T	Cct/Act	-	-	1	-	Oryzabase	-	Os10t0501300-01	tolerated(0.16)	-	-	-
F1019070932TC	10:19142376-19142376	A	missense_variant	MODERATE	PPR11	Os10g0501700	Transcript	Os10t0501700-00.	protein_coding	-	-	1211	1211	404	P/L	cCc/cTc	-	-	-1	-	Oryzabase	-	Os10t0501700-00	tolerated(0.17)	-	-	-
F1019071946GA	10:19143390-19143390	A	missense_variant	MODERATE	PPR11	Os10g0501700	Transcript	Os10t0501700-00.	protein_coding	-	-	197	197	66	T/M	aCg/aTg	-	-	-1	-	Oryzabase	-	Os10t0501700-00	-	-	-	-
F1019088248AC	10:19159692-19159692	A	missense_variant	MODERATE	HEMA1	Os10g0502400	Transcript	Os10t0502400-01.	protein_coding	-	-	1614	1387	463	A/S	Gcc/Tcc	rs21176080	-	-1	-	Oryzabase	-	Os10t0502400-01	tolerated(0.35)	-	-	-
F1019088248AC	10:19159692-19159692	A	missense_variant	MODERATE	HEMA1	Os10g0502400	Transcript	Os10t0502400-02.	protein_coding	-	-	594	592	198	A/S	Gcc/Tcc	rs21176080	-	-1	-	Oryzabase	-	Os10t0502400-02	tolerated(0.14)	-	-	-
R1019120148GA	10:19191592-19191592	A	missense_variant	MODERATE	OsFbox557	Os10g0502900	Transcript	Os10t0502900-01.	protein_coding	-	-	410	125	42	P/L	cCt/cTt	-	-	-1	-	Oryzabase	-	Os10t0502900-01	deleterious(0)	-	-	-
F1019328802AG	10:19400247-19400247	G	missense_variant	MODERATE	-	Os10g0507150	Transcript	Os10t0507150-00.	protein_coding	-	-	396	396	132	I/M	atA/atG	-	-	1	-	-	-	Os10t0507150-00	-	-	-	-
F1019686966TG	10:19758466-19758466	C	missense_variant	MODERATE	OsRFPHC-10	Os10g0512800	Transcript	Os10t0512800-01.	protein_coding	-	-	2470	2291	764	V/G	gTa/gGa	-	-	-1	-	Oryzabase	-	Os10t0512800-01	tolerated(0.17)	-	-	-
R1019769962CA	10:19841462-19841462	A	missense_variant	MODERATE	-	Os10g0514600	Transcript	Os10t0514600-01.	protein_coding	-	-	982	929	310	S/I	aGc/aTc	-	-	-1	-	-	-	Os10t0514600-01	deleterious(0)	-	-	-
R1019770251TG	10:19841751-19841751	C	missense_variant	MODERATE	-	Os10g0514600	Transcript	Os10t0514600-01.	protein_coding	-	-	693	640	214	C/G	Tgc/Ggc	11019841751	-	-1	-	-	-	Os10t0514600-01	tolerated(1)	-	-	-
R1019897933AC	10:19969433-19969433	C	missense_variant	MODERATE	OsLCBK1	Os10g0516800	Transcript	Os10t0516800-01.	protein_coding	-	-	1997	1657	553	T/P	Acg/Ccg	-	-	1	-	RAP-DB	-	Os10t0516800-01	tolerated(0.06)	-	-	-
R1019897933AC	10:19969433-19969433	C	missense_variant	MODERATE	OsLCBK1	Os10g0516800	Transcript	Os10t0516800-02.	protein_coding	-	-	1906	1657	553	T/P	Acg/Ccg	-	-	1	-	RAP-DB	-	Os10t0516800-02	tolerated(0.06)	-	-	-
R1020000969GT	10:20072471-20072471	A	missense_variant	MODERATE	ERCC1	Os10g0518900	Transcript	Os10t0518900-01.	protein_coding	-	-	696	696	232	E/D	gaG/gaT	-	-	-1	-	Oryzabase	-	Os10t0518900-01	-	-	-	-
F1020069431TC	10:20140933-20140933	G	missense_variant	MODERATE	-	Os10g0520700	Transcript	Os10t0520700-01.	protein_coding	-	-	1300	1202	401	L/P	cTa/cCa	-	-	-1	-	-	-	Os10t0520700-01	tolerated(0.23)	-	-	-
F1020610258CT	10:20681779-20681779	A	missense_variant	MODERATE	OsHDMA704	Os10g0532100	Transcript	Os10t0532100-01.	protein_coding	-	-	260	260	87	R/K	aGg/aAg	-	-	1	-	Oryzabase	-	Os10t0532100-01	tolerated_low_confidence(0.07)	-	-	-
R1020610723GA	10:20682244-20682244	A	missense_variant	MODERATE	OsHDMA704	Os10g0532100	Transcript	Os10t0532100-01.	protein_coding	-	-	725	725	242	R/K	aGa/aAa	-	-	1	-	Oryzabase	-	Os10t0532100-01	tolerated_low_confidence(1)	-	-	-
R1020612329TC	10:20683850-20683850	G	missense_variant	MODERATE	OsHDMA704	Os10g0532100	Transcript	Os10t0532100-01.	protein_coding	-	-	1921	1921	641	I/V	Att/Gtt	-	-	1	-	Oryzabase	-	Os10t0532100-01	-	-	-	-
R1020613446GA	10:20684967-20684967	A	missense_variant	MODERATE	OsHDMA704	Os10g0532100	Transcript	Os10t0532100-01.	protein_coding	-	-	3038	3038	1013	G/E	gGa/gAa	-	-	1	-	Oryzabase	-	Os10t0532100-01	deleterious(0.03)	-	-	-
F1020858683GA	10:20930204-20930204	A	missense_variant	MODERATE	-	Os10g0537300	Transcript	Os10t0537300-01.	protein_coding	-	-	2976	2942	981	A/V	gCg/gTg	-	-	-1	-	-	-	Os10t0537300-01	-	-	-	-
F1020870184TC	10:20941705-20941705	A	missense_variant	MODERATE	-	Os10g0537600	Transcript	Os10t0537600-01.	protein_coding	-	-	2242	2240	747	P/L	cCg/cTg	-	-	-1	-	-	-	Os10t0537600-01	deleterious_low_confidence(0)	-	-	-
R1021225453GA	10:21296975-21296975	A	missense_variant	MODERATE	OsPP2C72	Os10g0544900	Transcript	Os10t0544900-01.	protein_coding	-	-	1287	1014	338	M/I	atG/atA	-	-	1	-	Oryzabase	-	Os10t0544900-01	-	-	-	-
F1021249281GA	10:21320803-21320803	A	missense_variant	MODERATE	OsXTH20	Os10g0545500	Transcript	Os10t0545500-00.	protein_coding	-	-	230	230	77	R/H	cGc/cAc	-	-	1	-	Oryzabase	-	Os10t0545500-00	-	-	-	-
F1021283812GT	10:21355334-21355334	A	missense_variant	MODERATE	-	Os10g0546300	Transcript	Os10t0546300-01.	protein_coding	-	-	2102	1879	627	P/T	Cct/Act	-	-	1	-	-	-	Os10t0546300-01	tolerated(0.62)	-	-	-
F1021377308CT	10:21448831-21448831	A	missense_variant,splice_region_variant	MODERATE	OsBSR-K1	Os10g0548200	Transcript	Os10t0548200-01.	protein_coding	-	-	1891	1795	599	P/S	Cct/Tct	-	-	-1	-	Oryzabase	-	Os10t0548200-01	deleterious(0.02)	-	-	-
R1021377308GA	10:21448831-21448831	A	missense_variant,splice_region_variant	MODERATE	OsBSR-K1	Os10g0548200	Transcript	Os10t0548200-01.	protein_coding	-	-	1891	1795	599	P/S	Cct/Tct	-	-	-1	-	Oryzabase	-	Os10t0548200-01	deleterious(0.02)	-	-	-
F1021402511CT	10:21474034-21474034	G	missense_variant	MODERATE	-	Os10g0548800	Transcript	Os10t0548800-01.	protein_coding	-	-	3026	2881	961	S/P	Tct/Cct	-	-	-1	-	-	-	Os10t0548800-01	deleterious(0.02)	-	-	-
R1021408532GA	10:21480055-21480055	A	missense_variant	MODERATE	OsPUB58	Os10g0548850	Transcript	Os10t0548850-00.	protein_coding	-	-	784	784	262	H/Y	Cac/Tac	-	-	-1	-	Oryzabase	-	Os10t0548850-00	deleterious(0.01)	-	-	-
R1021524927CT	10:21596449-21596449	A	missense_variant	MODERATE	-	Os10g0550500	Transcript	Os10t0550500-01.	protein_coding	-	-	846	593	198	T/I	aCt/aTt	11021596449	-	-1	-	-	-	Os10t0550500-01	tolerated(0.15)	-	-	-
R1021759471AC	10:21830995-21830995	C	missense_variant	MODERATE	OsEXPB6	Os10g0555600	Transcript	Os10t0555600-01.	protein_coding	-	-	424	311	104	I/S	aTc/aGc	-	-	-1	-	Oryzabase	-	Os10t0555600-01	tolerated(0.4)	-	-	-
R1021759471AC	10:21830995-21830995	C	missense_variant	MODERATE	-	Os10g0555651	Transcript	Os10t0555651-00.	protein_coding	-	-	527	527	176	D/A	gAt/gCt	-	-	1	-	-	-	Os10t0555651-00	tolerated_low_confidence(0.41)	-	-	-
R1022035527GA	10:22107053-22107053	A	missense_variant	MODERATE	-	Os10g0560900	Transcript	Os10t0560900-01.	protein_coding	-	-	968	725	242	G/D	gGt/gAt	-	-	1	-	-	-	Os10t0560900-01	deleterious(0)	-	-	-
F1022491102GT	10:22562628-22562628	A	missense_variant	MODERATE	-	Os10g0569100	Transcript	Os10t0569100-01.	protein_coding	-	-	319	299	100	R/L	cGt/cTt	-	-	-1	-	-	-	Os10t0569100-01	deleterious(0)	-	-	-
R1022491102CA	10:22562628-22562628	A	missense_variant	MODERATE	-	Os10g0569100	Transcript	Os10t0569100-01.	protein_coding	-	-	319	299	100	R/L	cGt/cTt	-	-	-1	-	-	-	Os10t0569100-01	deleterious(0)	-	-	-
R1022498999CT	10:22570525-22570525	G	missense_variant	MODERATE	-	Os10g0569300	Transcript	Os10t0569300-01.	protein_coding	-	-	629	364	122	K/E	Aag/Gag	TBGI415986	-	1	-	-	-	Os10t0569300-01	tolerated(1)	-	-	-
R1022961817AG	10:23033344-23033344	G	missense_variant	MODERATE	-	Os10g0577700	Transcript	Os10t0577700-01.	protein_coding	-	-	599	499	167	T/A	Act/Gct	-	-	1	-	-	-	Os10t0577700-01	tolerated(1)	-	-	-
F1022983025CA	10:23054552-23054552	C	missense_variant	MODERATE	-	Os10g0578000	Transcript	Os10t0578000-01.	protein_coding	-	-	716	592	198	T/P	Act/Cct	rs21610869	-	1	-	-	-	Os10t0578000-01	tolerated(0.29)	-	-	-
F1022998948AG	10:23070475-23070475	G	missense_variant	MODERATE	-	Os10g0578500	Transcript	Os10t0578500-00.	protein_coding	-	-	1177	1177	393	C/R	Tgc/Cgc	-	-	-1	-	-	-	Os10t0578500-00	-	-	-	-
F1023005025AG	10:23076552-23076552	G	missense_variant	MODERATE	-	Os10g0578800	Transcript	Os10t0578800-02.	protein_coding	-	-	1238	1175	392	I/T	aTa/aCa	rs21611391	-	-1	-	-	-	Os10t0578800-02	deleterious(0)	-	-	-
F1023114135AG	10:23185663-23185663	A	missense_variant	MODERATE	-	Os10g0580600	Transcript	Os10t0580600-00.	protein_coding	-	-	272	272	91	S/L	tCg/tTg	vcZ2GMQG3	-	-1	-	-	-	Os10t0580600-00	tolerated_low_confidence(0.08)	-	-	-
F1023117593AG	10:23189121-23189121	A	missense_variant	MODERATE	NALP1	Os10g0580700	Transcript	Os10t0580700-01.	protein_coding	-	-	676	619	207	D/N	Gac/Aac	vcZ2GMQJV	-	1	-	Oryzabase	-	Os10t0580700-01	tolerated(0.26)	-	-	-
F1023120305GA	10:23191833-23191833	G	missense_variant	MODERATE	OsClpP4	Os10g0580800	Transcript	Os10t0580800-01.	protein_coding	-	-	758	745	249	S/G	Agt/Ggt	TBGI416613	-	1	-	Oryzabase	-	Os10t0580800-01	tolerated(1)	-	-	-
F1023121206TC	10:23192734-23192734	A	missense_variant	MODERATE	-	Os10g0580900	Transcript	Os10t0580900-01.	protein_coding	-	-	1094	947	316	T/I	aCc/aTc	-	-	-1	-	-	-	Os10t0580900-01	tolerated(0.16)	-	-	-
F1023121206TC	10:23192734-23192734	A	missense_variant	MODERATE	-	Os10g0580900	Transcript	Os10t0580900-02.	protein_coding	-	-	1072	947	316	T/I	aCc/aTc	-	-	-1	-	-	-	Os10t0580900-02	tolerated(0.16)	-	-	-
R1100478943AG	11:479940-479940	G	missense_variant	MODERATE	-	Os11g0110000	Transcript	Os11t0110000-01.	protein_coding	-	-	241	71	24	I/T	aTt/aCt	vcZ2GN8YJ	-	-1	-	-	-	Os11t0110000-01	tolerated_low_confidence(0.5)	-	-	-
R1100573388TC	11:574385-574385	G	missense_variant	MODERATE	-	Os11g0112300	Transcript	Os11t0112300-01.	protein_coding	-	-	243	98	33	V/A	gTa/gCa	rs21086520	-	-1	-	-	-	Os11t0112300-01	tolerated(1)	-	-	-
R1101121445GA	11:1122444-1122444	G	missense_variant	MODERATE	OsSCR1	Os11g0124300	Transcript	Os11t0124300-01.	protein_coding	-	-	2014	1823	608	E/G	gAg/gGg	-	-	1	-	RAP-DB	-	Os11t0124300-01	tolerated(0.12)	-	-	-
R1101162009TC	11:1163008-1163008	G	missense_variant	MODERATE	-	Os11g0125500	Transcript	Os11t0125500-01.	protein_coding	-	-	540	473	158	L/S	tTg/tCg	-	-	-1	-	-	-	Os11t0125500-01	-	-	-	-
F1101163043CA	11:1164042-1164042	C	missense_variant	MODERATE	-	Os11g0125500	Transcript	Os11t0125500-01.	protein_coding	-	-	218	151	51	S/A	Tca/Gca	rs21732191	-	-1	-	-	-	Os11t0125500-01	tolerated(0.35)	-	-	-
F1101203514GT	11:1204513-1204513	A	missense_variant	MODERATE	-	Os11g0126400	Transcript	Os11t0126400-00.	protein_coding	-	-	422	422	141	T/K	aCa/aAa	-	-	1	-	-	-	Os11t0126400-00	deleterious(0)	-	-	-
F1101203863TC	11:1204862-1204862	A	missense_variant	MODERATE	-	Os11g0126400	Transcript	Os11t0126400-00.	protein_coding	-	-	691	691	231	A/T	Gct/Act	-	-	1	-	-	-	Os11t0126400-00	tolerated(0.12)	-	-	-
R1101240790AG	11:1241789-1241789	A	missense_variant	MODERATE	ONAC123	Os11g0127000	Transcript	Os11t0127000-01.	protein_coding	-	-	1727	310	104	V/I	Gtc/Atc	-	-	1	-	Oryzabase	-	Os11t0127000-01	tolerated(0.4)	-	-	-
R1101418887AC	11:1419886-1419886	A	missense_variant	MODERATE	-	Os11g0130900	Transcript	Os11t0130900-00.	protein_coding	-	-	684	664	222	D/Y	Gat/Tat	-	-	-1	-	-	-	Os11t0130900-00	tolerated(0.1)	-	-	-
F1102106739AC	11:2110881-2110881	A	missense_variant	MODERATE	-	Os11g0146600	Transcript	Os11t0146600-00.	protein_coding	-	-	195	195	65	D/E	gaC/gaA	TBGI418454	-	1	-	-	-	Os11t0146600-00	tolerated(1)	-	-	-
F1102213670TC	11:2217812-2217812	G	missense_variant	MODERATE	OsCAX8	Os11g0148000	Transcript	Os11t0148000-01.	protein_coding	-	-	859	775	259	S/P	Tca/Cca	-	-	-1	-	Oryzabase	-	Os11t0148000-01	tolerated_low_confidence(0.2)	-	-	-
F1102228217AG	11:2232359-2232359	G	missense_variant	MODERATE	OsFKBP42b	Os11g0148300	Transcript	Os11t0148300-01.	protein_coding	-	-	617	410	137	H/R	cAt/cGt	11102232359	-	1	-	Oryzabase	-	Os11t0148300-01	tolerated(0.33)	-	-	-
R1102228217TC	11:2232359-2232359	G	missense_variant	MODERATE	OsFKBP42b	Os11g0148300	Transcript	Os11t0148300-01.	protein_coding	-	-	617	410	137	H/R	cAt/cGt	11102232359	-	1	-	Oryzabase	-	Os11t0148300-01	tolerated(0.33)	-	-	-
F1102244431TC	11:2248573-2248573	G	missense_variant	MODERATE	-	Os11g0148700	Transcript	Os11t0148700-01.	protein_coding	-	-	2720	2720	907	I/T	aTt/aCt	-	-	-1	-	-	-	Os11t0148700-01	tolerated(0.84)	-	-	-
R1102421416TC	11:2425512-2425512	G	missense_variant	MODERATE	OsPAP21b	Os11g0151700	Transcript	Os11t0151700-01.	protein_coding	-	-	322	158	53	M/T	aTg/aCg	rs20843640	-	-1	-	RAP-DB	-	Os11t0151700-01	tolerated(0.06)	-	-	-
F1102500501TC	11:2504597-2504597	A	missense_variant	MODERATE	-	Os11g0153400	Transcript	Os11t0153400-01.	protein_coding	-	-	1560	1064	355	R/H	cGc/cAc	-	-	1	-	-	-	Os11t0153400-01	tolerated(0.19)	-	-	-
R1102890988GT	11:2895084-2895084	A	missense_variant	MODERATE	-	Os11g0159500	Transcript	Os11t0159500-01.	protein_coding	-	-	535	365	122	T/N	aCt/aAt	vcZ2GPYTK	-	1	-	-	-	Os11t0159500-01	tolerated(0.09)	-	-	-
R1102901382TC	11:2905478-2905478	G	missense_variant	MODERATE	-	Os11g0159900	Transcript	Os11t0159900-00.	protein_coding	-	-	550	550	184	I/V	Att/Gtt	TBGI419315	-	1	-	-	-	Os11t0159900-00	tolerated(1)	-	-	-
F1102907348TC	11:2911444-2911444	G	missense_variant	MODERATE	-	Os11g0160100	Transcript	Os11t0160100-01.	protein_coding	-	-	1340	1165	389	Y/H	Tat/Cat	-	-	-1	-	-	-	Os11t0160100-01	deleterious(0.03)	-	-	-
R1103171343CT	11:3175440-3175440	G	missense_variant	MODERATE	-	Os11g0165700	Transcript	Os11t0165700-00.	protein_coding	-	-	478	478	160	N/D	Aac/Gac	-	-	1	-	-	-	Os11t0165700-00	-	-	-	-
F1103175813AG	11:3179910-3179910	G	missense_variant	MODERATE	OsFbox570	Os11g0166100	Transcript	Os11t0166100-01.	protein_coding	-	-	971	866	289	E/G	gAg/gGg	-	-	1	-	Oryzabase	-	Os11t0166100-01	-	-	-	-
R1103371177GA	11:3375274-3375274	A	missense_variant	MODERATE	-	Os11g0169800	Transcript	Os11t0169800-01.	protein_coding	-	-	211	211	71	D/N	Gat/Aat	-	-	1	-	-	-	Os11t0169800-01	tolerated(0.3)	-	-	-
F1103387923CT	11:3392020-3392020	A	missense_variant	MODERATE	-	Os11g0170200	Transcript	Os11t0170200-01.	protein_coding	-	-	1113	553	185	H/Y	Cat/Tat	-	-	-1	-	-	-	Os11t0170200-01	deleterious(0)	-	-	-
R1103478522TG	11:3482619-3482619	A	missense_variant	MODERATE	-	Os11g0171100	Transcript	Os11t0171100-00.	protein_coding	-	-	199	199	67	L/I	Ctc/Atc	rs20917380	-	1	-	-	-	Os11t0171100-00	tolerated(1)	-	-	-
R1103505612GA	11:3509709-3509709	A	missense_variant	MODERATE	-	Os11g0171700	Transcript	Os11t0171700-01.	protein_coding	-	-	1754	1538	513	T/I	aCt/aTt	-	-	-1	-	-	-	Os11t0171700-01	tolerated_low_confidence(0.4)	-	-	-
R1103505949TC	11:3510046-3510046	G	missense_variant	MODERATE	-	Os11g0171700	Transcript	Os11t0171700-01.	protein_coding	-	-	1417	1201	401	S/P	Tct/Cct	TBGI419939	-	-1	-	-	-	Os11t0171700-01	tolerated_low_confidence(0.22)	-	-	-
R1103624433CA	11:3628530-3628530	A	missense_variant	MODERATE	-	Os11g0173432	Transcript	Os11t0173432-00.	protein_coding	-	-	983	983	328	T/N	aCc/aAc	-	-	1	-	-	-	Os11t0173432-00	tolerated(0.59)	-	-	-
F1103637827AG	11:3641925-3641925	G	missense_variant	MODERATE	OsRLCK314	Os11g0173550	Transcript	Os11t0173550-01.	protein_coding	-	-	1284	866	289	H/R	cAt/cGt	TBGI420399	-	1	-	Oryzabase	-	Os11t0173550-01	tolerated(1)	-	-	-
R1104180659TC	11:4184757-4184757	G	missense_variant	MODERATE	-	Os11g0183150	Transcript	Os11t0183150-00.	protein_coding	-	-	1163	1163	388	M/T	aTg/aCg	-	-	-1	-	-	-	Os11t0183150-00	-	-	-	-
F1104462766AG	11:4466864-4466864	G	missense_variant	MODERATE	OsHSP70	Os11g0187600	Transcript	Os11t0187600-01.	protein_coding	-	-	1348	1286	429	V/A	gTc/gCc	rs21099658	-	-1	-	Oryzabase	-	Os11t0187600-01	deleterious_low_confidence(0.04)	-	-	-
R1104462766TC	11:4466864-4466864	G	missense_variant	MODERATE	OsHSP70	Os11g0187600	Transcript	Os11t0187600-01.	protein_coding	-	-	1348	1286	429	V/A	gTc/gCc	rs21099658	-	-1	-	Oryzabase	-	Os11t0187600-01	deleterious_low_confidence(0.04)	-	-	-
R1104524736CT	11:4528834-4528834	A	missense_variant	MODERATE	OsOSC7	Os11g0189600	Transcript	Os11t0189600-01.	protein_coding	-	-	930	829	277	V/I	Gta/Ata	rs21109471	-	1	-	RAP-DB	-	Os11t0189600-01	tolerated(1)	-	-	-
R1104524736CT	11:4528834-4528834	A	missense_variant	MODERATE	OsOSC7	Os11g0189600	Transcript	Os11t0189600-02.	protein_coding	-	-	878	565	189	V/I	Gta/Ata	rs21109471	-	1	-	RAP-DB	-	Os11t0189600-02	tolerated(1)	-	-	-
F1104547516CT	11:4551614-4551614	A	missense_variant	MODERATE	OsOSC7	Os11g0189600	Transcript	Os11t0189600-01.	protein_coding	-	-	1759	1658	553	G/E	gGa/gAa	-	-	1	-	RAP-DB	-	Os11t0189600-01	deleterious(0)	-	-	-
F1104547516CT	11:4551614-4551614	A	missense_variant	MODERATE	OsOSC7	Os11g0189600	Transcript	Os11t0189600-02.	protein_coding	-	-	1707	1394	465	G/E	gGa/gAa	-	-	1	-	RAP-DB	-	Os11t0189600-02	deleterious(0)	-	-	-
F1104560053CT	11:4564151-4564151	A	missense_variant	MODERATE	-	Os11g0189900	Transcript	Os11t0189900-00.	protein_coding	-	-	314	314	105	P/L	cCt/cTt	-	-	-1	-	-	-	Os11t0189900-00	deleterious(0.03)	-	-	-
F1104732998GA	11:4737096-4737096	G	missense_variant	MODERATE	OsRLCK315	Os11g0194900	Transcript	Os11t0194900-01.	protein_coding	-	-	710	709	237	C/R	Tgt/Cgt	TBGI422083	-	-1	-	Oryzabase	-	Os11t0194900-01	tolerated(0.36)	-	-	-
F1104891672TC	11:4895861-4895861	G	missense_variant	MODERATE	-	Os11g0197600	Transcript	Os11t0197600-01.	protein_coding	-	-	1130	842	281	M/T	aTg/aCg	-	-	-1	-	-	-	Os11t0197600-01	tolerated(0.18)	-	-	-
R1104891672AG	11:4895861-4895861	G	missense_variant	MODERATE	-	Os11g0197600	Transcript	Os11t0197600-01.	protein_coding	-	-	1130	842	281	M/T	aTg/aCg	-	-	-1	-	-	-	Os11t0197600-01	tolerated(0.18)	-	-	-
F1104968422CA	11:4972611-4972611	A	missense_variant	MODERATE	ESP2	Os11g0199200	Transcript	Os11t0199200-01.	protein_coding	-	-	1073	1029	343	E/D	gaG/gaT	vcZ2GSUDZ	-	-1	-	RAP-DB	-	Os11t0199200-01	tolerated(1)	-	-	-
F1104968422CA	11:4972611-4972611	A	missense_variant	MODERATE	ESP2	Os11g0199200	Transcript	Os11t0199200-02.	protein_coding	-	-	738	738	246	E/D	gaG/gaT	vcZ2GSUDZ	-	-1	-	RAP-DB	-	Os11t0199200-02	tolerated(1)	-	-	-
F1105057537GA	11:5061726-5061726	A	missense_variant	MODERATE	Os_F0079	Os11g0200600	Transcript	Os11t0200600-01.	protein_coding	-	-	1289	1132	378	V/I	Gtt/Att	vcZ2GT0MW	-	1	-	Oryzabase	-	Os11t0200600-01	deleterious(0.01)	-	-	-
F1105083959AC	11:5088148-5088148	A	missense_variant	MODERATE	-	Os11g0201329	Transcript	Os11t0201329-00.	protein_coding	-	-	677	33	11	S/R	agC/agA	-	-	1	-	-	-	Os11t0201329-00	-	-	-	-
R1105340741TC	11:5344990-5344990	G	missense_variant	MODERATE	OsFbox586	Os11g0205900	Transcript	Os11t0205900-00.	protein_coding	-	-	625	625	209	C/R	Tgt/Cgt	-	-	-1	-	Oryzabase	-	Os11t0205900-00	-	-	-	-
R1105341103CT	11:5345352-5345352	A	missense_variant	MODERATE	OsFbox586	Os11g0205900	Transcript	Os11t0205900-00.	protein_coding	-	-	263	263	88	A/V	gCg/gTg	-	-	-1	-	Oryzabase	-	Os11t0205900-00	-	-	-	-
R1105514962TC	11:5519211-5519211	G	missense_variant	MODERATE	OsFbox587	Os11g0208000	Transcript	Os11t0208000-01.	protein_coding	-	-	631	524	175	E/G	gAa/gGa	11105519211	-	1	-	Oryzabase	-	Os11t0208000-01	deleterious(0.02)	-	-	-
R1105514962TC	11:5519211-5519211	G	missense_variant	MODERATE	OsFbox587	Os11g0208000	Transcript	Os11t0208000-02.	protein_coding	-	-	603	524	175	E/G	gAa/gGa	11105519211	-	1	-	Oryzabase	-	Os11t0208000-02	deleterious(0.02)	-	-	-
F1105597205TG	11:5601453-5601453	C	missense_variant	MODERATE	-	Os11g0208900	Transcript	Os11t0208900-01.	protein_coding	-	-	1625	1573	525	L/V	Tta/Gta	-	-	-1	-	-	-	Os11t0208900-01	tolerated(0.12)	-	-	-
R1105974730GT	11:5978978-5978978	A	missense_variant	MODERATE	-	Os11g0214900	Transcript	Os11t0214900-00.	protein_coding	-	-	706	562	188	Q/K	Cag/Aag	-	-	1	-	-	-	Os11t0214900-00	-	-	-	-
F1106084772GA	11:6089020-6089020	A	missense_variant	MODERATE	-	Os11g0216400	Transcript	Os11t0216400-01.	protein_coding	-	-	986	941	314	A/V	gCg/gTg	vcZ2GUN4D	-	-1	-	-	-	Os11t0216400-01	tolerated(0.05)	-	-	-
R1106084772CT	11:6089020-6089020	A	missense_variant	MODERATE	-	Os11g0216400	Transcript	Os11t0216400-01.	protein_coding	-	-	986	941	314	A/V	gCg/gTg	vcZ2GUN4D	-	-1	-	-	-	Os11t0216400-01	tolerated(0.05)	-	-	-
F1106292630CT	11:6296878-6296878	A	missense_variant	MODERATE	-	Os11g0220500	Transcript	Os11t0220500-00.	protein_coding	-	-	2218	2218	740	H/Y	Cac/Tac	-	-	-1	-	-	-	Os11t0220500-00	deleterious(0.03)	-	-	-
R1106319331CA	11:6323579-6323579	A	missense_variant	MODERATE	-	Os11g0220800	Transcript	Os11t0220800-01.	protein_coding	-	-	680	614	205	P/H	cCt/cAt	-	-	1	-	-	-	Os11t0220800-01	deleterious_low_confidence(0.02)	-	-	-
R1106352633GA	11:6356881-6356881	A	missense_variant	MODERATE	OsIAA29	Os11g0221300	Transcript	Os11t0221300-00.	protein_coding	-	-	44	44	15	G/E	gGa/gAa	rs21243722	-	1	-	Oryzabase	-	Os11t0221300-00	tolerated(0.32)	-	-	-
R1106394677GA	11:6398925-6398925	A	missense_variant	MODERATE	-	Os11g0222320	Transcript	Os11t0222320-00.	protein_coding	-	-	28	28	10	R/C	Cgt/Tgt	-	-	-1	-	-	-	Os11t0222320-00	deleterious(0)	-	-	-
R1106539923CT	11:6544171-6544171	A	missense_variant	MODERATE	Os11gRGA4	Os11g0225100	Transcript	Os11t0225100-01.	protein_coding	-	-	1463	1175	392	T/M	aCg/aTg	11106544171	-	-1	-	RAP-DB	-	Os11t0225100-01	tolerated(0.09)	-	-	-
F1106634563CT	11:6638810-6638810	A	missense_variant	MODERATE	-	Os11g0226933	Transcript	Os11t0226933-01.	protein_coding	-	-	1527	1526	509	P/L	cCt/cTt	-	-	-1	-	-	-	Os11t0226933-01	tolerated(0.45)	-	-	-
R1106702907GA	11:6707154-6707154	G	missense_variant	MODERATE	-	Os11g0227800	Transcript	Os11t0227800-01.	protein_coding	-	-	1654	1376	459	E/G	gAg/gGg	-	-	1	-	-	-	Os11t0227800-01	tolerated(0.1)	-	-	-
R1106702913AG	11:6707160-6707160	G	missense_variant	MODERATE	-	Os11g0227800	Transcript	Os11t0227800-01.	protein_coding	-	-	1660	1382	461	N/S	aAc/aGc	-	-	1	-	-	-	Os11t0227800-01	deleterious(0.02)	-	-	-
R1106879149GA	11:6883404-6883404	G	missense_variant	MODERATE	-	Os11g0229400	Transcript	Os11t0229400-01.	protein_coding	-	-	1731	1556	519	K/R	aAa/aGa	-	-	1	-	-	-	Os11t0229400-01	tolerated(0.09)	-	-	-
F1106894077CT	11:6898332-6898332	A	missense_variant	MODERATE	-	Os11g0229700	Transcript	Os11t0229700-00.	protein_coding	-	-	677	596	199	G/E	gGg/gAg	-	-	1	-	-	-	Os11t0229700-00	tolerated(0.32)	-	-	-
R1106965865CA	11:6970120-6970120	A	missense_variant	MODERATE	-	Os11g0231400	Transcript	Os11t0231400-01.	protein_coding	-	-	721	577	193	D/Y	Gat/Tat	-	-	-1	-	-	-	Os11t0231400-01	tolerated(0.11)	-	-	-
R1106976848GA	11:6981103-6981103	G	missense_variant	MODERATE	-	Os11g0231800	Transcript	Os11t0231800-00.	protein_coding	-	-	457	457	153	N/D	Aac/Gac	-	-	1	-	-	-	Os11t0231800-00	tolerated_low_confidence(0.09)	-	-	-
R1107052843CT	11:7057098-7057098	A	missense_variant	MODERATE	-	Os11g0233000	Transcript	Os11t0233000-00.	protein_coding	-	-	1009	1009	337	P/S	Ccg/Tcg	vcZ2GWM1N	-	-1	-	-	-	Os11t0233000-00	deleterious(0.02)	-	-	-
F1107121969CT	11:7126224-7126224	A	missense_variant	MODERATE	-	Os11g0234200	Transcript	Os11t0234200-01.	protein_coding	-	-	1309	1261	421	H/Y	Cac/Tac	-	-	-1	-	-	-	Os11t0234200-01	tolerated(1)	-	-	-
F1107123021TC	11:7127276-7127276	G	missense_variant	MODERATE	-	Os11g0234200	Transcript	Os11t0234200-01.	protein_coding	-	-	508	460	154	S/P	Tcc/Ccc	-	-	-1	-	-	-	Os11t0234200-01	tolerated(0.09)	-	-	-
R1107123021AG	11:7127276-7127276	G	missense_variant	MODERATE	-	Os11g0234200	Transcript	Os11t0234200-01.	protein_coding	-	-	508	460	154	S/P	Tcc/Ccc	-	-	-1	-	-	-	Os11t0234200-01	tolerated(0.09)	-	-	-
R1107352099CA	11:7356354-7356354	A	missense_variant	MODERATE	-	Os11g0237900	Transcript	Os11t0237900-00.	protein_coding	-	-	189	189	63	D/E	gaC/gaA	-	-	1	-	-	-	Os11t0237900-00	-	-	-	-
R1107540664GT	11:7544919-7544919	A	missense_variant	MODERATE	-	Os11g0241000	Transcript	Os11t0241000-00.	protein_coding	-	-	538	538	180	L/I	Ctc/Atc	vcZ2GXDJI	-	1	-	-	-	Os11t0241000-00	tolerated_low_confidence(0.6)	-	-	-
F1107642217GA	11:7646472-7646472	A	missense_variant	MODERATE	Orysa	Os11g0242500	Transcript	Os11t0242500-01.	protein_coding	-	-	1558	1271	424	R/H	cGc/cAc	rs21390165	-	1	-	Oryzabase	-	Os11t0242500-01	tolerated(0.56)	-	-	-
F1107705095CT	11:7709350-7709350	A	missense_variant	MODERATE	-	Os11g0243600	Transcript	Os11t0243600-01.	protein_coding	-	-	134	35	12	P/L	cCg/cTg	-	-	-1	-	-	-	Os11t0243600-01	-	-	-	-
F1107712518CT	11:7716773-7716773	A	missense_variant	MODERATE	-	Os11g0243750	Transcript	Os11t0243750-01.	protein_coding	-	-	298	238	80	R/C	Cgc/Tgc	-	-	-1	-	-	-	Os11t0243750-01	-	-	-	-
R1107912087CT	11:7916342-7916342	A	missense_variant,splice_region_variant	MODERATE	OsDegp12	Os11g0246600	Transcript	Os11t0246600-00.	protein_coding	-	-	1210	1210	404	E/K	Gag/Aag	rs21423336	-	1	-	Oryzabase	-	Os11t0246600-00	deleterious(0.03)	-	-	-
R1108073272CT	11:8077527-8077527	A	missense_variant	MODERATE	-	Os11g0249000	Transcript	Os11t0249000-01.	protein_coding	-	-	2386	2347	783	E/K	Gaa/Aaa	vcZ2GY06I	-	1	-	-	-	Os11t0249000-01	tolerated(0.16)	-	-	-
F1108079571TC	11:8083826-8083826	G	missense_variant	MODERATE	-	Os11g0249300	Transcript	Os11t0249300-01.	protein_coding	-	-	754	494	165	I/T	aTt/aCt	-	-	-1	-	-	-	Os11t0249300-01	tolerated(0.77)	-	-	-
R1108193474GA	11:8198864-8198864	A	missense_variant	MODERATE	-	Os11g0252400	Transcript	Os11t0252400-01.	protein_coding	-	-	1923	1352	451	T/M	aCg/aTg	-	-	-1	-	-	-	Os11t0252400-01	deleterious(0)	-	-	-
R1108193474GA	11:8198864-8198864	A	missense_variant	MODERATE	-	Os11g0252400	Transcript	Os11t0252400-03.	protein_coding	-	-	1315	1313	438	T/M	aCg/aTg	-	-	-1	-	-	-	Os11t0252400-03	deleterious(0)	-	-	-
F1108195275CT	11:8200665-8200665	A	missense_variant	MODERATE	-	Os11g0252400	Transcript	Os11t0252400-01.	protein_coding	-	-	1059	488	163	A/V	gCa/gTa	-	-	-1	-	-	-	Os11t0252400-01	tolerated(0.12)	-	-	-
F1108195275CT	11:8200665-8200665	A	missense_variant	MODERATE	-	Os11g0252400	Transcript	Os11t0252400-02.	protein_coding	-	-	979	488	163	A/V	gCa/gTa	-	-	-1	-	-	-	Os11t0252400-02	tolerated(0.11)	-	-	-
F1108195275CT	11:8200665-8200665	A	missense_variant	MODERATE	-	Os11g0252400	Transcript	Os11t0252400-03.	protein_coding	-	-	451	449	150	A/V	gCa/gTa	-	-	-1	-	-	-	Os11t0252400-03	tolerated(0.11)	-	-	-
F1108242379CT	11:8247769-8247769	A	missense_variant	MODERATE	-	Os11g0253100	Transcript	Os11t0253100-00.	protein_coding	-	-	574	574	192	P/S	Ccc/Tcc	-	-	-1	-	-	-	Os11t0253100-00	tolerated(0.26)	-	-	-
F1108462060GA	11:8467450-8467450	A	missense_variant	MODERATE	-	Os11g0256900	Transcript	Os11t0256900-01.	protein_coding	-	-	305	214	72	V/M	Gtg/Atg	vcZ2GYTO8	-	1	-	-	-	Os11t0256900-01	tolerated(0.05)	-	-	-
R1108563333AG	11:8568723-8568723	A	missense_variant	MODERATE	-	Os11g0258500	Transcript	Os11t0258500-00.	protein_coding	-	-	2612	2612	871	P/L	cCc/cTc	-	-	-1	-	-	-	Os11t0258500-00	tolerated(0.54)	-	-	-
F1108644083AC	11:8649473-8649473	C	missense_variant	MODERATE	-	Os11g0259700	Transcript	Os11t0259700-01.	protein_coding	-	-	212	143	48	K/T	aAa/aCa	vcZ2GZ73P	-	1	-	-	-	Os11t0259700-01	tolerated(0.64)	-	-	-
F1108780451AG	11:8785841-8785841	G	missense_variant	MODERATE	-	Os11g0261500	Transcript	Os11t0261500-00.	protein_coding	-	-	224	224	75	V/A	gTc/gCc	TBGI427165	-	-1	-	-	-	Os11t0261500-00	tolerated(0.88)	-	-	-
R1108780451TC	11:8785841-8785841	G	missense_variant	MODERATE	-	Os11g0261500	Transcript	Os11t0261500-00.	protein_coding	-	-	224	224	75	V/A	gTc/gCc	TBGI427165	-	-1	-	-	-	Os11t0261500-00	tolerated(0.88)	-	-	-
F1108878539GA	11:8883929-8883929	A	missense_variant	MODERATE	-	Os11g0263000	Transcript	Os11t0263000-00.	protein_coding	-	-	3645	1870	624	R/W	Cgg/Tgg	11108883929	-	-1	-	-	-	Os11t0263000-00	tolerated(0.19)	-	-	-
F1108879003CT	11:8884393-8884393	G	missense_variant	MODERATE	-	Os11g0263000	Transcript	Os11t0263000-00.	protein_coding	-	-	3181	1406	469	F/S	tTc/tCc	-	-	-1	-	-	-	Os11t0263000-00	tolerated(0.84)	-	-	-
F1108879288GA	11:8884678-8884678	G	missense_variant	MODERATE	-	Os11g0263000	Transcript	Os11t0263000-00.	protein_coding	-	-	2896	1121	374	I/T	aTt/aCt	-	-	-1	-	-	-	Os11t0263000-00	-	-	-	-
F1109029414GA	11:9034801-9034801	G	missense_variant	MODERATE	-	Os11g0265000	Transcript	Os11t0265000-01.	protein_coding	-	-	214	46	16	T/A	Acc/Gcc	-	-	1	-	-	-	Os11t0265000-01	-	-	-	-
R1109140188CT	11:9145609-9145609	A	missense_variant	MODERATE	-	Os11g0266500	Transcript	Os11t0266500-02.	protein_coding	-	-	1385	76	26	G/S	Ggt/Agt	vcZ2H0449	-	1	-	-	-	Os11t0266500-02	tolerated_low_confidence(0.26)	-	-	-
R1109141276CA	11:9146697-9146697	A	missense_variant	MODERATE	-	Os11g0266500	Transcript	Os11t0266500-01.	protein_coding	-	-	455	295	99	P/T	Cct/Act	-	-	1	-	-	-	Os11t0266500-01	tolerated(0.64)	-	-	-
F1109425820CT	11:9431243-9431243	A	missense_variant	MODERATE	-	Os11g0270500	Transcript	Os11t0270500-01.	protein_coding	-	-	1530	1448	483	G/E	gGg/gAg	-	-	1	-	-	-	Os11t0270500-01	deleterious(0)	-	-	-
R1109425820GA	11:9431243-9431243	A	missense_variant	MODERATE	-	Os11g0270500	Transcript	Os11t0270500-01.	protein_coding	-	-	1530	1448	483	G/E	gGg/gAg	-	-	1	-	-	-	Os11t0270500-01	deleterious(0)	-	-	-
F1109426894GA	11:9432317-9432317	A	missense_variant	MODERATE	-	Os11g0270500	Transcript	Os11t0270500-01.	protein_coding	-	-	2604	2522	841	S/N	aGt/aAt	vcZ2H0NJB	-	1	-	-	-	Os11t0270500-01	tolerated(0.77)	-	-	-
F1109471048CT	11:9476471-9476471	A	missense_variant	MODERATE	OsMPK16	Os11g0271100	Transcript	Os11t0271100-01.	protein_coding	-	-	848	778	260	G/S	Ggc/Agc	-	-	1	-	Oryzabase	-	Os11t0271100-01	deleterious_low_confidence(0)	-	-	-
R1109683378GA	11:9688801-9688801	A	missense_variant	MODERATE	OsRLCK321	Os11g0274100	Transcript	Os11t0274100-00.	protein_coding	-	-	917	917	306	P/L	cCc/cTc	-	-	-1	-	Oryzabase	-	Os11t0274100-00	tolerated(1)	-	-	-
F1109686444GT	11:9691867-9691867	A	missense_variant	MODERATE	OsRLCK321	Os11g0274100	Transcript	Os11t0274100-00.	protein_coding	-	-	376	376	126	V/L	Gtg/Ttg	-	-	-1	-	Oryzabase	-	Os11t0274100-00	-	-	-	-
F1109794134AG	11:9799557-9799557	A	missense_variant	MODERATE	OsSEC3B	Os11g0276000	Transcript	Os11t0276000-01.	protein_coding	-	-	976	766	256	V/I	Gta/Ata	-	-	1	-	RAP-DB	-	Os11t0276000-01	-	-	-	-
R1109794136TC	11:9799559-9799559	A	missense_variant	MODERATE	OsSEC3B	Os11g0276000	Transcript	Os11t0276000-01.	protein_coding	-	-	978	768	256	M/I	atG/atA	-	-	1	-	RAP-DB	-	Os11t0276000-01	-	-	-	-
R1109798327CT	11:9803750-9803750	A	missense_variant	MODERATE	OsSEC3B	Os11g0276000	Transcript	Os11t0276000-01.	protein_coding	-	-	1742	1532	511	C/Y	tGc/tAc	11109803750	-	1	-	RAP-DB	-	Os11t0276000-01	deleterious(0)	-	-	-
R1109810828AC	11:9816251-9816251	A	missense_variant	MODERATE	-	Os11g0276300	Transcript	Os11t0276300-01.	protein_coding	-	-	1101	1074	358	L/F	ttG/ttT	-	-	-1	-	-	-	Os11t0276300-01	tolerated(0.71)	-	-	-
R1110233777CT	11:10239200-10239200	A	missense_variant	MODERATE	OsOSC8	Os11g0285000	Transcript	Os11t0285000-01.	protein_coding	-	-	1773	1706	569	S/L	tCa/tTa	rs21594201	-	-1	-	Oryzabase	-	Os11t0285000-01	deleterious(0)	-	-	-
R1110253292CT	11:10258715-10258715	A	missense_variant	MODERATE	OsOSC8	Os11g0285000	Transcript	Os11t0285000-01.	protein_coding	-	-	462	395	132	P/L	cCa/cTa	TBGI428573	-	-1	-	Oryzabase	-	Os11t0285000-01	deleterious(0)	-	-	-
F1110736104GT	11:10741559-10741559	A	missense_variant	MODERATE	-	Os11g0293900	Transcript	Os11t0293900-01.	protein_coding	-	-	708	481	161	A/S	Gcc/Tcc	-	-	-1	-	-	-	Os11t0293900-01	tolerated(0.36)	-	-	-
F1110736104GT	11:10741559-10741559	A	missense_variant	MODERATE	-	Os11g0293900	Transcript	Os11t0293900-02.	protein_coding	-	-	623	481	161	A/S	Gcc/Tcc	-	-	-1	-	-	-	Os11t0293900-02	tolerated(0.5)	-	-	-
R1110772118GA	11:10777573-10777573	A	missense_variant	MODERATE	-	Os11g0294300	Transcript	Os11t0294300-01.	protein_coding	-	-	2411	200	67	P/L	cCg/cTg	TBGI429051	-	-1	-	-	-	Os11t0294300-01	tolerated_low_confidence(0.15)	-	-	-
R1110772118GA	11:10777573-10777573	A	missense_variant	MODERATE	-	Os11g0294300	Transcript	Os11t0294300-02.	protein_coding	-	-	452	200	67	P/L	cCg/cTg	TBGI429051	-	-1	-	-	-	Os11t0294300-02	tolerated_low_confidence(0.14)	-	-	-
R1110772118GA	11:10777573-10777573	A	missense_variant	MODERATE	-	Os11g0294400	Transcript	Os11t0294400-01.	protein_coding	-	-	534	409	137	G/S	Ggc/Agc	TBGI429051	-	1	-	-	-	Os11t0294400-01	tolerated(0.8)	-	-	-
R1110862588CA	11:10868271-10868271	A	missense_variant	MODERATE	OsPLT6	Os11g0295900	Transcript	Os11t0295900-01.	protein_coding	-	-	1680	1678	560	Q/K	Cag/Aag	-	-	1	-	Oryzabase	-	Os11t0295900-01	-	-	-	-
F1110909625CT	11:10915308-10915308	A	missense_variant	MODERATE	-	Os11g0296800	Transcript	Os11t0296800-01.	protein_coding	-	-	1994	1994	665	G/E	gGg/gAg	-	-	1	-	-	-	Os11t0296800-01	tolerated_low_confidence(0.11)	-	-	-
R1110909625GA	11:10915308-10915308	A	missense_variant	MODERATE	-	Os11g0296800	Transcript	Os11t0296800-01.	protein_coding	-	-	1994	1994	665	G/E	gGg/gAg	-	-	1	-	-	-	Os11t0296800-01	tolerated_low_confidence(0.11)	-	-	-
F1110970426GT	11:10976109-10976109	A	missense_variant	MODERATE	-	Os11g0297800	Transcript	Os11t0297800-01.	protein_coding	-	-	886	832	278	P/T	Ccc/Acc	-	-	1	-	-	-	Os11t0297800-01	tolerated(1)	-	-	-
F1111770888AG	11:11776571-11776571	A	missense_variant	MODERATE	-	Os11g0308800	Transcript	Os11t0308800-01.	protein_coding	-	-	634	152	51	S/N	aGt/aAt	vcZ2H4V23	-	1	-	-	-	Os11t0308800-01	tolerated(0.29)	-	-	-
F1111770888AG	11:11776571-11776571	A	missense_variant	MODERATE	-	Os11g0308800	Transcript	Os11t0308800-02.	protein_coding	-	-	591	152	51	S/N	aGt/aAt	vcZ2H4V23	-	1	-	-	-	Os11t0308800-02	tolerated(0.29)	-	-	-
F1111867685CT	11:11873368-11873368	A	missense_variant	MODERATE	-	Os11g0310100	Transcript	Os11t0310100-01.	protein_coding	-	-	3433	134	45	T/M	aCg/aTg	-	-	-1	-	-	-	Os11t0310100-01	deleterious_low_confidence(0.03)	-	-	-
R1111904147GA	11:11909830-11909830	A	missense_variant	MODERATE	-	Os11g0310800	Transcript	Os11t0310800-01.	protein_coding	-	-	384	331	111	V/M	Gtg/Atg	-	-	1	-	-	-	Os11t0310800-01	tolerated(1)	-	-	-
R1113282415TC	11:13746094-13746094	G	missense_variant	MODERATE	-	Os11g0429100	Transcript	Os11t0429100-00.	protein_coding	-	-	3487	3487	1163	S/P	Tcc/Ccc	11113746094	-	-1	-	-	-	Os11t0429100-00	tolerated(0.23)	-	-	-
F1113577797AC	11:14041476-14041476	A	missense_variant	MODERATE	-	Os11g0433800	Transcript	Os11t0433800-01.	protein_coding	-	-	1688	1241	414	A/D	gCt/gAt	rs53243101	-	1	-	-	-	Os11t0433800-01	tolerated(0.26)	-	-	-
F1113634964CT	11:14098643-14098643	A	missense_variant	MODERATE	-	Os11g0435100	Transcript	Os11t0435100-00.	protein_coding	-	-	141	137	46	T/I	aCc/aTc	-	-	-1	-	-	-	Os11t0435100-00	deleterious(0.04)	-	-	-
R1113654456TC	11:14118135-14118135	G	missense_variant	MODERATE	-	Os11g0435300	Transcript	Os11t0435300-00.	protein_coding	-	-	1729	1625	542	I/T	aTa/aCa	rs20900144	-	-1	-	-	-	Os11t0435300-00	tolerated(0.08)	-	-	-
F1113654963AG	11:14118642-14118642	G	missense_variant	MODERATE	-	Os11g0435300	Transcript	Os11t0435300-00.	protein_coding	-	-	1222	1118	373	V/A	gTa/gCa	TBGI431494	-	-1	-	-	-	Os11t0435300-00	tolerated(1)	-	-	-
R1114062341CA	11:14526024-14526024	A	missense_variant	MODERATE	OsRLCK326	Os11g0441900	Transcript	Os11t0441900-01.	protein_coding	-	-	340	79	27	P/T	Cct/Act	-	-	1	-	Oryzabase	-	Os11t0441900-01	tolerated(0.55)	-	-	-
F1114198581GA	11:14662263-14662263	A	missense_variant,splice_region_variant	MODERATE	-	Os11g0443700	Transcript	Os11t0443700-01.	protein_coding	-	-	665	613	205	A/T	Gcc/Acc	vcZ2HAWP4	-	1	-	-	-	Os11t0443700-01	tolerated(0.59)	-	-	-
F1114372574GA	11:14836260-14836260	A	missense_variant	MODERATE	-	Os11g0446500	Transcript	Os11t0446500-00.	protein_coding	-	-	1775	1774	592	V/M	Gtg/Atg	vcZ2HB7F5	-	1	-	-	-	Os11t0446500-00	deleterious(0.01)	-	-	-
F1114423951TG	11:14887637-14887637	C	missense_variant	MODERATE	OsRALF-1	Os11g0447300	Transcript	Os11t0447300-01.	protein_coding	-	-	920	783	261	E/D	gaA/gaC	-	-	1	-	Oryzabase	-	Os11t0447300-01	-	-	-	-
F1114512913AG	11:14976599-14976599	G	missense_variant	MODERATE	OsSIG2A	Os11g0448400	Transcript	Os11t0448400-01.	protein_coding	-	-	700	563	188	D/G	gAt/gGt	11114976599	-	1	-	Oryzabase	-	Os11t0448400-01	tolerated(0.13)	-	-	-
F1114512913AG	11:14976599-14976599	G	missense_variant	MODERATE	OsSIG2A	Os11g0448400	Transcript	Os11t0448400-02.	protein_coding	-	-	140	140	47	D/G	gAt/gGt	11114976599	-	1	-	Oryzabase	-	Os11t0448400-02	tolerated(0.06)	-	-	-
F1114685035GT	11:15148721-15148721	C	missense_variant	MODERATE	-	Os11g0451051	Transcript	Os11t0451051-00.	protein_coding	-	-	63	29	10	D/A	gAt/gCt	-	-	1	-	-	-	Os11t0451051-00	deleterious(0)	-	-	-
R1115135496TC	11:15599184-15599184	G	missense_variant	MODERATE	-	Os11g0459300	Transcript	Os11t0459300-00.	protein_coding	-	-	301	301	101	S/G	Agt/Ggt	-	-	1	-	-	-	Os11t0459300-00	tolerated(0.37)	-	-	-
F1115333791GA	11:15797483-15797483	A	missense_variant	MODERATE	-	Os11g0462900	Transcript	Os11t0462900-00.	protein_coding	-	-	709	709	237	E/K	Gag/Aag	-	-	1	-	-	-	Os11t0462900-00	-	-	-	-
R1115333791CT	11:15797483-15797483	A	missense_variant	MODERATE	-	Os11g0462900	Transcript	Os11t0462900-00.	protein_coding	-	-	709	709	237	E/K	Gag/Aag	-	-	1	-	-	-	Os11t0462900-00	-	-	-	-
F1115340177CA	11:15803869-15803869	A	missense_variant	MODERATE	-	Os11g0462900	Transcript	Os11t0462900-00.	protein_coding	-	-	4693	4693	1565	H/N	Cat/Aat	vcZ2HD8J3	-	1	-	-	-	Os11t0462900-00	tolerated_low_confidence(0.07)	-	-	-
F1115439829AG	11:15904959-15904959	A	missense_variant	MODERATE	-	Os11g0464600	Transcript	Os11t0464600-00.	protein_coding	-	-	151	19	7	A/T	Gcg/Acg	vcZ2HDF0V	-	1	-	-	-	Os11t0464600-00	deleterious(0.01)	-	-	-
F1115537780GT	11:16002908-16002908	A	missense_variant	MODERATE	-	Os11g0466300	Transcript	Os11t0466300-00.	protein_coding	-	-	445	439	147	A/S	Gct/Tct	-	-	-1	-	-	-	Os11t0466300-00	deleterious(0)	-	-	-
R1115540110CA	11:16005238-16005238	A	missense_variant	MODERATE	-	Os11g0466300	Transcript	Os11t0466300-00.	protein_coding	-	-	48	42	14	R/S	agG/agT	-	-	-1	-	-	-	Os11t0466300-00	-	-	-	-
F1115665554GA	11:16130683-16130683	A	missense_variant,stop_retained_variant	MODERATE	-	Os11g0469900	Transcript	Os11t0469900-00.	protein_coding	-	-	682	682	228	Q/*	Cag/Tag	-	-	-1	-	-	-	Os11t0469900-00	-	-	-	-
R1115890705AC	11:16355829-16355829	C	missense_variant	MODERATE	-	Os11g0473832	Transcript	Os11t0473832-00.	protein_coding	-	-	640	640	214	I/L	Ata/Cta	-	-	1	-	-	-	Os11t0473832-00	tolerated(0.21)	-	-	-
F1116293392GA	11:16758514-16758514	A	missense_variant	MODERATE	-	Os11g0479100	Transcript	Os11t0479100-00.	protein_coding	-	-	465	463	155	R/C	Cgt/Tgt	rs53156822	-	-1	-	-	-	Os11t0479100-00	deleterious(0.01)	-	-	-
F1116317337TC	11:16782459-16782459	A	missense_variant	MODERATE	-	Os11g0479400	Transcript	Os11t0479400-01.	protein_coding	-	-	423	421	141	R/W	Cgg/Tgg	-	-	-1	-	-	-	Os11t0479400-01	deleterious(0.02)	-	-	-
R1116361067CT	11:16826188-16826188	A	missense_variant	MODERATE	-	Os11g0480000	Transcript	Os11t0480000-01.	protein_coding	-	-	2324	1987	663	A/T	Gcc/Acc	TBGI434810	-	1	-	-	-	Os11t0480000-01	deleterious(0.04)	-	-	-
R1116399041TG	11:16864162-16864162	C	missense_variant	MODERATE	-	Os11g0481150	Transcript	Os11t0481150-00.	protein_coding	-	-	3780	3780	1260	E/D	gaA/gaC	11116864162	-	1	-	-	-	Os11t0481150-00	tolerated(0.44)	-	-	-
F1116433163CA	11:16898284-16898284	A	missense_variant	MODERATE	-	Os11g0481600	Transcript	Os11t0481600-01.	protein_coding	-	-	813	811	271	L/I	Ctc/Atc	11116898284	-	1	-	-	-	Os11t0481600-01	deleterious(0.02)	-	-	-
F1116486373GA	11:16951493-16951493	A	missense_variant	MODERATE	-	Os11g0482500	Transcript	Os11t0482500-01.	protein_coding	-	-	1258	1046	349	P/L	cCg/cTg	vcZ2HFMXH	-	-1	-	-	-	Os11t0482500-01	tolerated(0.26)	-	-	-
F1116486373GA	11:16951493-16951493	A	missense_variant	MODERATE	-	Os11g0482500	Transcript	Os11t0482500-02.	protein_coding	-	-	1226	1046	349	P/L	cCg/cTg	vcZ2HFMXH	-	-1	-	-	-	Os11t0482500-02	tolerated(0.22)	-	-	-
R1116486373CT	11:16951493-16951493	A	missense_variant	MODERATE	-	Os11g0482500	Transcript	Os11t0482500-01.	protein_coding	-	-	1258	1046	349	P/L	cCg/cTg	vcZ2HFMXH	-	-1	-	-	-	Os11t0482500-01	tolerated(0.26)	-	-	-
R1116486373CT	11:16951493-16951493	A	missense_variant	MODERATE	-	Os11g0482500	Transcript	Os11t0482500-02.	protein_coding	-	-	1226	1046	349	P/L	cCg/cTg	vcZ2HFMXH	-	-1	-	-	-	Os11t0482500-02	tolerated(0.22)	-	-	-
F1116582708CT	11:17048856-17048856	A	missense_variant	MODERATE	OsMCM2	Os11g0484300	Transcript	Os11t0484300-01.	protein_coding	-	-	630	548	183	R/K	aGg/aAg	-	-	1	-	Oryzabase	-	Os11t0484300-01	tolerated(0.91)	-	-	-
F1116951012TG	11:17417158-17417158	C	missense_variant	MODERATE	-	Os11g0492100	Transcript	Os11t0492100-01.	protein_coding	-	-	371	324	108	S/R	agT/agG	-	-	-1	-	-	-	Os11t0492100-01	-	-	-	-
R1117208996AC	11:17675140-17675140	C	missense_variant	MODERATE	-	Os11g0497000	Transcript	Os11t0497000-01.	protein_coding	-	-	836	722	241	Q/P	cAa/cCa	-	-	1	-	-	-	Os11t0497000-01	deleterious(0.01)	-	-	-
R1117468749AG	11:17934891-17934891	G	missense_variant	MODERATE	-	Os11g0503400	Transcript	Os11t0503400-01.	protein_coding	-	-	714	437	146	K/R	aAg/aGg	-	-	1	-	-	-	Os11t0503400-01	deleterious(0)	-	-	-
F1117478690CG	11:17944832-17944832	C	missense_variant	MODERATE	-	Os11g0503900	Transcript	Os11t0503900-01.	protein_coding	-	-	695	648	216	Q/H	caG/caC	rs21281007	-	1	-	-	-	Os11t0503900-01	tolerated(0.16)	-	-	-
F1117636130AG	11:18102272-18102272	A	missense_variant	MODERATE	OsRAM1	Os11g0507300	Transcript	Os11t0507300-00.	protein_coding	-	-	653	653	218	A/V	gCc/gTc	rs21288502	-	-1	-	Oryzabase	-	Os11t0507300-00	tolerated_low_confidence(0.09)	-	-	-
R1117910229GT	11:18376370-18376370	C	missense_variant	MODERATE	-	Os11g0513700	Transcript	Os11t0513700-01.	protein_coding	-	-	475	137	46	I/S	aTc/aGc	vcZ2HIEWB	-	-1	-	-	-	Os11t0513700-01	tolerated(1)	-	-	-
R1117917703GA	11:18383843-18383843	A	missense_variant	MODERATE	-	Os11g0513900	Transcript	Os11t0513900-01.	protein_coding	-	-	1102	784	262	E/K	Gaa/Aaa	-	-	1	-	-	-	Os11t0513900-01	tolerated(0.11)	-	-	-
R1118276111GA	11:18742303-18742303	A	missense_variant,splice_region_variant	MODERATE	-	Os11g0521900	Transcript	Os11t0521900-02.	protein_coding	-	-	3315	3313	1105	P/S	Ccg/Tcg	-	-	-1	-	-	-	Os11t0521900-02	deleterious(0.01)	-	-	-
R1118276111GA	11:18742303-18742303	A	missense_variant,splice_region_variant	MODERATE	-	Os11g0521900	Transcript	Os11t0521900-03.	protein_coding	-	-	1674	1672	558	P/S	Ccg/Tcg	-	-	-1	-	-	-	Os11t0521900-03	tolerated(0.11)	-	-	-
R1118305980CA	11:18772172-18772172	A	missense_variant	MODERATE	OsGELP111	Os11g0521000	Transcript	Os11t0521000-01.	protein_coding	-	-	924	823	275	P/T	Ccc/Acc	-	-	1	-	Oryzabase	-	Os11t0521000-01	tolerated(1)	-	-	-
R1118661094CT	11:19127406-19127406	A	missense_variant	MODERATE	-	Os11g0527000	Transcript	Os11t0527000-01.	protein_coding	-	-	489	196	66	A/T	Gcg/Acg	TBGI437812	-	1	-	-	-	Os11t0527000-01	deleterious_low_confidence(0)	-	-	-
F1119558007GA	11:20024084-20024084	A	missense_variant	MODERATE	-	Os11g0544600	Transcript	Os11t0544600-01.	protein_coding	-	-	1293	1163	388	R/K	aGa/aAa	TBGI439361	-	1	-	-	-	Os11t0544600-01	tolerated(0.73)	-	-	-
R1119558007CT	11:20024084-20024084	A	missense_variant	MODERATE	-	Os11g0544600	Transcript	Os11t0544600-01.	protein_coding	-	-	1293	1163	388	R/K	aGa/aAa	TBGI439361	-	1	-	-	-	Os11t0544600-01	tolerated(0.73)	-	-	-
F1119573615CT	11:20039692-20039692	A	missense_variant	MODERATE	-	Os11g0544866	Transcript	Os11t0544866-01.	protein_coding	-	-	4229	52	18	A/T	Gcc/Acc	-	-	1	-	-	-	Os11t0544866-01	-	-	-	-
F1119656656CA	11:20122733-20122733	A	missense_variant	MODERATE	-	Os11g0545800	Transcript	Os11t0545800-01.	protein_coding	-	-	626	535	179	A/S	Gct/Tct	11120122733	-	-1	-	-	-	Os11t0545800-01	tolerated(0.07)	-	-	-
R1119656656GT	11:20122733-20122733	A	missense_variant	MODERATE	-	Os11g0545800	Transcript	Os11t0545800-01.	protein_coding	-	-	626	535	179	A/S	Gct/Tct	11120122733	-	-1	-	-	-	Os11t0545800-01	tolerated(0.07)	-	-	-
R1119664962CT	11:20131040-20131040	A	missense_variant	MODERATE	OsABCE2	Os11g0546000	Transcript	Os11t0546000-01.	protein_coding	-	-	750	586	196	V/M	Gtg/Atg	vcZ2HL7TV	-	1	-	Oryzabase	-	Os11t0546000-01	tolerated_low_confidence(0.19)	-	-	-
R1119664962CT	11:20131040-20131040	A	missense_variant	MODERATE	OsABCE2	Os11g0546000	Transcript	Os11t0546000-02.	protein_coding	-	-	696	586	196	V/M	Gtg/Atg	vcZ2HL7TV	-	1	-	Oryzabase	-	Os11t0546000-02	tolerated_low_confidence(0.19)	-	-	-
R1119671620CT	11:20137698-20137698	A	missense_variant	MODERATE	OsGPCR	Os11g0546100	Transcript	Os11t0546100-01.	protein_coding	-	-	592	335	112	G/D	gGc/gAc	-	-	1	-	Oryzabase	-	Os11t0546100-01	deleterious(0.02)	-	-	-
R1119963070TC	11:20429145-20429145	G	missense_variant	MODERATE	-	Os11g0549700	Transcript	Os11t0549700-01.	protein_coding	-	-	639	637	213	I/V	Atc/Gtc	rs21531532	-	1	-	-	-	Os11t0549700-01	tolerated(0.6)	-	-	-
F1119996575CT	11:20462650-20462650	A	missense_variant	MODERATE	-	Os11g0550500	Transcript	Os11t0550500-01.	protein_coding	-	-	1248	884	295	G/E	gGg/gAg	-	-	1	-	-	-	Os11t0550500-01	deleterious(0)	-	-	-
R1119996575GA	11:20462650-20462650	A	missense_variant	MODERATE	-	Os11g0550500	Transcript	Os11t0550500-01.	protein_coding	-	-	1248	884	295	G/E	gGg/gAg	-	-	1	-	-	-	Os11t0550500-01	deleterious(0)	-	-	-
F1120018114TC	11:20484189-20484189	G	missense_variant	MODERATE	-	Os11g0550900	Transcript	Os11t0550900-01.	protein_coding	-	-	802	794	265	I/T	aTa/aCa	-	-	-1	-	-	-	Os11t0550900-01	tolerated_low_confidence(0.16)	-	-	-
F1120246257TC	11:20712354-20712354	A	missense_variant	MODERATE	-	Os11g0557400	Transcript	Os11t0557400-01.	protein_coding	-	-	343	343	115	H/Y	Cac/Tac	-	-	-1	-	-	-	Os11t0557400-01	deleterious(0)	-	-	-
R1120283594GA	11:20749691-20749691	G	missense_variant	MODERATE	-	Os11g0558400	Transcript	Os11t0558400-00.	protein_coding	-	-	2228	2228	743	L/P	cTg/cCg	-	-	-1	-	-	-	Os11t0558400-00	tolerated(0.21)	-	-	-
R1120493321AG	11:20959418-20959418	G	missense_variant	MODERATE	OsIAS	Os11g0562100	Transcript	Os11t0562100-01.	protein_coding	-	-	2318	2257	753	S/G	Agt/Ggt	-	-	1	-	Oryzabase	-	Os11t0562100-01	tolerated(0.32)	-	-	-
R1120493321AG	11:20959418-20959418	G	missense_variant	MODERATE	OsIAS	Os11g0562100	Transcript	Os11t0562100-02.	protein_coding	-	-	2000	1333	445	S/G	Agt/Ggt	-	-	1	-	Oryzabase	-	Os11t0562100-02	tolerated(0.33)	-	-	-
R1120566901AG	11:21033022-21033022	G	missense_variant	MODERATE	-	Os11g0564900	Transcript	Os11t0564900-00.	protein_coding	-	-	1672	1672	558	R/G	Agg/Ggg	-	-	1	-	-	-	Os11t0564900-00	tolerated(0.1)	-	-	-
R1120615143CT	11:21081264-21081264	A	missense_variant	MODERATE	-	Os11g0565920	Transcript	Os11t0565920-00.	protein_coding	-	-	2092	2092	698	E/K	Gag/Aag	rs54417533	-	1	-	-	-	Os11t0565920-00	tolerated(0.08)	-	-	-
F1120808704AG	11:21274826-21274826	G	missense_variant	MODERATE	-	Os11g0569733	Transcript	Os11t0569733-00.	protein_coding	-	-	2618	2618	873	F/S	tTt/tCt	vcZ2HNCFP	-	-1	-	-	-	Os11t0569733-00	deleterious(0)	-	-	-
R1120980060TC	11:21446183-21446183	G	missense_variant	MODERATE	RFC1	Os11g0572100	Transcript	Os11t0572100-01.	protein_coding	-	-	1706	1304	435	K/R	aAa/aGa	-	-	1	-	Uniprot_gn	-	Os11t0572100-01	-	-	-	-
R1120980060TC	11:21446183-21446183	G	missense_variant	MODERATE	RFC1	Os11g0572100	Transcript	Os11t0572100-02.	protein_coding	-	-	1633	1304	435	K/R	aAa/aGa	-	-	1	-	Uniprot_gn	-	Os11t0572100-02	-	-	-	-
R1120980060TC	11:21446183-21446183	G	missense_variant	MODERATE	RFC1	Os11g0572100	Transcript	Os11t0572100-03.	protein_coding	-	-	550	548	183	K/R	aAa/aGa	-	-	1	-	Uniprot_gn	-	Os11t0572100-03	-	-	-	-
F1121036687CT	11:21502810-21502810	A	missense_variant	MODERATE	-	Os11g0573000	Transcript	Os11t0573000-02.	protein_coding	-	-	231	230	77	P/L	cCt/cTt	-	-	-1	-	-	-	Os11t0573000-02	deleterious(0)	-	-	-
R1121036687GA	11:21502810-21502810	A	missense_variant	MODERATE	-	Os11g0573000	Transcript	Os11t0573000-02.	protein_coding	-	-	231	230	77	P/L	cCt/cTt	-	-	-1	-	-	-	Os11t0573000-02	deleterious(0)	-	-	-
R1121224407GT	11:21690530-21690530	C	missense_variant	MODERATE	OsSTA263	Os11g0575900	Transcript	Os11t0575900-01.	protein_coding	-	-	348	346	116	I/L	Atc/Ctc	-	-	1	-	Oryzabase	-	Os11t0575900-01	-	-	-	-
R1121257598AG	11:21723721-21723721	G	missense_variant	MODERATE	Os_F0247	Os11g0576400	Transcript	Os11t0576400-00.	protein_coding	-	-	817	817	273	R/G	Agg/Ggg	-	-	1	-	Oryzabase	-	Os11t0576400-00	tolerated(0.3)	-	-	-
F1121266493CT	11:21732616-21732616	A	missense_variant	MODERATE	-	Os11g0576900	Transcript	Os11t0576900-01.	protein_coding	-	-	243	146	49	P/L	cCt/cTt	-	-	-1	-	-	-	Os11t0576900-01	deleterious_low_confidence(0)	-	-	-
F1121340654AG	11:21806777-21806777	G	missense_variant	MODERATE	OsDjC76	Os11g0578100	Transcript	Os11t0578100-00.	protein_coding	-	-	682	682	228	I/V	Atc/Gtc	vcZ2HOETJ	-	1	-	Oryzabase	-	Os11t0578100-00	tolerated(0.56)	-	-	-
R1121354443TC	11:21820566-21820566	A	missense_variant	MODERATE	-	Os11g0578250	Transcript	Os11t0578250-00.	protein_coding	-	-	241	190	64	A/T	Gcc/Acc	vcZ2HOFY5	-	1	-	-	-	Os11t0578250-00	tolerated(0.64)	-	-	-
F1121427769TC	11:21893898-21893898	G	missense_variant	MODERATE	-	Os11g0579900	Transcript	Os11t0579900-01.	protein_coding	-	-	2054	1828	610	C/R	Tgc/Cgc	-	-	-1	-	-	-	Os11t0579900-01	tolerated(0.52)	-	-	-
R1121427769AG	11:21893898-21893898	G	missense_variant	MODERATE	-	Os11g0579900	Transcript	Os11t0579900-01.	protein_coding	-	-	2054	1828	610	C/R	Tgc/Cgc	-	-	-1	-	-	-	Os11t0579900-01	tolerated(0.52)	-	-	-
R1121521635TC	11:21987764-21987764	G	missense_variant	MODERATE	-	Os11g0582000	Transcript	Os11t0582000-00.	protein_coding	-	-	283	283	95	S/P	Tcg/Ccg	vcZ2HOS7T	-	-1	-	-	-	Os11t0582000-00	tolerated(0.29)	-	-	-
R1121603987GT	11:22070116-22070116	A	missense_variant	MODERATE	OsFbox616	Os11g0584100	Transcript	Os11t0584100-01.	protein_coding	-	-	1903	1451	484	A/E	gCg/gAg	rs21698934	-	1	-	Oryzabase	-	Os11t0584100-01	deleterious_low_confidence(0.04)	-	-	-
F1121675394AG	11:22141523-22141523	A	missense_variant	MODERATE	-	Os11g0585700	Transcript	Os11t0585700-01.	protein_coding	-	-	326	235	79	V/I	Gta/Ata	vcZ2HP3FK	-	1	-	-	-	Os11t0585700-01	tolerated(0.13)	-	-	-
R1121694435CT	11:22160564-22160564	A	missense_variant	MODERATE	-	Os11g0586001	Transcript	Os11t0586001-00.	protein_coding	-	-	382	382	128	E/K	Gag/Aag	vcZ2HP4AL	-	1	-	-	-	Os11t0586001-00	deleterious(0)	-	-	-
F1121763434GA	11:22229563-22229563	A	missense_variant	MODERATE	-	Os11g0587100	Transcript	Os11t0587100-00.	protein_coding	-	-	1322	1322	441	S/L	tCa/tTa	11122229563	-	-1	-	-	-	Os11t0587100-00	tolerated(0.88)	-	-	-
R1121803285GA	11:22269414-22269414	A	missense_variant	MODERATE	-	Os11g0587500	Transcript	Os11t0587500-01.	protein_coding	-	-	633	457	153	R/C	Cgt/Tgt	-	-	-1	-	-	-	Os11t0587500-01	deleterious(0.04)	-	-	-
F1121850793AG	11:22316922-22316922	G	missense_variant	MODERATE	-	Os11g0588400	Transcript	Os11t0588400-01.	protein_coding	-	-	1454	1177	393	R/G	Aga/Gga	vcZ2HPETV	-	1	-	-	-	Os11t0588400-01	tolerated(0.32)	-	-	-
F1121850814CT	11:22316943-22316943	A	missense_variant	MODERATE	-	Os11g0588400	Transcript	Os11t0588400-01.	protein_coding	-	-	1475	1198	400	E/K	Gag/Aag	-	-	1	-	-	-	Os11t0588400-01	tolerated(0.08)	-	-	-
F1122059720CT	11:22525849-22525849	A	missense_variant	MODERATE	-	Os11g0592400	Transcript	Os11t0592400-00.	protein_coding	-	-	1509	1492	498	P/S	Ccg/Tcg	-	-	-1	-	-	-	Os11t0592400-00	tolerated(1)	-	-	-
R1122059720GA	11:22525849-22525849	A	missense_variant	MODERATE	-	Os11g0592400	Transcript	Os11t0592400-00.	protein_coding	-	-	1509	1492	498	P/S	Ccg/Tcg	-	-	-1	-	-	-	Os11t0592400-00	tolerated(1)	-	-	-
F1122061561AG	11:22527690-22527690	A	missense_variant	MODERATE	-	Os11g0592400	Transcript	Os11t0592400-00.	protein_coding	-	-	984	967	323	P/S	Cca/Tca	vcZ2HPV7E	-	-1	-	-	-	Os11t0592400-00	tolerated(0.3)	-	-	-
F1122063200TC	11:22529329-22529329	A	missense_variant	MODERATE	-	Os11g0592400	Transcript	Os11t0592400-00.	protein_coding	-	-	282	265	89	P/S	Ccc/Tcc	-	-	-1	-	-	-	Os11t0592400-00	tolerated(0.06)	-	-	-
R1122232588AG	11:22698717-22698717	A	missense_variant	MODERATE	-	Os11g0596200	Transcript	Os11t0596200-00.	protein_coding	-	-	176	176	59	R/H	cGt/cAt	-	-	1	-	-	-	Os11t0596200-00	deleterious_low_confidence(0.04)	-	-	-
F1122412489TC	11:22878618-22878618	A	missense_variant	MODERATE	-	Os11g0598800	Transcript	Os11t0598800-01.	protein_coding	-	-	1929	1667	556	S/N	aGc/aAc	-	-	1	-	-	-	Os11t0598800-01	deleterious(0.03)	-	-	-
F1122416254AC	11:22882383-22882383	C	missense_variant	MODERATE	-	Os11g0598800	Transcript	Os11t0598800-01.	protein_coding	-	-	2751	2489	830	H/P	cAc/cCc	rs21749679	-	1	-	-	-	Os11t0598800-01	tolerated(0.24)	-	-	-
F1122435924AG	11:22902053-22902053	G	missense_variant	MODERATE	-	Os11g0599000	Transcript	Os11t0599000-00.	protein_coding	-	-	1370	1370	457	K/R	aAg/aGg	11122902053	-	1	-	-	-	Os11t0599000-00	deleterious(0.02)	-	-	-
R1122600803TC	11:23066932-23066932	G	missense_variant	MODERATE	-	Os11g0600700	Transcript	Os11t0600700-01.	protein_coding	-	-	492	202	68	I/V	Atc/Gtc	rs21733239	-	1	-	-	-	Os11t0600700-01	tolerated(0.66)	-	-	-
R1122600803TC	11:23066932-23066932	G	missense_variant	MODERATE	-	Os11g0600700	Transcript	Os11t0600700-02.	protein_coding	-	-	390	202	68	I/V	Atc/Gtc	rs21733239	-	1	-	-	-	Os11t0600700-02	tolerated(0.66)	-	-	-
R1122712206GA	11:23178335-23178335	A	missense_variant	MODERATE	-	Os11g0602400	Transcript	Os11t0602400-01.	protein_coding	-	-	610	487	163	V/I	Gtc/Atc	-	-	1	-	-	-	Os11t0602400-01	deleterious(0)	-	-	-
F1122939579TC	11:23405709-23405709	G	missense_variant	MODERATE	-	Os11g0606400	Transcript	Os11t0606400-02.	protein_coding	-	-	1346	1123	375	S/P	Tcg/Ccg	-	-	-1	-	-	-	Os11t0606400-02	tolerated(0.21)	-	-	-
R1123144711TG	11:23610841-23610841	C	missense_variant	MODERATE	-	Os11g0610600	Transcript	Os11t0610600-00.	protein_coding	-	-	137	137	46	Y/S	tAt/tCt	vcZ2HRUU3	-	1	-	-	-	Os11t0610600-00	-	-	-	-
F1123620236AG	11:24086366-24086366	A	missense_variant	MODERATE	-	Os11g0618600	Transcript	Os11t0618600-00.	protein_coding	-	-	59	59	20	A/V	gCg/gTg	vcZ2HSV68	-	-1	-	-	-	Os11t0618600-00	deleterious_low_confidence(0)	-	-	-
F1124204830TC	11:24670990-24670990	G	missense_variant	MODERATE	-	Os11g0629600	Transcript	Os11t0629600-01.	protein_coding	-	-	24	22	8	S/G	Agc/Ggc	-	-	1	-	-	-	Os11t0629600-01	tolerated(0.15)	-	-	-
R1124206006TC	11:24672166-24672166	G	missense_variant	MODERATE	-	Os11g0629600	Transcript	Os11t0629600-01.	protein_coding	-	-	1200	1198	400	I/V	Atc/Gtc	rs53617062	-	1	-	-	-	Os11t0629600-01	tolerated(0.1)	-	-	-
R1124206006TC	11:24672166-24672166	G	missense_variant	MODERATE	-	Os11g0629600	Transcript	Os11t0629600-02.	protein_coding	-	-	626	625	209	I/V	Atc/Gtc	rs53617062	-	1	-	-	-	Os11t0629600-02	tolerated(0.12)	-	-	-
R1124270338AG	11:24736498-24736498	A	missense_variant	MODERATE	Os2M2B1	Os11g0630700	Transcript	Os11t0630700-00.	protein_coding	-	-	829	829	277	G/S	Ggc/Agc	-	-	1	-	Oryzabase	-	Os11t0630700-00	tolerated(0.77)	-	-	-
F1124347072AG	11:24813232-24813232	G	missense_variant	MODERATE	OsM8	Os11g0631600	Transcript	Os11t0631600-00.	protein_coding	-	-	296	296	99	N/S	aAt/aGt	TBGI447307	-	1	-	Oryzabase	-	Os11t0631600-00	tolerated(0.74)	-	-	-
R1124347072TC	11:24813232-24813232	G	missense_variant	MODERATE	OsM8	Os11g0631600	Transcript	Os11t0631600-00.	protein_coding	-	-	296	296	99	N/S	aAt/aGt	TBGI447307	-	1	-	Oryzabase	-	Os11t0631600-00	tolerated(0.74)	-	-	-
F1124686392CT	11:25152552-25152552	G	missense_variant	MODERATE	-	Os11g0636900	Transcript	Os11t0636900-01.	protein_coding	-	-	432	350	117	L/P	cTc/cCc	-	-	-1	-	-	-	Os11t0636900-01	tolerated(0.15)	-	-	-
F1124686392CT	11:25152552-25152552	G	missense_variant	MODERATE	-	Os11g0636900	Transcript	Os11t0636900-02.	protein_coding	-	-	432	350	117	L/P	cTc/cCc	-	-	-1	-	-	-	Os11t0636900-02	tolerated(0.2)	-	-	-
F1124755847AG	11:25222007-25222007	A	missense_variant	MODERATE	-	Os11g0638200	Transcript	Os11t0638200-00.	protein_coding	-	-	1285	1273	425	V/I	Gtc/Atc	TBGI447975	-	1	-	-	-	Os11t0638200-00	tolerated_low_confidence(0.09)	-	-	-
R1124797959CT	11:25264119-25264119	G	missense_variant	MODERATE	Pi-kh	Os11g0639100	Transcript	Os11t0639100-00.	protein_coding	-	-	158	158	53	V/A	gTa/gCa	-	-	-1	-	Oryzabase	-	Os11t0639100-00	-	-	-	-
R1124857598AG	11:25323758-25323758	G	missense_variant	MODERATE	-	Os11g0640300	Transcript	Os11t0640300-01.	protein_coding	-	-	2329	1916	639	H/R	cAc/cGc	-	-	1	-	-	-	Os11t0640300-01	deleterious(0.01)	-	-	-
R1124857598AG	11:25323758-25323758	G	missense_variant	MODERATE	-	Os11g0640300	Transcript	Os11t0640300-02.	protein_coding	-	-	2111	1916	639	H/R	cAc/cGc	-	-	1	-	-	-	Os11t0640300-02	deleterious(0)	-	-	-
R1124893863GA	11:25360023-25360023	A	missense_variant	MODERATE	-	Os11g0640800	Transcript	Os11t0640800-01.	protein_coding	-	-	1732	1667	556	G/D	gGt/gAt	rs53701796	-	1	-	-	-	Os11t0640800-01	tolerated(0.59)	-	-	-
F1125412296CA	11:25878377-25878377	A	missense_variant	MODERATE	-	Os11g0649300	Transcript	Os11t0649300-01.	protein_coding	-	-	1076	1012	338	D/Y	Gac/Tac	vcZ2HW1EK	-	-1	-	-	-	Os11t0649300-01	deleterious(0)	-	-	-
R1125671171AC	11:26142757-26142757	C	missense_variant	MODERATE	-	Os11g0654100	Transcript	Os11t0654100-01.	protein_coding	-	-	2543	2485	829	N/H	Aac/Cac	-	-	1	-	-	-	Os11t0654100-01	tolerated(0.32)	-	-	-
R1125747387CT	11:26218973-26218973	G	missense_variant	MODERATE	-	Os11g0655300	Transcript	Os11t0655300-01.	protein_coding	-	-	1282	1144	382	S/G	Agt/Ggt	11126218973	-	1	-	-	-	Os11t0655300-01	tolerated(0.45)	-	-	-
F1125748153GA	11:26219739-26219739	G	missense_variant	MODERATE	-	Os11g0655300	Transcript	Os11t0655300-01.	protein_coding	-	-	2048	1910	637	N/S	aAc/aGc	-	-	1	-	-	-	Os11t0655300-01	-	-	-	-
F1125748296GT	11:26219882-26219882	A	missense_variant	MODERATE	-	Os11g0655300	Transcript	Os11t0655300-01.	protein_coding	-	-	2191	2053	685	L/I	Ctt/Att	-	-	1	-	-	-	Os11t0655300-01	tolerated(1)	-	-	-
R1125830414TC	11:26302001-26302001	A	missense_variant	MODERATE	-	Os11g0657000	Transcript	Os11t0657000-01.	protein_coding	-	-	1245	412	138	V/M	Gtg/Atg	TBGI449715	-	1	-	-	-	Os11t0657000-01	tolerated(0.05)	-	-	-
F1125839560TG	11:26311147-26311147	C	missense_variant	MODERATE	-	Os11g0657200	Transcript	Os11t0657200-01.	protein_coding	-	-	748	735	245	I/M	atT/atG	-	-	-1	-	-	-	Os11t0657200-01	deleterious(0)	-	-	-
F1126073244TC	11:26544829-26544829	G	missense_variant	MODERATE	OsDjC78	Os11g0661200	Transcript	Os11t0661200-01.	protein_coding	-	-	999	812	271	K/R	aAg/aGg	-	-	1	-	Oryzabase	-	Os11t0661200-01	tolerated(0.09)	-	-	-
F1126503452CT	11:26975065-26975065	G	missense_variant	MODERATE	-	Os11g0668300	Transcript	Os11t0668300-00.	protein_coding	-	-	548	548	183	D/G	gAt/gGt	-	-	1	-	-	-	Os11t0668300-00	tolerated(0.08)	-	-	-
R1126503452GA	11:26975065-26975065	G	missense_variant	MODERATE	-	Os11g0668300	Transcript	Os11t0668300-00.	protein_coding	-	-	548	548	183	D/G	gAt/gGt	-	-	1	-	-	-	Os11t0668300-00	tolerated(0.08)	-	-	-
R1126514082AG	11:26985695-26985695	A	missense_variant	MODERATE	-	Os11g0668650	Transcript	Os11t0668650-01.	protein_coding	-	-	131	10	4	H/Y	Cac/Tac	-	-	-1	-	-	-	Os11t0668650-01	deleterious_low_confidence(0.05)	-	-	-
R1126708677CA	11:27180290-27180290	A	missense_variant	MODERATE	OsRecQ1	Os11g0672700	Transcript	Os11t0672700-01.	protein_coding	-	-	1280	1198	400	V/F	Gtc/Ttc	-	-	-1	-	RAP-DB	-	Os11t0672700-01	tolerated(0.33)	-	-	-
R1126929804GA	11:27401417-27401417	A	missense_variant	MODERATE	-	Os11g0678100	Transcript	Os11t0678100-00.	protein_coding	-	-	1432	106	36	P/S	Cca/Tca	-	-	-1	-	-	-	Os11t0678100-00	-	-	-	-
F1127133886TC	11:27605499-27605499	A	missense_variant	MODERATE	-	Os11g0682600	Transcript	Os11t0682600-01.	protein_coding	-	-	3645	289	97	L/F	Ctc/Ttc	-	-	-1	-	-	-	Os11t0682600-01	deleterious(0)	-	-	-
R1127181488GT	11:27653101-27653101	C	missense_variant	MODERATE	Os11bglu36	Os11g0683500	Transcript	Os11t0683500-02.	protein_coding	-	-	1119	1045	349	S/A	Tct/Gct	11127653101	-	-1	-	Oryzabase	-	Os11t0683500-02	tolerated(0.8)	-	-	-
F1127185149AT	11:27656762-27656762	A	missense_variant	MODERATE	OsPME33	Os11g0683700	Transcript	Os11t0683700-01.	protein_coding	-	-	1327	1286	429	E/V	gAa/gTa	11127656762	-	-1	-	Oryzabase	-	Os11t0683700-01	deleterious_low_confidence(0.02)	-	-	-
F1127517199GA	11:27988813-27988813	G	missense_variant	MODERATE	Pik	Os11g0689100	Transcript	Os11t0689100-01.	protein_coding	-	-	3462	3074	1025	N/S	aAt/aGt	-	-	1	-	Oryzabase	-	Os11t0689100-01	-	-	-	-
R1127520537GA	11:27992151-27992151	A	missense_variant	MODERATE	OsPCBP	Os11g0689300	Transcript	Os11t0689300-02.	protein_coding	-	-	2028	1988	663	T/I	aCa/aTa	-	-	-1	-	Oryzabase	-	Os11t0689300-02	tolerated(0.09)	-	-	-
R1127520955AG	11:27992569-27992569	G	missense_variant	MODERATE	OsPCBP	Os11g0689300	Transcript	Os11t0689300-02.	protein_coding	-	-	1727	1687	563	C/R	Tgt/Cgt	-	-	-1	-	Oryzabase	-	Os11t0689300-02	tolerated(0.17)	-	-	-
F1127522140TC	11:27993754-27993754	G	missense_variant	MODERATE	OsPCBP	Os11g0689300	Transcript	Os11t0689300-01.	protein_coding	-	-	731	689	230	I/T	aTc/aCc	-	-	-1	-	Oryzabase	-	Os11t0689300-01	tolerated(0.27)	-	-	-
F1127522140TC	11:27993754-27993754	G	missense_variant	MODERATE	OsPCBP	Os11g0689300	Transcript	Os11t0689300-02.	protein_coding	-	-	729	689	230	I/T	aTc/aCc	-	-	-1	-	Oryzabase	-	Os11t0689300-02	tolerated(0.27)	-	-	-
R1127522234GA	11:27993848-27993848	A	missense_variant	MODERATE	OsPCBP	Os11g0689300	Transcript	Os11t0689300-01.	protein_coding	-	-	637	595	199	R/C	Cgt/Tgt	-	-	-1	-	Oryzabase	-	Os11t0689300-01	deleterious(0)	-	-	-
R1127522234GA	11:27993848-27993848	A	missense_variant	MODERATE	OsPCBP	Os11g0689300	Transcript	Os11t0689300-02.	protein_coding	-	-	635	595	199	R/C	Cgt/Tgt	-	-	-1	-	Oryzabase	-	Os11t0689300-02	deleterious(0)	-	-	-
F1127534895GA	11:28006509-28006509	A	missense_variant	MODERATE	-	Os11g0689500	Transcript	Os11t0689500-01.	protein_coding	-	-	512	155	52	S/N	aGt/aAt	11128006509	-	1	-	-	-	Os11t0689500-01	tolerated(0.55)	-	-	-
R1127534897CA	11:28006511-28006511	A	missense_variant	MODERATE	-	Os11g0689500	Transcript	Os11t0689500-01.	protein_coding	-	-	514	157	53	L/I	Cta/Ata	-	-	1	-	-	-	Os11t0689500-01	tolerated(0.06)	-	-	-
F1127536332TC	11:28007946-28007946	G	missense_variant	MODERATE	-	Os11g0689500	Transcript	Os11t0689500-01.	protein_coding	-	-	1213	856	286	T/A	Aca/Gca	-	-	1	-	-	-	Os11t0689500-01	tolerated(0.08)	-	-	-
F1127536630AG	11:28008244-28008244	G	missense_variant	MODERATE	-	Os11g0689500	Transcript	Os11t0689500-01.	protein_coding	-	-	1511	1154	385	D/G	gAt/gGt	-	-	1	-	-	-	Os11t0689500-01	-	-	-	-
R1127537744GA	11:28009358-28009358	A	missense_variant	MODERATE	-	Os11g0689650	Transcript	Os11t0689650-00.	protein_coding	-	-	311	311	104	S/N	aGt/aAt	-	-	1	-	-	-	Os11t0689650-00	tolerated(0.09)	-	-	-
F1127537908GA	11:28009522-28009522	A	missense_variant	MODERATE	-	Os11g0689650	Transcript	Os11t0689650-00.	protein_coding	-	-	475	475	159	G/R	Ggg/Agg	-	-	1	-	-	-	Os11t0689650-00	-	-	-	-
R1127538137GA	11:28009751-28009751	A	missense_variant	MODERATE	-	Os11g0689650	Transcript	Os11t0689650-00.	protein_coding	-	-	704	704	235	G/E	gGg/gAg	-	-	1	-	-	-	Os11t0689650-00	tolerated(1)	-	-	-
F1127538617CT	11:28010231-28010231	A	missense_variant	MODERATE	-	Os11g0689650	Transcript	Os11t0689650-00.	protein_coding	-	-	1184	1184	395	G/D	gGt/gAt	-	-	1	-	-	-	Os11t0689650-00	tolerated(0.21)	-	-	-
F1127538764TC	11:28010378-28010378	G	missense_variant	MODERATE	-	Os11g0689650	Transcript	Os11t0689650-00.	protein_coding	-	-	1331	1331	444	H/R	cAt/cGt	-	-	1	-	-	-	Os11t0689650-00	tolerated(0.06)	-	-	-
F1128326273GA	11:28849494-28849494	A	missense_variant	MODERATE	-	Os11g0704700	Transcript	Os11t0704700-01.	protein_coding	-	-	770	698	233	A/V	gCc/gTc	rs21048006	-	-1	-	-	-	Os11t0704700-01	tolerated(0.18)	-	-	-
F1128443846CT	11:28967067-28967067	G	missense_variant	MODERATE	-	Os11g0707900	Transcript	Os11t0707900-01.	protein_coding	-	-	73	5	2	M/T	aTg/aCg	-	-	-1	-	-	-	Os11t0707900-01	-	-	-	-
R1128443846GA	11:28967067-28967067	G	missense_variant	MODERATE	-	Os11g0707900	Transcript	Os11t0707900-01.	protein_coding	-	-	73	5	2	M/T	aTg/aCg	-	-	-1	-	-	-	Os11t0707900-01	-	-	-	-
R1200352430CT	12:353430-353430	A	missense_variant	MODERATE	-	Os12g0106600	Transcript	Os12t0106600-01.	protein_coding	-	-	1042	1016	339	R/H	cGc/cAc	vcZ2I2HOJ	-	1	-	-	-	Os12t0106600-01	tolerated(0.3)	-	-	-
F1200557750AC	12:558750-558750	C	missense_variant	MODERATE	-	Os12g0110200	Transcript	Os12t0110200-01.	protein_coding	-	-	500	360	120	L/F	ttA/ttC	vcZ2I2ORT	-	1	-	-	-	Os12t0110200-01	-	-	-	-
F1200628868GT	12:629868-629868	A	missense_variant	MODERATE	-	Os12g0112200	Transcript	Os12t0112200-01.	protein_coding	-	-	375	245	82	T/N	aCt/aAt	-	-	1	-	-	-	Os12t0112200-01	tolerated(0.54)	-	-	-
R1200707641GA	12:708641-708641	A	missense_variant	MODERATE	OsNTP12	Os12g0114200	Transcript	Os12t0114200-01.	protein_coding	-	-	2120	2120	707	T/I	aCt/aTt	-	-	-1	-	Oryzabase	-	Os12t0114200-01	deleterious(0.03)	-	-	-
R1200708850CT	12:709850-709850	A	missense_variant	MODERATE	OsNTP12	Os12g0114200	Transcript	Os12t0114200-01.	protein_coding	-	-	1523	1523	508	P/L	cCa/cTa	vcZ2I2UX1	-	-1	-	Oryzabase	-	Os12t0114200-01	tolerated(0.53)	-	-	-
F1200823692GT	12:824692-824692	A	missense_variant	MODERATE	OsWRKY64	Os12g0116700	Transcript	Os12t0116700-01.	protein_coding	-	-	722	576	192	Q/H	caG/caT	-	-	-1	-	Oryzabase	-	Os12t0116700-01	-	-	-	-
R1201417851AG	12:1418851-1418851	A	missense_variant	MODERATE	-	Os12g0129550	Transcript	Os12t0129550-00.	protein_coding	-	-	695	695	232	S/N	aGt/aAt	-	-	1	-	-	-	Os12t0129550-00	deleterious_low_confidence(0.01)	-	-	-
R1201542434AG	12:1543434-1543434	A	missense_variant	MODERATE	-	Os12g0131900	Transcript	Os12t0131900-00.	protein_coding	-	-	601	601	201	P/S	Cct/Tct	-	-	-1	-	-	-	Os12t0131900-00	deleterious(0.01)	-	-	-
F1201645735CA	12:1646735-1646735	C	missense_variant	MODERATE	-	Os12g0133400	Transcript	Os12t0133400-01.	protein_coding	-	-	202	196	66	K/Q	Aag/Cag	TBGI457289	-	1	-	-	-	Os12t0133400-01	tolerated(1)	-	-	-
R1201713595TC	12:1714597-1714597	A	missense_variant	MODERATE	-	Os12g0134700	Transcript	Os12t0134700-01.	protein_coding	-	-	69	26	9	S/L	tCg/tTg	TBGI457418	-	-1	-	-	-	Os12t0134700-01	tolerated(0.51)	-	-	-
F1201950145AG	12:1951147-1951147	G	missense_variant	MODERATE	-	Os12g0140300	Transcript	Os12t0140300-01.	protein_coding	-	-	1475	1370	457	F/S	tTt/tCt	TBGI457772	-	-1	-	-	-	Os12t0140300-01	tolerated(0.41)	-	-	-
F1202094471AC	12:2095473-2095473	A	missense_variant	MODERATE	-	Os12g0142900	Transcript	Os12t0142900-02.	protein_coding	-	-	587	586	196	L/M	Ctg/Atg	rs21182361	-	1	-	-	-	Os12t0142900-02	tolerated(0.17)	-	-	-
R1202650276AG	12:2651274-2651274	G	missense_variant	MODERATE	-	Os12g0153700	Transcript	Os12t0153700-00.	protein_coding	-	-	496	496	166	Y/H	Tac/Cac	11202651274	-	-1	-	-	-	Os12t0153700-00	deleterious(0.01)	-	-	-
R1203012555AG	12:3013553-3013553	G	missense_variant	MODERATE	-	Os12g0160300	Transcript	Os12t0160300-01.	protein_coding	-	-	286	251	84	H/R	cAt/cGt	-	-	1	-	-	-	Os12t0160300-01	-	-	-	-
F1203026275TC	12:3027273-3027273	G	missense_variant	MODERATE	OsbHLH150	Os12g0160400	Transcript	Os12t0160400-01.	protein_coding	-	-	1638	1316	439	D/G	gAc/gGc	-	-	1	-	Oryzabase	-	Os12t0160400-01	deleterious(0.01)	-	-	-
R1203026275AG	12:3027273-3027273	G	missense_variant	MODERATE	OsbHLH150	Os12g0160400	Transcript	Os12t0160400-01.	protein_coding	-	-	1638	1316	439	D/G	gAc/gGc	-	-	1	-	Oryzabase	-	Os12t0160400-01	deleterious(0.01)	-	-	-
R1203026444AC	12:3027442-3027442	A	missense_variant	MODERATE	OsbHLH150	Os12g0160400	Transcript	Os12t0160400-01.	protein_coding	-	-	1807	1485	495	F/L	ttC/ttA	-	-	1	-	Oryzabase	-	Os12t0160400-01	-	-	-	-
R1203119862TC	12:3120859-3120859	G	missense_variant	MODERATE	-	Os12g0161900	Transcript	Os12t0161900-01.	protein_coding	-	-	582	257	86	L/P	cTc/cCc	-	-	-1	-	-	-	Os12t0161900-01	tolerated_low_confidence(0.1)	-	-	-
R1203147968TC	12:3148965-3148965	A	missense_variant	MODERATE	OsCBL6	Os12g0162400	Transcript	Os12t0162400-01.	protein_coding	-	-	157	22	8	L/F	Ctc/Ttc	TBGI458847	-	-1	-	Oryzabase	-	Os12t0162400-01	tolerated_low_confidence(0.21)	-	-	-
R1203402672CT	12:3403669-3403669	A	missense_variant	MODERATE	-	Os12g0167700	Transcript	Os12t0167700-01.	protein_coding	-	-	700	700	234	P/S	Cca/Tca	TBGI459119	-	-1	-	-	-	Os12t0167700-01	deleterious(0)	-	-	-
F1203516878CT	12:3517880-3517880	A	missense_variant	MODERATE	-	Os12g0169100	Transcript	Os12t0169100-01.	protein_coding	-	-	834	629	210	P/L	cCg/cTg	-	-	-1	-	-	-	Os12t0169100-01	deleterious(0)	-	-	-
R1203516878GA	12:3517880-3517880	A	missense_variant	MODERATE	-	Os12g0169100	Transcript	Os12t0169100-01.	protein_coding	-	-	834	629	210	P/L	cCg/cTg	-	-	-1	-	-	-	Os12t0169100-01	deleterious(0)	-	-	-
F1203723398AG	12:3724399-3724399	G	missense_variant	MODERATE	-	Os12g0173400	Transcript	Os12t0173400-01.	protein_coding	-	-	676	587	196	L/S	tTg/tCg	vcZ2I684K	-	-1	-	-	-	Os12t0173400-01	tolerated(0.76)	-	-	-
R1203723411AG	12:3724412-3724412	G	missense_variant	MODERATE	-	Os12g0173400	Transcript	Os12t0173400-01.	protein_coding	-	-	663	574	192	C/R	Tgt/Cgt	-	-	-1	-	-	-	Os12t0173400-01	tolerated(0.1)	-	-	-
R1204212989GT	12:4214001-4214001	A	missense_variant	MODERATE	-	Os12g0183200	Transcript	Os12t0183200-00.	protein_coding	-	-	575	575	192	G/V	gGa/gTa	vcZ2I6UBE	-	-1	-	-	-	Os12t0183200-00	tolerated(0.2)	-	-	-
F1204449139AC	12:4450151-4450151	A	missense_variant	MODERATE	-	Os12g0188500	Transcript	Os12t0188500-01.	protein_coding	-	-	698	678	226	D/E	gaC/gaA	TBGI461184	-	1	-	-	-	Os12t0188500-01	tolerated(0.18)	-	-	-
R1204449139TG	12:4450151-4450151	A	missense_variant	MODERATE	-	Os12g0188500	Transcript	Os12t0188500-01.	protein_coding	-	-	698	678	226	D/E	gaC/gaA	TBGI461184	-	1	-	-	-	Os12t0188500-01	tolerated(0.18)	-	-	-
R1204535719TG	12:4536731-4536731	A	missense_variant	MODERATE	OsGGP	Os12g0190000	Transcript	Os12t0190000-01.	protein_coding	-	-	491	58	20	D/Y	Gat/Tat	rs21538138	-	-1	-	Oryzabase	-	Os12t0190000-01	deleterious_low_confidence(0)	-	-	-
F1205437917AC	12:5438931-5438931	C	missense_variant	MODERATE	OsNIP3	Os12g0204100	Transcript	Os12t0204100-01.	protein_coding	-	-	774	772	258	T/P	Aca/Cca	vcZ2I8Z1X	-	1	-	Oryzabase	-	Os12t0204100-01	tolerated(1)	-	-	-
F1205468934GT	12:5469948-5469948	C	missense_variant	MODERATE	-	Os12g0204600	Transcript	Os12t0204600-01.	protein_coding	-	-	1422	1316	439	I/S	aTt/aGt	-	-	-1	-	-	-	Os12t0204600-01	tolerated(0.06)	-	-	-
R1205703165CA	12:5704183-5704183	A	missense_variant	MODERATE	-	Os12g0209300	Transcript	Os12t0209300-00.	protein_coding	-	-	2734	2727	909	R/S	agG/agT	-	-	-1	-	-	-	Os12t0209300-00	-	-	-	-
R1205736075CT	12:5737093-5737093	G	missense_variant	MODERATE	OsRFP	Os12g0209700	Transcript	Os12t0209700-01.	protein_coding	-	-	96	94	32	S/G	Agc/Ggc	TBGI463142	-	1	-	Oryzabase	-	Os12t0209700-01	tolerated(0.1)	-	-	-
F1205737646GA	12:5738664-5738664	A	missense_variant	MODERATE	OsRFP	Os12g0209700	Transcript	Os12t0209700-01.	protein_coding	-	-	1132	1130	377	G/E	gGa/gAa	11205738664	-	1	-	Oryzabase	-	Os12t0209700-01	tolerated(1)	-	-	-
R1205900174TC	12:5901193-5901193	G	missense_variant	MODERATE	-	Os12g0212100	Transcript	Os12t0212100-00.	protein_coding	-	-	831	814	272	T/A	Aca/Gca	vcZ2I9OL7	-	1	-	-	-	Os12t0212100-00	tolerated(0.66)	-	-	-
F1205900379CT	12:5901398-5901398	A	missense_variant	MODERATE	-	Os12g0212100	Transcript	Os12t0212100-00.	protein_coding	-	-	1036	1019	340	G/E	gGg/gAg	-	-	1	-	-	-	Os12t0212100-00	tolerated(0.51)	-	-	-
F1206761647CT	12:6762757-6762757	G	missense_variant	MODERATE	-	Os12g0224500	Transcript	Os12t0224500-01.	protein_coding	-	-	274	89	30	I/T	aTc/aCc	-	-	-1	-	-	-	Os12t0224500-01	tolerated(0.58)	-	-	-
F1206894537GA	12:6895647-6895647	A	missense_variant	MODERATE	-	Os12g0226400	Transcript	Os12t0226400-00.	protein_coding	-	-	534	521	174	G/D	gGt/gAt	vcZ2IBWI6	-	1	-	-	-	Os12t0226400-00	deleterious(0)	-	-	-
R1206974983TC	12:6976093-6976093	G	missense_variant	MODERATE	-	Os12g0228325	Transcript	Os12t0228325-00.	protein_coding	-	-	292	139	47	S/P	Tca/Cca	11206976093	-	-1	-	-	-	Os12t0228325-00	-	-	-	-
R1206974983TC	12:6976093-6976093	G	missense_variant	MODERATE	-	Os12g0228350	Transcript	Os12t0228350-00.	protein_coding	-	-	278	278	93	E/G	gAa/gGa	11206976093	-	1	-	-	-	Os12t0228350-00	tolerated(1)	-	-	-
F1207112966GT	12:7114076-7114076	A	missense_variant	MODERATE	OsCDPK29	Os12g0230200	Transcript	Os12t0230200-02.	protein_coding	-	-	909	655	219	P/T	Cca/Aca	-	-	1	-	Oryzabase	-	Os12t0230200-02	tolerated(0.06)	-	-	-
R1207287379AC	12:7289972-7289972	C	missense_variant	MODERATE	-	Os12g0233200	Transcript	Os12t0233200-00.	protein_coding	-	-	1768	1768	590	L/V	Tta/Gta	-	-	-1	-	-	-	Os12t0233200-00	tolerated(0.09)	-	-	-
R1207328080GA	12:7330673-7330673	A	missense_variant	MODERATE	-	Os12g0233900	Transcript	Os12t0233900-00.	protein_coding	-	-	301	301	101	D/N	Gac/Aac	TBGI465141	-	1	-	-	-	Os12t0233900-00	tolerated(0.25)	-	-	-
F1207535274CT	12:7537868-7537868	A	missense_variant	MODERATE	-	Os12g0236800	Transcript	Os12t0236800-01.	protein_coding	-	-	154	47	16	S/L	tCg/tTg	-	-	-1	-	-	-	Os12t0236800-01	-	-	-	-
R1207603292TC	12:7605887-7605887	G	missense_variant	MODERATE	-	Os12g0237900	Transcript	Os12t0237900-01.	protein_coding	-	-	2202	2014	672	R/G	Aga/Gga	vcZ2ID35L	-	1	-	-	-	Os12t0237900-01	tolerated(1)	-	-	-
F1207677807CA	12:7680403-7680403	A	missense_variant	MODERATE	-	Os12g0239000	Transcript	Os12t0239000-01.	protein_coding	-	-	3251	2693	898	C/F	tGt/tTt	-	-	-1	-	-	-	Os12t0239000-01	-	-	-	-
R1207677807GT	12:7680403-7680403	A	missense_variant	MODERATE	-	Os12g0239000	Transcript	Os12t0239000-01.	protein_coding	-	-	3251	2693	898	C/F	tGt/tTt	-	-	-1	-	-	-	Os12t0239000-01	-	-	-	-
F1208023528CT	12:8026122-8026122	A	missense_variant	MODERATE	-	Os12g0245000	Transcript	Os12t0245000-01.	protein_coding	-	-	960	71	24	G/D	gGc/gAc	-	-	1	-	-	-	Os12t0245000-01	deleterious_low_confidence(0)	-	-	-
F1208414651TG	12:8417245-8417245	C	missense_variant	MODERATE	OsRLCK366	Os12g0249900	Transcript	Os12t0249900-01.	protein_coding	-	-	257	50	17	M/R	aTg/aGg	-	-	-1	-	Oryzabase	-	Os12t0249900-01	tolerated(0.07)	-	-	-
R1208828293GA	12:8830886-8830886	A	missense_variant	MODERATE	CBP1	Os12g0257000	Transcript	Os12t0257000-01.	protein_coding	-	-	1227	1184	395	S/L	tCg/tTg	vcZ2IFRG9	-	-1	-	Uniprot_gn	-	Os12t0257000-01	tolerated(0.14)	-	-	-
R1208828293GA	12:8830886-8830886	A	missense_variant	MODERATE	CBP1	Os12g0257000	Transcript	Os12t0257000-02.	protein_coding	-	-	754	752	251	S/L	tCg/tTg	vcZ2IFRG9	-	-1	-	Uniprot_gn	-	Os12t0257000-02	tolerated(0.22)	-	-	-
R1208905679TC	12:8908271-8908271	G	missense_variant	MODERATE	OsDjC79	Os12g0258200	Transcript	Os12t0258200-01.	protein_coding	-	-	977	788	263	M/T	aTg/aCg	rs19771314	-	-1	-	Oryzabase	-	Os12t0258200-01	tolerated(0.18)	-	-	-
R1208907529TG	12:8910121-8910121	C	missense_variant	MODERATE	OsDjC79	Os12g0258200	Transcript	Os12t0258200-01.	protein_coding	-	-	835	646	216	L/V	Tta/Gta	rs19771774	-	-1	-	Oryzabase	-	Os12t0258200-01	tolerated(0.76)	-	-	-
R1209179487CT	12:9182078-9182078	A	missense_variant	MODERATE	-	Os12g0261300	Transcript	Os12t0261300-01.	protein_coding	-	-	2246	2245	749	E/K	Gag/Aag	vcZ2IGJDO	-	1	-	-	-	Os12t0261300-01	tolerated(0.26)	-	-	-
R1209179487CT	12:9182078-9182078	A	missense_variant	MODERATE	-	Os12g0261300	Transcript	Os12t0261300-02.	protein_coding	-	-	2165	2164	722	E/K	Gag/Aag	vcZ2IGJDO	-	1	-	-	-	Os12t0261300-02	tolerated(0.25)	-	-	-
R1209207379CA	12:9209970-9209970	A	missense_variant	MODERATE	-	Os12g0262100	Transcript	Os12t0262100-01.	protein_coding	-	-	361	352	118	P/T	Ccg/Acg	-	-	1	-	-	-	Os12t0262100-01	deleterious(0.01)	-	-	-
R1209208438CT	12:9211029-9211029	A	missense_variant	MODERATE	-	Os12g0262100	Transcript	Os12t0262100-01.	protein_coding	-	-	1420	1411	471	E/K	Gaa/Aaa	vcZ2IGKWU	-	1	-	-	-	Os12t0262100-01	tolerated(0.56)	-	-	-
R1209474033GA	12:9476624-9476624	A	missense_variant	MODERATE	OsWAK124	Os12g0266200	Transcript	Os12t0266200-01.	protein_coding	-	-	1175	1115	372	A/V	gCt/gTt	-	-	-1	-	Oryzabase	-	Os12t0266200-01	tolerated(0.95)	-	-	-
R1209775913GA	12:9778503-9778503	A	missense_variant	MODERATE	OGR1	Os12g0270200	Transcript	Os12t0270200-01.	protein_coding	-	-	728	671	224	G/E	gGg/gAg	-	-	1	-	Uniprot_gn	-	Os12t0270200-01	deleterious(0)	-	-	-
R1209775979CT	12:9778569-9778569	A	missense_variant	MODERATE	OGR1	Os12g0270200	Transcript	Os12t0270200-01.	protein_coding	-	-	794	737	246	R/K	aGa/aAa	11209778569	-	1	-	Uniprot_gn	-	Os12t0270200-01	tolerated(1)	-	-	-
R1209780724AC	12:9783314-9783314	A	missense_variant	MODERATE	-	Os12g0270300	Transcript	Os12t0270300-01.	protein_coding	-	-	2812	2586	862	K/N	aaG/aaT	-	-	-1	-	-	-	Os12t0270300-01	tolerated(0.59)	-	-	-
R1209780724AC	12:9783314-9783314	A	missense_variant	MODERATE	-	Os12g0270300	Transcript	Os12t0270300-02.	protein_coding	-	-	2359	2358	786	K/N	aaG/aaT	-	-	-1	-	-	-	Os12t0270300-02	tolerated(0.53)	-	-	-
F1209781046AG	12:9783636-9783636	A	missense_variant	MODERATE	-	Os12g0270300	Transcript	Os12t0270300-01.	protein_coding	-	-	2490	2264	755	T/I	aCt/aTt	rs53434434	-	-1	-	-	-	Os12t0270300-01	tolerated(1)	-	-	-
F1209781046AG	12:9783636-9783636	A	missense_variant	MODERATE	-	Os12g0270300	Transcript	Os12t0270300-02.	protein_coding	-	-	2037	2036	679	T/I	aCt/aTt	rs53434434	-	-1	-	-	-	Os12t0270300-02	tolerated(1)	-	-	-
R1210050007CT	12:10052596-10052596	G	missense_variant	MODERATE	-	Os12g0273700	Transcript	Os12t0273700-01.	protein_coding	-	-	1148	1148	383	N/S	aAc/aGc	rs18871585	-	1	-	-	-	Os12t0273700-01	tolerated_low_confidence(1)	-	-	-
F1210251923CT	12:10254511-10254511	A	missense_variant	MODERATE	OsPUB25	Os12g0277000	Transcript	Os12t0277000-01.	protein_coding	-	-	2474	2410	804	P/S	Cca/Tca	-	-	-1	-	Oryzabase	-	Os12t0277000-01	deleterious(0.04)	-	-	-
F1210251923CT	12:10254511-10254511	A	missense_variant	MODERATE	OsPUB25	Os12g0277000	Transcript	Os12t0277000-02.	protein_coding	-	-	1975	1975	659	P/S	Cca/Tca	-	-	-1	-	Oryzabase	-	Os12t0277000-02	deleterious(0.03)	-	-	-
R1210251923GA	12:10254511-10254511	A	missense_variant	MODERATE	OsPUB25	Os12g0277000	Transcript	Os12t0277000-01.	protein_coding	-	-	2474	2410	804	P/S	Cca/Tca	-	-	-1	-	Oryzabase	-	Os12t0277000-01	deleterious(0.04)	-	-	-
R1210251923GA	12:10254511-10254511	A	missense_variant	MODERATE	OsPUB25	Os12g0277000	Transcript	Os12t0277000-02.	protein_coding	-	-	1975	1975	659	P/S	Cca/Tca	-	-	-1	-	Oryzabase	-	Os12t0277000-02	deleterious(0.03)	-	-	-
F1210469746CA	12:10472333-10472333	A	missense_variant	MODERATE	JMJ702	Os12g0279100	Transcript	Os12t0279100-01.	protein_coding	-	-	1603	1440	480	E/D	gaG/gaT	TBGI469692	-	-1	-	Oryzabase	-	Os12t0279100-01	tolerated(0.59)	-	-	-
R1210469746GT	12:10472333-10472333	A	missense_variant	MODERATE	JMJ702	Os12g0279100	Transcript	Os12t0279100-01.	protein_coding	-	-	1603	1440	480	E/D	gaG/gaT	TBGI469692	-	-1	-	Oryzabase	-	Os12t0279100-01	tolerated(0.59)	-	-	-
R1210469880AG	12:10472467-10472467	A	missense_variant	MODERATE	JMJ702	Os12g0279100	Transcript	Os12t0279100-01.	protein_coding	-	-	1469	1306	436	L/F	Ctt/Ttt	-	-	-1	-	Oryzabase	-	Os12t0279100-01	tolerated(0.14)	-	-	-
F1210604166GA	12:10606753-10606753	A	missense_variant	MODERATE	PI-TA	Os12g0281300	Transcript	Os12t0281300-02.	protein_coding	-	-	3053	2909	970	A/V	gCg/gTg	vcZ2IJHZR	-	-1	-	Uniprot_gn	-	Os12t0281300-02	deleterious_low_confidence(0)	-	-	-
F1210604166GA	12:10606753-10606753	A	missense_variant	MODERATE	PI-TA	Os12g0281300	Transcript	Os12t0281300-03.	protein_coding	-	-	2276	2267	756	A/V	gCg/gTg	vcZ2IJHZR	-	-1	-	Uniprot_gn	-	Os12t0281300-03	deleterious_low_confidence(0)	-	-	-
F1210609167AC	12:10611754-10611754	A	missense_variant	MODERATE	PI-TA	Os12g0281300	Transcript	Os12t0281300-01.	protein_coding	-	-	164	17	6	S/I	aGt/aTt	11210611754	-	-1	-	Uniprot_gn	-	Os12t0281300-01	deleterious(0.02)	-	-	-
F1210609167AC	12:10611754-10611754	A	missense_variant	MODERATE	PI-TA	Os12g0281300	Transcript	Os12t0281300-02.	protein_coding	-	-	161	17	6	S/I	aGt/aTt	11210611754	-	-1	-	Uniprot_gn	-	Os12t0281300-02	deleterious(0)	-	-	-
F1210711163GA	12:10713750-10713750	G	missense_variant	MODERATE	OsNTP13	Os12g0283100	Transcript	Os12t0283100-01.	protein_coding	-	-	2105	2062	688	S/P	Tca/Cca	TBGI469863	-	-1	-	Oryzabase	-	Os12t0283100-01	tolerated(0.09)	-	-	-
F1210712314TC	12:10714901-10714901	A	missense_variant	MODERATE	OsNTP13	Os12g0283100	Transcript	Os12t0283100-01.	protein_coding	-	-	1061	1018	340	R/C	Cgt/Tgt	-	-	-1	-	Oryzabase	-	Os12t0283100-01	deleterious(0)	-	-	-
R1210891155TG	12:10893789-10893789	A	missense_variant	MODERATE	-	Os12g0286200	Transcript	Os12t0286200-01.	protein_coding	-	-	318	189	63	Q/H	caG/caT	vcZ2IJYRG	-	-1	-	-	-	Os12t0286200-01	tolerated_low_confidence(0.2)	-	-	-
R1210997849CT	12:11000483-11000483	G	missense_variant	MODERATE	OsSTA278	Os12g0288000	Transcript	Os12t0288000-02.	protein_coding	-	-	989	529	177	Y/H	Tac/Cac	rs54290628	-	-1	-	Oryzabase	-	Os12t0288000-02	deleterious(0)	-	-	-
R1210997849CT	12:11000483-11000483	G	missense_variant	MODERATE	OsSTA278	Os12g0288000	Transcript	Os12t0288000-03.	protein_coding	-	-	531	487	163	Y/H	Tac/Cac	rs54290628	-	-1	-	Oryzabase	-	Os12t0288000-03	deleterious(0)	-	-	-
F1211044568AG	12:11047202-11047202	G	missense_variant	MODERATE	-	Os12g0288400	Transcript	Os12t0288400-01.	protein_coding	-	-	1400	1205	402	I/T	aTc/aCc	vcZ2IK8IK	-	-1	-	-	-	Os12t0288400-01	tolerated(0.35)	-	-	-
F1211058812GT	12:11061446-11061446	C	missense_variant	MODERATE	-	Os12g0288600	Transcript	Os12t0288600-01.	protein_coding	-	-	1348	1348	450	S/A	Tca/Gca	-	-	-1	-	-	-	Os12t0288600-01	tolerated(0.65)	-	-	-
F1211136778CT	12:11139414-11139414	A	missense_variant	MODERATE	-	Os12g0289600	Transcript	Os12t0289600-01.	protein_coding	-	-	180	178	60	V/I	Gta/Ata	-	-	1	-	-	-	Os12t0289600-01	deleterious(0.02)	-	-	-
R1211254405TC	12:11257069-11257069	G	missense_variant	MODERATE	-	Os12g0291000	Transcript	Os12t0291000-00.	protein_coding	-	-	5705	5705	1902	Q/R	cAg/cGg	vcZ2IKHQ2	-	1	-	-	-	Os12t0291000-00	tolerated(0.25)	-	-	-
F1211265091GA	12:11267755-11267755	G	missense_variant	MODERATE	-	Os12g0291301	Transcript	Os12t0291301-00.	protein_coding	-	-	121	86	29	V/A	gTt/gCt	-	-	-1	-	-	-	Os12t0291301-00	-	-	-	-
F1211349698AG	12:11352362-11352362	G	missense_variant	MODERATE	-	Os12g0292900	Transcript	Os12t0292900-02.	protein_coding	-	-	911	910	304	T/A	Act/Gct	rs21102768	-	1	-	-	-	Os12t0292900-02	tolerated(0.53)	-	-	-
F1211349698AG	12:11352362-11352362	G	missense_variant	MODERATE	-	Os12g0292900	Transcript	Os12t0292900-03.	protein_coding	-	-	772	766	256	T/A	Act/Gct	rs21102768	-	1	-	-	-	Os12t0292900-03	tolerated(0.47)	-	-	-
R1211349698TC	12:11352362-11352362	G	missense_variant	MODERATE	-	Os12g0292900	Transcript	Os12t0292900-02.	protein_coding	-	-	911	910	304	T/A	Act/Gct	rs21102768	-	1	-	-	-	Os12t0292900-02	tolerated(0.53)	-	-	-
R1211349698TC	12:11352362-11352362	G	missense_variant	MODERATE	-	Os12g0292900	Transcript	Os12t0292900-03.	protein_coding	-	-	772	766	256	T/A	Act/Gct	rs21102768	-	1	-	-	-	Os12t0292900-03	tolerated(0.47)	-	-	-
F1211729102GA	12:11731766-11731766	A	missense_variant	MODERATE	-	Os12g0297500	Transcript	Os12t0297500-01.	protein_coding	-	-	2290	2207	736	S/L	tCa/tTa	vcZ2ILKHF	-	-1	-	-	-	Os12t0297500-01	deleterious(0.03)	-	-	-
F1211729102GA	12:11731766-11731766	A	missense_variant	MODERATE	-	Os12g0297500	Transcript	Os12t0297500-02.	protein_coding	-	-	222	41	14	S/L	tCa/tTa	vcZ2ILKHF	-	-1	-	-	-	Os12t0297500-02	deleterious(0.04)	-	-	-
R1212204540CT	12:12207202-12207202	A	missense_variant	MODERATE	-	Os12g0405200	Transcript	Os12t0405200-01.	protein_coding	-	-	905	841	281	V/I	Gtt/Att	11212207202	-	1	-	-	-	Os12t0405200-01	tolerated(0.83)	-	-	-
F1212273994CA	12:12276656-12276656	A	missense_variant	MODERATE	-	Os12g0406333	Transcript	Os12t0406333-00.	protein_coding	-	-	329	329	110	R/L	cGc/cTc	rs21156999	-	-1	-	-	-	Os12t0406333-00	-	-	-	-
R1212273994GT	12:12276656-12276656	A	missense_variant	MODERATE	-	Os12g0406333	Transcript	Os12t0406333-00.	protein_coding	-	-	329	329	110	R/L	cGc/cTc	rs21156999	-	-1	-	-	-	Os12t0406333-00	-	-	-	-
F1212352906CT	12:12355567-12355567	A	missense_variant	MODERATE	-	Os12g0408000	Transcript	Os12t0408000-01.	protein_coding	-	-	1165	1163	388	S/F	tCt/tTt	-	-	-1	-	-	-	Os12t0408000-01	tolerated(0.69)	-	-	-
R1212762314CA	12:12764975-12764975	A	missense_variant	MODERATE	-	Os12g0414500	Transcript	Os12t0414500-01.	protein_coding	-	-	702	634	212	V/F	Gtt/Ttt	-	-	-1	-	-	-	Os12t0414500-01	tolerated(0.35)	-	-	-
R1212781386CT	12:12784047-12784047	A	missense_variant	MODERATE	-	Os12g0414900	Transcript	Os12t0414900-00.	protein_coding	-	-	1427	1427	476	R/H	cGc/cAc	vcZ2IO8NX	-	1	-	-	-	Os12t0414900-00	deleterious(0.04)	-	-	-
R1213197388AC	12:13200050-13200050	C	missense_variant	MODERATE	-	Os12g0421300	Transcript	Os12t0421300-00.	protein_coding	-	-	225	196	66	I/L	Atc/Ctc	-	-	1	-	-	-	Os12t0421300-00	tolerated(0.33)	-	-	-
R1213197479GT	12:13200141-13200141	A	missense_variant	MODERATE	-	Os12g0421300	Transcript	Os12t0421300-00.	protein_coding	-	-	316	287	96	T/K	aCa/aAa	-	-	1	-	-	-	Os12t0421300-00	-	-	-	-
F1213494146GA	12:13496808-13496808	A	missense_variant	MODERATE	-	Os12g0425600	Transcript	Os12t0425600-01.	protein_coding	-	-	680	679	227	A/T	Gct/Act	vcZ2IPL4J	-	1	-	-	-	Os12t0425600-01	deleterious(0)	-	-	-
R1213494146CT	12:13496808-13496808	A	missense_variant	MODERATE	-	Os12g0425600	Transcript	Os12t0425600-01.	protein_coding	-	-	680	679	227	A/T	Gct/Act	vcZ2IPL4J	-	1	-	-	-	Os12t0425600-01	deleterious(0)	-	-	-
R1213607930CG	12:13610592-13610592	G	missense_variant	MODERATE	-	Os12g0427450	Transcript	Os12t0427450-00.	protein_coding	-	-	276	276	92	D/E	gaC/gaG	-	-	1	-	-	-	Os12t0427450-00	-	-	-	-
R1213623240AG	12:13625902-13625902	A	missense_variant	MODERATE	OsSub63	Os12g0427600	Transcript	Os12t0427600-01.	protein_coding	-	-	1649	1610	537	T/I	aCt/aTt	-	-	-1	-	Oryzabase	-	Os12t0427600-01	deleterious(0)	-	-	-
F1213696562CT	12:13699224-13699224	A	missense_variant	MODERATE	-	Os12g0428600	Transcript	Os12t0428600-01.	protein_coding	-	-	779	779	260	R/Q	cGa/cAa	-	-	1	-	-	-	Os12t0428600-01	tolerated(0.67)	-	-	-
R1213696562GA	12:13699224-13699224	A	missense_variant	MODERATE	-	Os12g0428600	Transcript	Os12t0428600-01.	protein_coding	-	-	779	779	260	R/Q	cGa/cAa	-	-	1	-	-	-	Os12t0428600-01	tolerated(0.67)	-	-	-
F1213778564CA	12:13781226-13781226	C	missense_variant	MODERATE	OsBgal13	Os12g0429200	Transcript	Os12t0429200-01.	protein_coding	-	-	398	305	102	F/C	tTc/tGc	-	-	-1	-	Oryzabase	-	Os12t0429200-01	-	-	-	-
R1213778564GT	12:13781226-13781226	C	missense_variant	MODERATE	OsBgal13	Os12g0429200	Transcript	Os12t0429200-01.	protein_coding	-	-	398	305	102	F/C	tTc/tGc	-	-	-1	-	Oryzabase	-	Os12t0429200-01	-	-	-	-
R1213820593CT	12:13823255-13823255	A	missense_variant	MODERATE	-	Os12g0430000	Transcript	Os12t0430000-00.	protein_coding	-	-	1772	1772	591	P/L	cCg/cTg	-	-	-1	-	-	-	Os12t0430000-00	-	-	-	-
F1214501199CT	12:14503858-14503858	G	missense_variant	MODERATE	-	Os12g0438900	Transcript	Os12t0438900-01.	protein_coding	-	-	46	44	15	L/P	cTt/cCt	-	-	-1	-	-	-	Os12t0438900-01	tolerated_low_confidence(0.06)	-	-	-
R1214748140CA	12:14750799-14750799	A	missense_variant	MODERATE	-	Os12g0441600	Transcript	Os12t0441600-00.	protein_coding	-	-	876	876	292	E/D	gaG/gaT	-	-	-1	-	-	-	Os12t0441600-00	-	-	-	-
R1214911472CA	12:14914131-14914131	A	missense_variant	MODERATE	OsFIGNL1	Os12g0443800	Transcript	Os12t0443800-01.	protein_coding	-	-	542	485	162	S/I	aGc/aTc	-	-	-1	-	RAP-DB	-	Os12t0443800-01	deleterious(0.03)	-	-	-
R1214911472CA	12:14914131-14914131	A	missense_variant	MODERATE	OsFIGNL1	Os12g0443800	Transcript	Os12t0443800-03.	protein_coding	-	-	542	485	162	S/I	aGc/aTc	-	-	-1	-	RAP-DB	-	Os12t0443800-03	deleterious_low_confidence(0.03)	-	-	-
R1215121664AG	12:15124328-15124328	G	missense_variant	MODERATE	-	Os12g0446500	Transcript	Os12t0446500-00.	protein_coding	-	-	3154	3154	1052	S/G	Agt/Ggt	-	-	1	-	-	-	Os12t0446500-00	tolerated_low_confidence(0.22)	-	-	-
R1215775630TG	12:15778333-15778333	C	missense_variant	MODERATE	CRL4	Os12g0454800	Transcript	Os12t0454800-01.	protein_coding	-	-	1872	1645	549	I/L	Ata/Cta	TBGI474813	-	1	-	RAP-DB	-	Os12t0454800-01	tolerated_low_confidence(0.43)	-	-	-
R1215862866AC	12:15865570-15865570	C	missense_variant	MODERATE	-	Os12g0456400	Transcript	Os12t0456400-01.	protein_coding	-	-	269	202	68	T/P	Aca/Cca	-	-	1	-	-	-	Os12t0456400-01	deleterious(0.03)	-	-	-
F1215996530TC	12:15999234-15999234	A	missense_variant	MODERATE	HSR201	Os12g0458100	Transcript	Os12t0458100-01.	protein_coding	-	-	863	742	248	H/Y	Cat/Tat	-	-	-1	-	Oryzabase	-	Os12t0458100-01	deleterious(0)	-	-	-
R1216700799GA	12:16706845-16706845	G	missense_variant	MODERATE	OsAH	Os12g0468600	Transcript	Os12t0468600-01.	protein_coding	-	-	1527	1349	450	V/A	gTa/gCa	-	-	-1	-	Oryzabase	-	Os12t0468600-01	tolerated(0.14)	-	-	-
R1216700799GA	12:16706845-16706845	G	missense_variant	MODERATE	OsAH	Os12g0468600	Transcript	Os12t0468600-03.	protein_coding	-	-	1443	1349	450	V/A	gTa/gCa	-	-	-1	-	Oryzabase	-	Os12t0468600-03	tolerated(0.14)	-	-	-
R1216703318GA	12:16709364-16709364	G	missense_variant	MODERATE	OsAH	Os12g0468600	Transcript	Os12t0468600-01.	protein_coding	-	-	912	734	245	L/P	cTg/cCg	-	-	-1	-	Oryzabase	-	Os12t0468600-01	tolerated(0.08)	-	-	-
R1216703318GA	12:16709364-16709364	G	missense_variant	MODERATE	OsAH	Os12g0468600	Transcript	Os12t0468600-03.	protein_coding	-	-	828	734	245	L/P	cTg/cCg	-	-	-1	-	Oryzabase	-	Os12t0468600-03	tolerated(0.08)	-	-	-
F1217385439TG	12:17391484-17391484	A	missense_variant	MODERATE	ONAC139	Os12g0477400	Transcript	Os12t0477400-01.	protein_coding	-	-	143	21	7	N/K	aaC/aaA	-	-	1	-	Oryzabase	-	Os12t0477400-01	-	-	-	-
F1218384292CT	12:18412856-18412856	A	missense_variant	MODERATE	-	Os12g0490566	Transcript	Os12t0490566-00.	protein_coding	-	-	232	232	78	G/S	Ggt/Agt	-	-	1	-	-	-	Os12t0490566-00	deleterious(0.01)	-	-	-
R1218384292GA	12:18412856-18412856	A	missense_variant	MODERATE	-	Os12g0490566	Transcript	Os12t0490566-00.	protein_coding	-	-	232	232	78	G/S	Ggt/Agt	-	-	1	-	-	-	Os12t0490566-00	deleterious(0.01)	-	-	-
F1218384319GT	12:18412883-18412883	A	missense_variant	MODERATE	-	Os12g0490566	Transcript	Os12t0490566-00.	protein_coding	-	-	259	259	87	P/T	Ccc/Acc	-	-	1	-	-	-	Os12t0490566-00	tolerated(0.06)	-	-	-
F1218822612TC	12:18851177-18851177	A	missense_variant	MODERATE	OsFbox655	Os12g0496700	Transcript	Os12t0496700-00.	protein_coding	-	-	1403	1403	468	P/L	cCt/cTt	-	-	-1	-	Oryzabase	-	Os12t0496700-00	deleterious(0.01)	-	-	-
F1218926429CT	12:18954994-18954994	A	missense_variant	MODERATE	-	Os12g0498900	Transcript	Os12t0498900-01.	protein_coding	-	-	221	31	11	V/I	Gtc/Atc	-	-	1	-	-	-	Os12t0498900-01	deleterious_low_confidence(0)	-	-	-
F1219126835GA	12:19155401-19155401	A	missense_variant	MODERATE	OsCPA4	Os12g0502500	Transcript	Os12t0502500-01.	protein_coding	-	-	884	880	294	V/I	Gta/Ata	vcZ2J1BUS	-	1	-	Oryzabase	-	Os12t0502500-01	tolerated(1)	-	-	-
R1219126835CT	12:19155401-19155401	A	missense_variant	MODERATE	OsCPA4	Os12g0502500	Transcript	Os12t0502500-01.	protein_coding	-	-	884	880	294	V/I	Gta/Ata	vcZ2J1BUS	-	1	-	Oryzabase	-	Os12t0502500-01	tolerated(1)	-	-	-
F1219304315CA	12:19332845-19332845	A	missense_variant	MODERATE	-	Os12g0504900	Transcript	Os12t0504900-00.	protein_coding	-	-	224	224	75	R/I	aGa/aTa	vcZ2J1NFK	-	-1	-	-	-	Os12t0504900-00	deleterious(0.05)	-	-	-
R1219304315GT	12:19332845-19332845	A	missense_variant	MODERATE	-	Os12g0504900	Transcript	Os12t0504900-00.	protein_coding	-	-	224	224	75	R/I	aGa/aTa	vcZ2J1NFK	-	-1	-	-	-	Os12t0504900-00	deleterious(0.05)	-	-	-
F1219601592GA	12:19630122-19630122	A	missense_variant	MODERATE	OsSTA285	Os12g0509600	Transcript	Os12t0509600-00.	protein_coding	-	-	1015	1015	339	D/N	Gat/Aat	vcZ2J2600	-	1	-	Oryzabase	-	Os12t0509600-00	deleterious_low_confidence(0)	-	-	-
R1219601592CT	12:19630122-19630122	A	missense_variant	MODERATE	OsSTA285	Os12g0509600	Transcript	Os12t0509600-00.	protein_coding	-	-	1015	1015	339	D/N	Gat/Aat	vcZ2J2600	-	1	-	Oryzabase	-	Os12t0509600-00	deleterious_low_confidence(0)	-	-	-
R1219727402AC	12:19755932-19755932	C	missense_variant	MODERATE	-	Os12g0511900	Transcript	Os12t0511900-00.	protein_coding	-	-	1982	1982	661	M/R	aTg/aGg	-	-	-1	-	-	-	Os12t0511900-00	tolerated(0.24)	-	-	-
F1220066021TC	12:20094579-20094579	A	missense_variant	MODERATE	Os_F0691	Os12g0517000	Transcript	Os12t0517000-00.	protein_coding	-	-	766	766	256	G/S	Ggt/Agt	-	-	1	-	Oryzabase	-	Os12t0517000-00	tolerated(0.48)	-	-	-
R1220771613AG	12:20805064-20805064	G	missense_variant	MODERATE	-	Os12g0527700	Transcript	Os12t0527700-01.	protein_coding	-	-	2220	2199	733	I/M	atA/atG	-	-	1	-	-	-	Os12t0527700-01	tolerated(0.48)	-	-	-
R1220828456AC	12:20861907-20861907	A	missense_variant	MODERATE	-	Os12g0529200	Transcript	Os12t0529200-01.	protein_coding	-	-	838	702	234	F/L	ttC/ttA	-	-	1	-	-	-	Os12t0529200-01	-	-	-	-
R1221289857TC	12:21323310-21323310	G	missense_variant	MODERATE	-	Os12g0535900	Transcript	Os12t0535900-01.	protein_coding	-	-	1065	1064	355	H/R	cAt/cGt	rs20915662	-	1	-	-	-	Os12t0535900-01	tolerated(0.2)	-	-	-
R1221289857TC	12:21323310-21323310	G	missense_variant	MODERATE	-	Os12g0535900	Transcript	Os12t0535900-02.	protein_coding	-	-	819	818	273	H/R	cAt/cGt	rs20915662	-	1	-	-	-	Os12t0535900-02	tolerated(0.22)	-	-	-
R1221464003TG	12:21497456-21497456	C	missense_variant	MODERATE	-	Os12g0538900	Transcript	Os12t0538900-01.	protein_coding	-	-	1337	1204	402	L/V	Tta/Gta	TBGI480971	-	-1	-	-	-	Os12t0538900-01	tolerated(0.16)	-	-	-
F1221546947AG	12:21580400-21580400	A	missense_variant	MODERATE	-	Os12g0540100	Transcript	Os12t0540100-01.	protein_coding	-	-	1017	395	132	P/L	cCg/cTg	vcZ2J55F6	-	-1	-	-	-	Os12t0540100-01	tolerated(0.27)	-	-	-
R1221546947TC	12:21580400-21580400	A	missense_variant	MODERATE	-	Os12g0540100	Transcript	Os12t0540100-01.	protein_coding	-	-	1017	395	132	P/L	cCg/cTg	vcZ2J55F6	-	-1	-	-	-	Os12t0540100-01	tolerated(0.27)	-	-	-
R1221583499CT	12:21616952-21616952	A	missense_variant	MODERATE	-	Os12g0540700	Transcript	Os12t0540700-01.	protein_coding	-	-	371	371	124	S/N	aGc/aAc	11221616952	-	1	-	-	-	Os12t0540700-01	tolerated(1)	-	-	-
F1222096085GA	12:22129538-22129538	A	missense_variant	MODERATE	OsKCH1	Os12g0547500	Transcript	Os12t0547500-01.	protein_coding	-	-	1075	880	294	V/I	Gtt/Att	rs20985406	-	1	-	RAP-DB	-	Os12t0547500-01	tolerated(0.22)	-	-	-
R1222184867CT	12:22218320-22218320	G	missense_variant	MODERATE	-	Os12g0548800	Transcript	Os12t0548800-01.	protein_coding	-	-	2240	2239	747	T/A	Acg/Gcg	rs20997946	-	1	-	-	-	Os12t0548800-01	tolerated(0.78)	-	-	-
R1222295826CA	12:22329387-22329387	A	missense_variant	MODERATE	-	Os12g0551200	Transcript	Os12t0551200-01.	protein_coding	-	-	1287	1244	415	S/I	aGc/aTc	-	-	-1	-	-	-	Os12t0551200-01	deleterious(0.04)	-	-	-
R1222295826CA	12:22329387-22329387	A	missense_variant	MODERATE	-	Os12g0551200	Transcript	Os12t0551200-03.	protein_coding	-	-	1709	1676	559	S/I	aGc/aTc	-	-	-1	-	-	-	Os12t0551200-03	tolerated(0.06)	-	-	-
R1222362906TG	12:22396467-22396467	A	missense_variant	MODERATE	-	Os12g0551900	Transcript	Os12t0551900-00.	protein_coding	-	-	869	869	290	S/Y	tCc/tAc	11222396467	-	1	-	-	-	Os12t0551900-00	tolerated(0.23)	-	-	-
F1222394635GA	12:22428196-22428196	A	missense_variant	MODERATE	-	Os12g0552400	Transcript	Os12t0552400-01.	protein_coding	-	-	553	473	158	T/M	aCg/aTg	rs21014291	-	-1	-	-	-	Os12t0552400-01	tolerated(0.17)	-	-	-
R1222415491CT	12:22449052-22449052	A	missense_variant	MODERATE	-	Os12g0552600	Transcript	Os12t0552600-00.	protein_coding	-	-	1284	1276	426	V/I	Gta/Ata	vcZ2J6LE4	-	1	-	-	-	Os12t0552600-00	tolerated(0.92)	-	-	-
R1222692154AC	12:22725715-22725715	C	missense_variant	MODERATE	-	Os12g0557800	Transcript	Os12t0557800-01.	protein_coding	-	-	1085	1010	337	V/G	gTg/gGg	-	-	-1	-	-	-	Os12t0557800-01	deleterious(0)	-	-	-
F1222842218AG	12:22875778-22875778	G	missense_variant	MODERATE	BPH26	Os12g0559400	Transcript	Os12t0559400-01.	protein_coding	-	-	1681	1681	561	S/P	Tca/Cca	vcZ2J78G4	-	-1	-	RAP-DB	-	Os12t0559400-01	tolerated(0.1)	-	-	-
F1222848826GA	12:22882386-22882386	A	missense_variant	MODERATE	BPH26	Os12g0559400	Transcript	Os12t0559400-01.	protein_coding	-	-	1490	1490	497	S/F	tCc/tTc	rs21054153	-	-1	-	RAP-DB	-	Os12t0559400-01	tolerated(0.08)	-	-	-
F1222913964AT	12:22947505-22947505	A	missense_variant	MODERATE	-	Os12g0560400	Transcript	Os12t0560400-01.	protein_coding	-	-	112	110	37	V/E	gTg/gAg	vcZ2J7E5Y	-	1	-	-	-	Os12t0560400-01	tolerated(0.95)	-	-	-
R1223009116GA	12:23042656-23042656	A	missense_variant	MODERATE	-	Os12g0562300	Transcript	Os12t0562300-01.	protein_coding	-	-	150	148	50	G/R	Ggg/Agg	-	-	1	-	-	-	Os12t0562300-01	-	-	-	-
F1223034207GT	12:23067747-23067747	A	missense_variant	MODERATE	-	Os12g0562600	Transcript	Os12t0562600-01.	protein_coding	-	-	719	223	75	Q/K	Caa/Aaa	-	-	1	-	-	-	Os12t0562600-01	tolerated(0.07)	-	-	-
R1223034207CA	12:23067747-23067747	A	missense_variant	MODERATE	-	Os12g0562600	Transcript	Os12t0562600-01.	protein_coding	-	-	719	223	75	Q/K	Caa/Aaa	-	-	1	-	-	-	Os12t0562600-01	tolerated(0.07)	-	-	-
F1223040838GA	12:23074378-23074378	A	missense_variant	MODERATE	OsABCC17	Os12g0562700	Transcript	Os12t0562700-00.	protein_coding	-	-	1940	1822	608	D/N	Gat/Aat	rs21062682	-	1	-	Oryzabase	-	Os12t0562700-00	tolerated(0.5)	-	-	-
R1223040838CT	12:23074378-23074378	A	missense_variant	MODERATE	OsABCC17	Os12g0562700	Transcript	Os12t0562700-00.	protein_coding	-	-	1940	1822	608	D/N	Gat/Aat	rs21062682	-	1	-	Oryzabase	-	Os12t0562700-00	tolerated(0.5)	-	-	-
F1223134102TC	12:23167642-23167642	G	missense_variant	MODERATE	-	Os12g0564800	Transcript	Os12t0564800-01.	protein_coding	-	-	2855	2552	851	F/S	tTt/tCt	-	-	-1	-	-	-	Os12t0564800-01	tolerated(1)	-	-	-
R1223134102AG	12:23167642-23167642	G	missense_variant	MODERATE	-	Os12g0564800	Transcript	Os12t0564800-01.	protein_coding	-	-	2855	2552	851	F/S	tTt/tCt	-	-	-1	-	-	-	Os12t0564800-01	tolerated(1)	-	-	-
F1223153215GA	12:23186755-23186755	A	missense_variant	MODERATE	-	Os12g0565100	Transcript	Os12t0565100-01.	protein_coding	-	-	1607	1210	404	V/I	Gta/Ata	-	-	1	-	-	-	Os12t0565100-01	tolerated(0.32)	-	-	-
F1223153215GA	12:23186755-23186755	A	missense_variant	MODERATE	-	Os12g0565100	Transcript	Os12t0565100-02.	protein_coding	-	-	1522	1210	404	V/I	Gta/Ata	-	-	1	-	-	-	Os12t0565100-02	tolerated(0.32)	-	-	-
F1223238254GA	12:23271794-23271794	A	missense_variant	MODERATE	-	Os12g0566200	Transcript	Os12t0566200-01.	protein_coding	-	-	281	280	94	G/R	Ggg/Agg	rs21078169	-	1	-	-	-	Os12t0566200-01	deleterious(0.04)	-	-	-
F1223263653GA	12:23297193-23297193	A	missense_variant	MODERATE	OsGELP114	Os12g0566700	Transcript	Os12t0566700-01.	protein_coding	-	-	742	638	213	A/V	gCc/gTc	rs21079232	-	-1	-	Oryzabase	-	Os12t0566700-01	tolerated(0.2)	-	-	-
F1223263653GA	12:23297193-23297193	A	missense_variant	MODERATE	OsGELP114	Os12g0566700	Transcript	Os12t0566700-02.	protein_coding	-	-	433	371	124	A/V	gCc/gTc	rs21079232	-	-1	-	Oryzabase	-	Os12t0566700-02	tolerated(0.24)	-	-	-
F1223263653GA	12:23297193-23297193	A	missense_variant	MODERATE	OsGELP114	Os12g0566700	Transcript	Os12t0566700-03.	protein_coding	-	-	667	638	213	A/V	gCc/gTc	rs21079232	-	-1	-	Oryzabase	-	Os12t0566700-03	tolerated(0.2)	-	-	-
F1223263816CT	12:23297356-23297356	A	missense_variant	MODERATE	OsGELP114	Os12g0566700	Transcript	Os12t0566700-01.	protein_coding	-	-	579	475	159	L/F	Ctc/Ttc	-	-	-1	-	Oryzabase	-	Os12t0566700-01	deleterious(0)	-	-	-
F1223263816CT	12:23297356-23297356	A	missense_variant	MODERATE	OsGELP114	Os12g0566700	Transcript	Os12t0566700-02.	protein_coding	-	-	270	208	70	L/F	Ctc/Ttc	-	-	-1	-	Oryzabase	-	Os12t0566700-02	deleterious(0)	-	-	-
F1223263816CT	12:23297356-23297356	A	missense_variant	MODERATE	OsGELP114	Os12g0566700	Transcript	Os12t0566700-03.	protein_coding	-	-	504	475	159	L/F	Ctc/Ttc	-	-	-1	-	Oryzabase	-	Os12t0566700-03	deleterious(0)	-	-	-
R1223463586TC	12:23497126-23497126	A	missense_variant	MODERATE	OsSTA286	Os12g0570500	Transcript	Os12t0570500-01.	protein_coding	-	-	1374	1240	414	D/N	Gac/Aac	11223497126	-	1	-	Oryzabase	-	Os12t0570500-01	tolerated(0.06)	-	-	-
F1223464044CT	12:23497584-23497584	A	missense_variant	MODERATE	OsSTA286	Os12g0570500	Transcript	Os12t0570500-01.	protein_coding	-	-	1753	1619	540	G/D	gGt/gAt	-	-	1	-	Oryzabase	-	Os12t0570500-01	tolerated(0.26)	-	-	-
R1223464044GA	12:23497584-23497584	A	missense_variant	MODERATE	OsSTA286	Os12g0570500	Transcript	Os12t0570500-01.	protein_coding	-	-	1753	1619	540	G/D	gGt/gAt	-	-	1	-	Oryzabase	-	Os12t0570500-01	tolerated(0.26)	-	-	-
R1223479079AG	12:23512619-23512619	G	missense_variant	MODERATE	OsMT1g	Os12g0571000	Transcript	Os12t0571000-01.	protein_coding	-	-	119	34	12	S/G	Agc/Ggc	rs21107639	-	1	-	Oryzabase	-	Os12t0571000-01	tolerated(0.91)	-	-	-
F1223602165CA	12:23635709-23635709	A	missense_variant	MODERATE	-	Os12g0573200	Transcript	Os12t0573200-01.	protein_coding	-	-	1038	925	309	P/T	Ccc/Acc	rs21121935	-	1	-	-	-	Os12t0573200-01	tolerated(0.74)	-	-	-
R1223675024GA	12:23708571-23708571	A	missense_variant	MODERATE	-	Os12g0574400	Transcript	Os12t0574400-01.	protein_coding	-	-	1814	1774	592	G/S	Ggt/Agt	-	-	1	-	-	-	Os12t0574400-01	deleterious_low_confidence(0.01)	-	-	-
R1223675922GT	12:23709469-23709469	A	missense_variant	MODERATE	-	Os12g0574400	Transcript	Os12t0574400-01.	protein_coding	-	-	2712	2672	891	A/E	gCa/gAa	TBGI485339	-	1	-	-	-	Os12t0574400-01	deleterious_low_confidence(0.01)	-	-	-
R1223903855GT	12:23937402-23937402	A	missense_variant	MODERATE	-	Os12g0578500	Transcript	Os12t0578500-01.	protein_coding	-	-	1625	1160	387	G/V	gGt/gTt	vcZ2J8LAG	-	-1	-	-	-	Os12t0578500-01	deleterious(0.03)	-	-	-
R1223911198AC	12:23944745-23944745	C	missense_variant	MODERATE	-	Os12g0578600	Transcript	Os12t0578600-01.	protein_coding	-	-	1429	881	294	V/G	gTa/gGa	-	-	-1	-	-	-	Os12t0578600-01	tolerated_low_confidence(0.08)	-	-	-
R1224110426GA	12:24143972-24143972	A	missense_variant	MODERATE	CycA3	Os12g0581800	Transcript	Os12t0581800-01.	protein_coding	-	-	909	865	289	G/S	Ggc/Agc	TBGI486228	-	1	-	Oryzabase	-	Os12t0581800-01	tolerated(0.82)	-	-	-
R1224913601GT	12:24947147-24947147	C	missense_variant	MODERATE	-	Os12g0594300	Transcript	Os12t0594300-00.	protein_coding	-	-	1255	1255	419	T/P	Act/Cct	TBGI487562	-	1	-	-	-	Os12t0594300-00	tolerated(0.43)	-	-	-
R1224996853TG	12:25030400-25030400	A	missense_variant	MODERATE	OsALDH12B1	Os12g0596000	Transcript	Os12t0596000-02.	protein_coding	-	-	1030	914	305	S/I	aGt/aTt	rs21263312	-	-1	-	Oryzabase	-	Os12t0596000-02	deleterious_low_confidence(0)	-	-	-
R1225013557CT	12:25047103-25047103	G	missense_variant	MODERATE	-	Os12g0596600	Transcript	Os12t0596600-01.	protein_coding	-	-	317	316	106	K/E	Aag/Gag	TBGI487776	-	1	-	-	-	Os12t0596600-01	tolerated(1)	-	-	-
F1225024674AG	12:25058220-25058220	A	missense_variant	MODERATE	-	Os12g0596900	Transcript	Os12t0596900-01.	protein_coding	-	-	624	267	89	M/I	atG/atA	11225058220	-	1	-	-	-	Os12t0596900-01	tolerated(0.18)	-	-	-
R1225024970GA	12:25058516-25058516	G	missense_variant	MODERATE	-	Os12g0596900	Transcript	Os12t0596900-01.	protein_coding	-	-	836	479	160	D/G	gAt/gGt	-	-	1	-	-	-	Os12t0596900-01	tolerated(0.09)	-	-	-
F1225043158GA	12:25076704-25076704	G	missense_variant	MODERATE	OsM12	Os12g0597200	Transcript	Os12t0597200-01.	protein_coding	-	-	207	205	69	I/V	Att/Gtt	vcZ2J9UW0	-	1	-	Oryzabase	-	Os12t0597200-01	tolerated(0.34)	-	-	-
R1225043159GA	12:25076705-25076705	G	missense_variant	MODERATE	OsM12	Os12g0597200	Transcript	Os12t0597200-01.	protein_coding	-	-	208	206	69	N/S	aAt/aGt	-	-	1	-	Oryzabase	-	Os12t0597200-01	tolerated(1)	-	-	-
R1225550055TC	12:25583660-25583660	G	missense_variant	MODERATE	RMP3	Os12g0605900	Transcript	Os12t0605900-01.	protein_coding	-	-	457	295	99	S/G	Agc/Ggc	11225583660	-	1	-	Oryzabase	-	Os12t0605900-01	tolerated(1)	-	-	-
F1225666223GA	12:25699828-25699828	A	missense_variant	MODERATE	-	Os12g0608500	Transcript	Os12t0608500-01.	protein_coding	-	-	66	10	4	G/S	Ggc/Agc	rs21423132	-	1	-	-	-	Os12t0608500-01	tolerated(0.5)	-	-	-
F1225722916CT	12:25756521-25756521	A	missense_variant	MODERATE	OsWD40-199	Os12g0609800	Transcript	Os12t0609800-01.	protein_coding	-	-	2032	1970	657	R/H	cGt/cAt	-	-	1	-	Oryzabase	-	Os12t0609800-01	deleterious(0)	-	-	-
F1225722916CT	12:25756521-25756521	A	missense_variant	MODERATE	OsWD40-199	Os12g0609800	Transcript	Os12t0609800-02.	protein_coding	-	-	385	383	128	R/H	cGt/cAt	-	-	1	-	Oryzabase	-	Os12t0609800-02	deleterious(0.02)	-	-	-
R1225871148TC	12:25904754-25904754	G	missense_variant	MODERATE	OsDjC83	Os12g0612400	Transcript	Os12t0612400-01.	protein_coding	-	-	1520	728	243	V/A	gTt/gCt	11225904754	-	-1	-	Oryzabase	-	Os12t0612400-01	tolerated(0.44)	-	-	-
R1225871148TC	12:25904754-25904754	G	missense_variant	MODERATE	OsDjC83	Os12g0612400	Transcript	Os12t0612400-02.	protein_coding	-	-	694	692	231	V/A	gTt/gCt	11225904754	-	-1	-	Oryzabase	-	Os12t0612400-02	tolerated(0.42)	-	-	-
R1226306100TC	12:26339706-26339706	G	missense_variant	MODERATE	-	Os12g0618400	Transcript	Os12t0618400-01.	protein_coding	-	-	1603	323	108	I/T	aTt/aCt	-	-	-1	-	-	-	Os12t0618400-01	tolerated_low_confidence(0.67)	-	-	-
R1226348340GA	12:26381946-26381946	A	missense_variant	MODERATE	-	Os12g0619700	Transcript	Os12t0619700-00.	protein_coding	-	-	268	268	90	E/K	Gag/Aag	-	-	1	-	-	-	Os12t0619700-00	tolerated(0.91)	-	-	-
F1226470336CT	12:26503942-26503942	A	missense_variant	MODERATE	-	Os12g0621300	Transcript	Os12t0621300-01.	protein_coding	-	-	581	194	65	S/L	tCg/tTg	-	-	-1	-	-	-	Os12t0621300-01	deleterious(0.04)	-	-	-
F1226588927GA	12:26622532-26622532	A	missense_variant	MODERATE	OsCAT11	Os12g0623500	Transcript	Os12t0623500-01.	protein_coding	-	-	1567	1324	442	P/S	Cct/Tct	vcZ2JBK1Y	-	-1	-	Oryzabase	-	Os12t0623500-01	tolerated(0.84)	-	-	-
F1226588927GA	12:26622532-26622532	A	missense_variant	MODERATE	OsCAT11	Os12g0623500	Transcript	Os12t0623500-02.	protein_coding	-	-	1324	1324	442	P/S	Cct/Tct	vcZ2JBK1Y	-	-1	-	Oryzabase	-	Os12t0623500-02	tolerated(0.84)	-	-	-
R1226654318GA	12:26687922-26687922	A	missense_variant	MODERATE	-	Os12g0624800	Transcript	Os12t0624800-01.	protein_coding	-	-	1212	1133	378	T/I	aCt/aTt	-	-	-1	-	-	-	Os12t0624800-01	tolerated(0.3)	-	-	-
F1226655030GA	12:26688634-26688634	A	missense_variant	MODERATE	-	Os12g0624800	Transcript	Os12t0624800-01.	protein_coding	-	-	500	421	141	L/F	Ctt/Ttt	TBGI490497	-	-1	-	-	-	Os12t0624800-01	tolerated(0.09)	-	-	-
R1226726329CT	12:26759931-26759931	A	missense_variant	MODERATE	-	Os12g0626100	Transcript	Os12t0626100-01.	protein_coding	-	-	1022	965	322	P/L	cCg/cTg	rs21509783	-	-1	-	-	-	Os12t0626100-01	tolerated(1)	-	-	-
F1226737773AG	12:26771375-26771375	G	missense_variant,splice_region_variant	MODERATE	APC5	Os12g0626300	Transcript	Os12t0626300-01.	protein_coding	-	-	2641	2596	866	Y/H	Tac/Cac	rs21510693	-	-1	-	Oryzabase	-	Os12t0626300-01	tolerated(0.13)	-	-	-
F1227089100CT	12:27122701-27122701	G	missense_variant	MODERATE	-	Os12g0632900	Transcript	Os12t0632900-01.	protein_coding	-	-	214	29	10	N/S	aAc/aGc	-	-	1	-	-	-	Os12t0632900-01	tolerated(0.74)	-	-	-
F1227397007GT	12:27430607-27430607	A	missense_variant	MODERATE	-	Os12g0639600	Transcript	Os12t0639600-01.	protein_coding	-	-	313	129	43	N/K	aaC/aaA	-	-	1	-	-	-	Os12t0639600-01	-	-	-	-
F1227397007GT	12:27430607-27430607	A	missense_variant	MODERATE	-	Os12g0639600	Transcript	Os12t0639600-02.	protein_coding	-	-	272	129	43	N/K	aaC/aaA	-	-	1	-	-	-	Os12t0639600-02	-	-	-	-
R1227410591CT	12:27444191-27444191	G	missense_variant	MODERATE	-	Os12g0640000	Transcript	Os12t0640000-00.	protein_coding	-	-	56	56	19	V/A	gTg/gCg	vcZ2JCQ8B	-	-1	-	-	-	Os12t0640000-00	-	-	-	-
F0200040470TG	2:40470-40470	C	missense_variant	MODERATE	-	Os02g0100700	Transcript	Os02t0100700-01.	protein_coding	-	-	1942	1768	590	T/P	Act/Cct	-	-	1	-	-	-	Os02t0100700-01	tolerated(1)	-	-	-
R0200106585GA	2:106585-106585	A	missense_variant	MODERATE	-	Os02g0101800	Transcript	Os02t0101800-01.	protein_coding	-	-	709	709	237	L/F	Ctt/Ttt	-	-	-1	-	-	-	Os02t0101800-01	tolerated(0.06)	-	-	-
R0200274731AG	2:274731-274731	G	missense_variant	MODERATE	-	Os02g0105000	Transcript	Os02t0105000-01.	protein_coding	-	-	277	22	8	M/V	Atg/Gtg	rs18725664	-	1	-	-	-	Os02t0105000-01	tolerated(1)	-	-	-
F0200281423TC	2:281423-281423	G	missense_variant	MODERATE	-	Os02g0105100	Transcript	Os02t0105100-01.	protein_coding	-	-	2059	1841	614	D/G	gAt/gGt	-	-	1	-	-	-	Os02t0105100-01	deleterious(0.01)	-	-	-
R0200541323TC	2:541323-541323	G	missense_variant	MODERATE	-	Os02g0109900	Transcript	Os02t0109900-01.	protein_coding	-	-	532	460	154	T/A	Act/Gct	TBGI076823	-	1	-	-	-	Os02t0109900-01	tolerated(0.74)	-	-	-
F0200546557CT	2:546557-546557	A	missense_variant	MODERATE	OsGELP30	Os02g0110000	Transcript	Os02t0110000-01.	protein_coding	-	-	975	928	310	P/S	Cca/Tca	-	-	-1	-	Oryzabase	-	Os02t0110000-01	tolerated(0.76)	-	-	-
R0200559753TG	2:559753-559753	C	missense_variant	MODERATE	-	Os02g0110300	Transcript	Os02t0110300-00.	protein_coding	-	-	238	238	80	K/Q	Aaa/Caa	TBGI076902	-	1	-	-	-	Os02t0110300-00	tolerated_low_confidence(0.87)	-	-	-
F0200575008GA	2:575008-575008	A	missense_variant	MODERATE	CHR744	Os02g0110700	Transcript	Os02t0110700-01.	protein_coding	-	-	518	517	173	H/Y	Cat/Tat	rs18760506	-	-1	-	Oryzabase	-	Os02t0110700-01	tolerated(0.28)	-	-	-
R0200628709GT	2:628709-628709	A	missense_variant	MODERATE	OsWAK11	Os02g0111600	Transcript	Os02t0111600-01.	protein_coding	-	-	1370	1330	444	V/L	Gta/Tta	10200628709	-	-1	-	Oryzabase	-	Os02t0111600-01	deleterious(0)	-	-	-
F0200630212CA	2:630212-630212	A	missense_variant	MODERATE	OsWAK11	Os02g0111600	Transcript	Os02t0111600-01.	protein_coding	-	-	323	283	95	D/Y	Gac/Tac	TBGI077047	-	-1	-	Oryzabase	-	Os02t0111600-01	tolerated(1)	-	-	-
R0200647801GA	2:647801-647801	A	missense_variant	MODERATE	-	Os02g0111900	Transcript	Os02t0111900-01.	protein_coding	-	-	1690	1503	501	M/I	atG/atA	-	-	1	-	-	-	Os02t0111900-01	-	-	-	-
F0200712683AG	2:712683-712683	A	missense_variant	MODERATE	OsCYP51H5	Os02g0113200	Transcript	Os02t0113200-00.	protein_coding	-	-	98	98	33	C/Y	tGc/tAc	10200712683	-	1	-	Oryzabase	-	Os02t0113200-00	tolerated(1)	-	-	-
R0200786788CT	2:786788-786788	A	missense_variant	MODERATE	-	Os02g0114700	Transcript	Os02t0114700-01.	protein_coding	-	-	431	383	128	R/Q	cGg/cAg	TBGI077388	-	1	-	-	-	Os02t0114700-01	deleterious(0)	-	-	-
R0200787571CT	2:787571-787571	A	missense_variant	MODERATE	-	Os02g0114700	Transcript	Os02t0114700-01.	protein_coding	-	-	1214	1166	389	S/N	aGt/aAt	10200787571	-	1	-	-	-	Os02t0114700-01	deleterious(0.01)	-	-	-
F0201011086CT	2:1011086-1011086	G	missense_variant	MODERATE	SIP9	Os02g0119100	Transcript	Os02t0119100-01.	protein_coding	-	-	440	400	134	S/P	Tcc/Ccc	-	-	-1	-	Oryzabase	-	Os02t0119100-01	tolerated_low_confidence(0.11)	-	-	-
R0201129849AG	2:1129849-1129849	G	missense_variant	MODERATE	-	Os02g0121500	Transcript	Os02t0121500-01.	protein_coding	-	-	391	119	40	I/T	aTc/aCc	-	-	-1	-	-	-	Os02t0121500-01	tolerated_low_confidence(0.46)	-	-	-
R0201434566CA	2:1434566-1434566	A	missense_variant	MODERATE	-	Os02g0127600	Transcript	Os02t0127600-00.	protein_coding	-	-	1473	1473	491	N/K	aaC/aaA	-	-	1	-	-	-	Os02t0127600-00	-	-	-	-
F0201544190CT	2:1544190-1544190	A	missense_variant,splice_region_variant	MODERATE	-	Os02g0129600	Transcript	Os02t0129600-01.	protein_coding	-	-	1004	926	309	G/D	gGt/gAt	-	-	1	-	-	-	Os02t0129600-01	deleterious(0)	-	-	-
F0201567572TC	2:1567572-1567572	G	missense_variant	MODERATE	-	Os02g0130100	Transcript	Os02t0130100-01.	protein_coding	-	-	496	460	154	Y/H	Tat/Cat	-	-	-1	-	-	-	Os02t0130100-01	tolerated(0.08)	-	-	-
R0201734488GT	2:1734488-1734488	C	missense_variant	MODERATE	CycT1	Os02g0133000	Transcript	Os02t0133000-00.	protein_coding	-	-	1300	1300	434	F/V	Ttt/Gtt	10201734488	-	-1	-	Oryzabase	-	Os02t0133000-00	tolerated_low_confidence(1)	-	-	-
F0201930917AC	2:1930917-1930917	A	missense_variant	MODERATE	-	Os02g0136400	Transcript	Os02t0136400-00.	protein_coding	-	-	1246	1246	416	V/L	Gta/Tta	10201930917	-	-1	-	-	-	Os02t0136400-00	tolerated(0.68)	-	-	-
R0202055186GT	2:2055186-2055186	A	missense_variant	MODERATE	-	Os02g0138500	Transcript	Os02t0138500-00.	protein_coding	-	-	581	75	25	E/D	gaG/gaT	rs18798300	-	-1	-	-	-	Os02t0138500-00	deleterious_low_confidence(0)	-	-	-
F0202164216AG	2:2164216-2164216	G	missense_variant	MODERATE	OsOSC4	Os02g0140400	Transcript	Os02t0140400-01.	protein_coding	-	-	810	625	209	S/P	Tca/Cca	rs18803169	-	-1	-	Oryzabase	-	Os02t0140400-01	tolerated(0.32)	-	-	-
F0202399465GA	2:2399467-2399467	G	missense_variant	MODERATE	-	Os02g0143200	Transcript	Os02t0143200-01.	protein_coding	-	-	766	577	193	T/A	Acc/Gcc	TBGI079754	-	1	-	-	-	Os02t0143200-01	tolerated(0.25)	-	-	-
R0202400719AC	2:2400721-2400721	C	missense_variant	MODERATE	-	Os02g0143200	Transcript	Os02t0143200-01.	protein_coding	-	-	1111	922	308	M/L	Atg/Ctg	-	-	1	-	-	-	Os02t0143200-01	-	-	-	-
R0202409295CA	2:2409297-2409297	A	missense_variant	MODERATE	-	Os02g0143350	Transcript	Os02t0143350-00.	protein_coding	-	-	265	169	57	P/T	Ccc/Acc	-	-	1	-	-	-	Os02t0143350-00	-	-	-	-
R0202409295CA	2:2409297-2409297	A	missense_variant	MODERATE	OsSAUR5	Os02g0143400	Transcript	Os02t0143400-00.	protein_coding	-	-	23	23	8	G/V	gGa/gTa	-	-	-1	-	Oryzabase	-	Os02t0143400-00	tolerated(0.19)	-	-	-
F0202444462CA	2:2444464-2444464	A	missense_variant	MODERATE	-	Os02g0144200	Transcript	Os02t0144200-00.	protein_coding	-	-	44	44	15	A/D	gCc/gAc	TBGI079819	-	1	-	-	-	Os02t0144200-00	tolerated(0.63)	-	-	-
R0202660324TC	2:2660326-2660326	G	missense_variant	MODERATE	-	Os02g0148400	Transcript	Os02t0148400-01.	protein_coding	-	-	350	316	106	S/G	Agc/Ggc	rs17953788	-	1	-	-	-	Os02t0148400-01	tolerated_low_confidence(0.28)	-	-	-
R0202660324TC	2:2660326-2660326	G	missense_variant	MODERATE	-	Os02g0148400	Transcript	Os02t0148400-02.	protein_coding	-	-	5	4	2	S/G	Agc/Ggc	rs17953788	-	1	-	-	-	Os02t0148400-02	deleterious_low_confidence(0.03)	-	-	-
F0202870899TG	2:2870901-2870901	C	missense_variant	MODERATE	OsRLCK61	Os02g0152300	Transcript	Os02t0152300-01.	protein_coding	-	-	572	492	164	Q/H	caA/caC	-	-	1	-	Oryzabase	-	Os02t0152300-01	-	-	-	-
F0202878568AG	2:2878570-2878570	G	missense_variant	MODERATE	LC2	Os02g0152500	Transcript	Os02t0152500-01.	protein_coding	-	-	1160	1001	334	L/S	tTg/tCg	TBGI080346	-	-1	-	RAP-DB	-	Os02t0152500-01	tolerated(0.54)	-	-	-
R0202880306TC	2:2880308-2880308	G	missense_variant	MODERATE	LC2	Os02g0152500	Transcript	Os02t0152500-01.	protein_coding	-	-	422	263	88	V/A	gTt/gCt	vcZ25NDXP	-	-1	-	RAP-DB	-	Os02t0152500-01	tolerated(0.55)	-	-	-
F0202924683CT	2:2924685-2924685	A	missense_variant	MODERATE	YL1	Os02g0152900	Transcript	Os02t0152900-01.	protein_coding	-	-	292	55	19	P/S	Cct/Tct	-	-	-1	-	Uniprot_gn	-	Os02t0152900-01	tolerated(0.14)	-	-	-
F0203222317CT	2:3222319-3222319	A	missense_variant	MODERATE	-	Os02g0159400	Transcript	Os02t0159400-01.	protein_coding	-	-	1437	902	301	S/L	tCg/tTg	-	-	-1	-	-	-	Os02t0159400-01	-	-	-	-
R0203687887TG	2:3687890-3687890	C	missense_variant	MODERATE	-	Os02g0168250	Transcript	Os02t0168250-00.	protein_coding	-	-	1426	382	128	W/G	Tgg/Ggg	-	-	-1	-	-	-	Os02t0168250-00	-	-	-	-
R0203708717GA	2:3708720-3708720	A	missense_variant	MODERATE	OsOTU1	Os02g0168600	Transcript	Os02t0168600-01.	protein_coding	-	-	242	52	18	P/S	Ccc/Tcc	-	-	-1	-	Oryzabase	-	Os02t0168600-01	tolerated(1)	-	-	-
F0203946451TG	2:3946454-3946454	C	missense_variant	MODERATE	DEFL4	Os02g0172300	Transcript	Os02t0172300-00.	protein_coding	-	-	196	196	66	S/R	Agc/Cgc	-	-	1	-	Oryzabase	-	Os02t0172300-00	deleterious(0)	-	-	-
R0204000033CA	2:4000036-4000036	A	missense_variant	MODERATE	CYP97B4	Os02g0173100	Transcript	Os02t0173100-02.	protein_coding	-	-	1158	1134	378	H/Q	caC/caA	-	-	1	-	Oryzabase	-	Os02t0173100-02	-	-	-	-
R0204000033CA	2:4000036-4000036	A	missense_variant	MODERATE	CYP97B4	Os02g0173100	Transcript	Os02t0173100-04.	protein_coding	-	-	436	435	145	H/Q	caC/caA	-	-	1	-	Oryzabase	-	Os02t0173100-04	-	-	-	-
R0204036767CT	2:4036770-4036770	A	missense_variant	MODERATE	-	Os02g0173700	Transcript	Os02t0173700-01.	protein_coding	-	-	793	793	265	D/N	Gac/Aac	TBGI082068	-	1	-	-	-	Os02t0173700-01	deleterious(0)	-	-	-
R0204096361CT	2:4096364-4096364	A	missense_variant	MODERATE	-	Os02g0174800	Transcript	Os02t0174800-01.	protein_coding	-	-	524	268	90	A/T	Gcg/Acg	rs18017941	-	1	-	-	-	Os02t0174800-01	tolerated(0.42)	-	-	-
R0204146850AC	2:4146853-4146853	A	missense_variant	MODERATE	-	Os02g0175900	Transcript	Os02t0175900-01.	protein_coding	-	-	192	36	12	E/D	gaG/gaT	-	-	-1	-	-	-	Os02t0175900-01	-	-	-	-
R0204146850AC	2:4146853-4146853	A	missense_variant	MODERATE	-	Os02g0175900	Transcript	Os02t0175900-02.	protein_coding	-	-	155	36	12	E/D	gaG/gaT	-	-	-1	-	-	-	Os02t0175900-02	-	-	-	-
F0204692925GT	2:4692928-4692928	A	missense_variant	MODERATE	-	Os02g0184100	Transcript	Os02t0184100-02.	protein_coding	-	-	254	211	71	H/N	Cat/Aat	-	-	1	-	-	-	Os02t0184100-02	deleterious_low_confidence(0)	-	-	-
R0204766993CT	2:4766996-4766996	A	missense_variant	MODERATE	-	Os02g0185300	Transcript	Os02t0185300-01.	protein_coding	-	-	1599	1553	518	R/H	cGt/cAt	rs18069233	-	1	-	-	-	Os02t0185300-01	tolerated(0.29)	-	-	-
R0204809411CT	2:4809414-4809414	A	missense_variant	MODERATE	OsRLCK64	Os02g0186500	Transcript	Os02t0186500-01.	protein_coding	-	-	592	337	113	L/F	Ctc/Ttc	-	-	-1	-	Oryzabase	-	Os02t0186500-01	deleterious(0)	-	-	-
R0204809411CT	2:4809414-4809414	A	missense_variant	MODERATE	OsRLCK64	Os02g0186500	Transcript	Os02t0186500-02.	protein_coding	-	-	567	337	113	L/F	Ctc/Ttc	-	-	-1	-	Oryzabase	-	Os02t0186500-02	deleterious(0)	-	-	-
F0205149083CT	2:5149086-5149086	G	missense_variant	MODERATE	-	Os02g0192400	Transcript	Os02t0192400-01.	protein_coding	-	-	1945	1943	648	K/R	aAg/aGg	-	-	1	-	-	-	Os02t0192400-01	tolerated(0.15)	-	-	-
F0205149083CT	2:5149086-5149086	G	missense_variant	MODERATE	-	Os02g0192400	Transcript	Os02t0192400-02.	protein_coding	-	-	516	515	172	K/R	aAg/aGg	-	-	1	-	-	-	Os02t0192400-02	tolerated(0.48)	-	-	-
R0205152933GA	2:5152936-5152936	G	missense_variant	MODERATE	OsCslA1	Os02g0192500	Transcript	Os02t0192500-01.	protein_coding	-	-	1230	1087	363	S/P	Tcg/Ccg	-	-	-1	-	Oryzabase	-	Os02t0192500-01	deleterious(0.03)	-	-	-
R0205152933GA	2:5152936-5152936	G	missense_variant	MODERATE	OsCslA1	Os02g0192500	Transcript	Os02t0192500-02.	protein_coding	-	-	666	664	222	S/P	Tcg/Ccg	-	-	-1	-	Oryzabase	-	Os02t0192500-02	deleterious_low_confidence(0.03)	-	-	-
R0205184274GA	2:5184277-5184277	G	missense_variant	MODERATE	-	Os02g0193100	Transcript	Os02t0193100-01.	protein_coding	-	-	104	29	10	L/P	cTg/cCg	-	-	-1	-	-	-	Os02t0193100-01	tolerated(0.09)	-	-	-
R0205231082CT	2:5231085-5231085	G	missense_variant	MODERATE	-	Os02g0193900	Transcript	Os02t0193900-01.	protein_coding	-	-	866	643	215	S/G	Agt/Ggt	-	-	1	-	-	-	Os02t0193900-01	-	-	-	-
R0205231082CT	2:5231085-5231085	G	missense_variant	MODERATE	-	Os02g0193900	Transcript	Os02t0193900-02.	protein_coding	-	-	844	643	215	S/G	Agt/Ggt	-	-	1	-	-	-	Os02t0193900-02	-	-	-	-
F0205302123AG	2:5302124-5302124	A	missense_variant	MODERATE	-	Os02g0194800	Transcript	Os02t0194800-01.	protein_coding	-	-	1345	1198	400	R/W	Cgg/Tgg	-	-	-1	-	-	-	Os02t0194800-01	-	-	-	-
F0205302123AG	2:5302124-5302124	A	missense_variant	MODERATE	-	Os02g0194800	Transcript	Os02t0194800-02.	protein_coding	-	-	1312	1198	400	R/W	Cgg/Tgg	-	-	-1	-	-	-	Os02t0194800-02	-	-	-	-
F0205343977TC	2:5343978-5343978	A	missense_variant	MODERATE	-	Os02g0195500	Transcript	Os02t0195500-01.	protein_coding	-	-	2666	2447	816	R/K	aGa/aAa	-	-	1	-	-	-	Os02t0195500-01	tolerated(0.06)	-	-	-
F0205343977TC	2:5343978-5343978	A	missense_variant	MODERATE	-	Os02g0195500	Transcript	Os02t0195500-02.	protein_coding	-	-	2030	2030	677	R/K	aGa/aAa	-	-	1	-	-	-	Os02t0195500-02	tolerated(0.06)	-	-	-
F0205343977TC	2:5343978-5343978	A	missense_variant	MODERATE	-	Os02g0195500	Transcript	Os02t0195500-03.	protein_coding	-	-	1511	1469	490	R/K	aGa/aAa	-	-	1	-	-	-	Os02t0195500-03	tolerated(0.06)	-	-	-
F0205472501AG	2:5472501-5472501	A	missense_variant	MODERATE	-	Os02g0197700	Transcript	Os02t0197700-01.	protein_coding	-	-	844	590	197	A/V	gCg/gTg	rs18117558	-	-1	-	-	-	Os02t0197700-01	tolerated(1)	-	-	-
F0205491050AG	2:5491050-5491050	A	missense_variant	MODERATE	-	Os02g0198000	Transcript	Os02t0198000-01.	protein_coding	-	-	824	764	255	A/V	gCg/gTg	TBGI084152	-	-1	-	-	-	Os02t0198000-01	deleterious(0.04)	-	-	-
F0205491168TG	2:5491168-5491168	A	missense_variant	MODERATE	-	Os02g0198000	Transcript	Os02t0198000-01.	protein_coding	-	-	706	646	216	V/F	Gtc/Ttc	-	-	-1	-	-	-	Os02t0198000-01	deleterious(0.03)	-	-	-
R0205588538TC	2:5588538-5588538	G	missense_variant	MODERATE	OsSTA54	Os02g0199800	Transcript	Os02t0199800-01.	protein_coding	-	-	2916	2846	949	V/A	gTg/gCg	-	-	-1	-	Oryzabase	-	Os02t0199800-01	-	-	-	-
F0205752051AG	2:5752051-5752051	G	missense_variant	MODERATE	-	Os02g0202800	Transcript	Os02t0202800-01.	protein_coding	-	-	1244	1097	366	L/S	tTa/tCa	vcZ25Q9KU	-	-1	-	-	-	Os02t0202800-01	tolerated(0.34)	-	-	-
F0205775822TC	2:5775822-5775822	A	missense_variant	MODERATE	-	Os02g0203300	Transcript	Os02t0203300-00.	protein_coding	-	-	55	55	19	D/N	Gac/Aac	-	-	1	-	-	-	Os02t0203300-00	-	-	-	-
R0205843809AC	2:5843809-5843809	C	missense_variant	MODERATE	-	Os02g0204500	Transcript	Os02t0204500-01.	protein_coding	-	-	722	510	170	K/N	aaA/aaC	-	-	1	-	-	-	Os02t0204500-01	tolerated(0.6)	-	-	-
R0205843809AC	2:5843809-5843809	C	missense_variant	MODERATE	-	Os02g0204500	Transcript	Os02t0204500-02.	protein_coding	-	-	661	510	170	K/N	aaA/aaC	-	-	1	-	-	-	Os02t0204500-02	tolerated(0.6)	-	-	-
R0205843809AC	2:5843809-5843809	C	missense_variant	MODERATE	-	Os02g0204500	Transcript	Os02t0204500-03.	protein_coding	-	-	661	510	170	K/N	aaA/aaC	-	-	1	-	-	-	Os02t0204500-03	tolerated(0.42)	-	-	-
F0205955776AG	2:5955776-5955776	A	missense_variant	MODERATE	-	Os02g0206100	Transcript	Os02t0206100-01.	protein_coding	-	-	1501	1463	488	T/I	aCt/aTt	10205955776	-	-1	-	-	-	Os02t0206100-01	tolerated(0.27)	-	-	-
F0205955776AG	2:5955776-5955776	A	missense_variant	MODERATE	-	Os02g0206100	Transcript	Os02t0206100-02.	protein_coding	-	-	1482	1463	488	T/I	aCt/aTt	10205955776	-	-1	-	-	-	Os02t0206100-02	tolerated(0.27)	-	-	-
R0206090711GT	2:6090711-6090711	A	missense_variant	MODERATE	-	Os02g0208650	Transcript	Os02t0208650-00.	protein_coding	-	-	79	79	27	L/I	Cta/Ata	rs53724832	-	1	-	-	-	Os02t0208650-00	tolerated_low_confidence(0.48)	-	-	-
R0206184381GT	2:6184381-6184381	A	missense_variant	MODERATE	-	Os02g0210700	Transcript	Os02t0210700-01.	protein_coding	-	-	627	430	144	Q/K	Caa/Aaa	vcZ25QSD5	-	1	-	-	-	Os02t0210700-01	tolerated(0.26)	-	-	-
R0206185414CT	2:6185414-6185414	A	missense_variant	MODERATE	-	Os02g0210700	Transcript	Os02t0210700-01.	protein_coding	-	-	1660	1463	488	C/Y	tGc/tAc	10206185414	-	1	-	-	-	Os02t0210700-01	tolerated(1)	-	-	-
R0206254750AG	2:6254750-6254750	G	missense_variant	MODERATE	-	Os02g0211900	Transcript	Os02t0211900-00.	protein_coding	-	-	1624	1624	542	S/P	Tct/Cct	-	-	-1	-	-	-	Os02t0211900-00	deleterious(0.03)	-	-	-
R0206478334AG	2:6478334-6478334	G	missense_variant	MODERATE	-	Os02g0215700	Transcript	Os02t0215700-01.	protein_coding	-	-	1764	1762	588	S/P	Tct/Cct	-	-	-1	-	-	-	Os02t0215700-01	tolerated(0.26)	-	-	-
R0206561552TG	2:6561552-6561552	C	missense_variant	MODERATE	-	Os02g0217400	Transcript	Os02t0217400-01.	protein_coding	-	-	1126	1072	358	T/P	Acc/Ccc	vcZ25RG5X	-	1	-	-	-	Os02t0217400-01	tolerated(0.22)	-	-	-
F0206804282TC	2:6804282-6804282	G	missense_variant	MODERATE	Os1900	Os02g0221900	Transcript	Os02t0221900-01.	protein_coding	-	-	735	685	229	Y/H	Tac/Cac	-	-	-1	-	RAP-DB	-	Os02t0221900-01	tolerated(0.06)	-	-	-
F0206804282TC	2:6804282-6804282	G	missense_variant	MODERATE	Os1900	Os02g0221900	Transcript	Os02t0221900-02.	protein_coding	-	-	354	310	104	Y/H	Tac/Cac	-	-	-1	-	RAP-DB	-	Os02t0221900-02	deleterious(0.05)	-	-	-
F0206804282TC	2:6804282-6804282	G	missense_variant	MODERATE	Os1900	Os02g0221900	Transcript	Os02t0221900-03.	protein_coding	-	-	326	310	104	Y/H	Tac/Cac	-	-	-1	-	RAP-DB	-	Os02t0221900-03	deleterious(0.05)	-	-	-
F0207128779TG	2:7128779-7128779	C	missense_variant	MODERATE	-	Os02g0227000	Transcript	Os02t0227000-01.	protein_coding	-	-	1156	1105	369	N/H	Aat/Cat	-	-	1	-	-	-	Os02t0227000-01	deleterious(0.04)	-	-	-
F0207186972TC	2:7186972-7186972	G	missense_variant	MODERATE	OsRLCK70	Os02g0228000	Transcript	Os02t0228000-00.	protein_coding	-	-	316	316	106	F/L	Ttc/Ctc	-	-	-1	-	Oryzabase	-	Os02t0228000-00	deleterious(0.02)	-	-	-
F0207433279GT	2:7433279-7433279	A	missense_variant	MODERATE	-	Os02g0231600	Transcript	Os02t0231600-01.	protein_coding	-	-	1099	803	268	T/N	aCc/aAc	-	-	1	-	-	-	Os02t0231600-01	tolerated(0.45)	-	-	-
R0207620298GA	2:7620298-7620298	A	missense_variant	MODERATE	-	Os02g0234450	Transcript	Os02t0234450-00.	protein_coding	-	-	1561	1561	521	G/R	Ggg/Agg	-	-	1	-	-	-	Os02t0234450-00	-	-	-	-
F0207711647CA	2:7711648-7711648	A	missense_variant	MODERATE	Docs1	Os02g0236100	Transcript	Os02t0236100-01.	protein_coding	-	-	1761	1603	535	D/Y	Gat/Tat	-	-	-1	-	RAP-DB	-	Os02t0236100-01	-	-	-	-
F0207995516GA	2:7995517-7995517	G	missense_variant	MODERATE	-	Os02g0241300	Transcript	Os02t0241300-01.	protein_coding	-	-	522	419	140	L/P	cTt/cCt	TBGI087573	-	-1	-	-	-	Os02t0241300-01	tolerated(1)	-	-	-
R0208059489CT	2:8059490-8059490	G	missense_variant	MODERATE	OsGluBX	Os02g0242600	Transcript	Os02t0242600-01.	protein_coding	-	-	1491	1457	486	E/G	gAg/gGg	rs18552155	-	1	-	Oryzabase	-	Os02t0242600-01	tolerated(0.4)	-	-	-
R0208181658CT	2:8181659-8181659	A	missense_variant	MODERATE	PEPC-1	Os02g0244700	Transcript	Os02t0244700-01.	protein_coding	-	-	1208	1039	347	R/C	Cgc/Tgc	-	-	-1	-	Oryzabase	-	Os02t0244700-01	-	-	-	-
R0208181658CT	2:8181659-8181659	A	missense_variant	MODERATE	PEPC-1	Os02g0244700	Transcript	Os02t0244700-02.	protein_coding	-	-	1208	1039	347	R/C	Cgc/Tgc	-	-	-1	-	Oryzabase	-	Os02t0244700-02	-	-	-	-
R0208181658CT	2:8181659-8181659	A	missense_variant	MODERATE	PEPC-1	Os02g0244700	Transcript	Os02t0244700-03.	protein_coding	-	-	1202	1039	347	R/C	Cgc/Tgc	-	-	-1	-	Oryzabase	-	Os02t0244700-03	-	-	-	-
F0208198757CA	2:8198758-8198758	A	missense_variant	MODERATE	-	Os02g0245000	Transcript	Os02t0245000-01.	protein_coding	-	-	1742	1718	573	P/H	cCc/cAc	vcZ25TS3P	-	1	-	-	-	Os02t0245000-01	tolerated(0.07)	-	-	-
F0208198757CA	2:8198758-8198758	A	missense_variant	MODERATE	-	Os02g0245000	Transcript	Os02t0245000-02.	protein_coding	-	-	1542	1541	514	P/H	cCc/cAc	vcZ25TS3P	-	1	-	-	-	Os02t0245000-02	tolerated(0.06)	-	-	-
R0208198855GT	2:8198856-8198856	C	missense_variant	MODERATE	-	Os02g0245000	Transcript	Os02t0245000-01.	protein_coding	-	-	1840	1816	606	I/L	Att/Ctt	TBGI087868	-	1	-	-	-	Os02t0245000-01	tolerated(0.78)	-	-	-
R0208198855GT	2:8198856-8198856	C	missense_variant	MODERATE	-	Os02g0245000	Transcript	Os02t0245000-02.	protein_coding	-	-	1640	1639	547	I/L	Att/Ctt	TBGI087868	-	1	-	-	-	Os02t0245000-02	tolerated(0.77)	-	-	-
F0208213268AG	2:8213269-8213269	G	missense_variant	MODERATE	-	Os02g0245200	Transcript	Os02t0245200-01.	protein_coding	-	-	2332	280	94	R/G	Agg/Ggg	vcZ25TSX1	-	1	-	-	-	Os02t0245200-01	deleterious_low_confidence(0)	-	-	-
F0208213268AG	2:8213269-8213269	G	missense_variant	MODERATE	-	Os02g0245200	Transcript	Os02t0245200-02.	protein_coding	-	-	2209	280	94	R/G	Agg/Ggg	vcZ25TSX1	-	1	-	-	-	Os02t0245200-02	deleterious_low_confidence(0)	-	-	-
R0208447805CT	2:8447806-8447806	A	missense_variant	MODERATE	Glu7*(GluB2)	Os02g0249600	Transcript	Os02t0249600-01.	protein_coding	-	-	949	914	305	C/Y	tGc/tAc	rs18642354	-	1	-	Oryzabase	-	Os02t0249600-01	deleterious(0)	-	-	-
F0208492663GA	2:8492664-8492664	A	missense_variant	MODERATE	GTE4	Os02g0250300	Transcript	Os02t0250300-01.	protein_coding	-	-	2063	1837	613	A/T	Gct/Act	vcZ25U9AE	-	1	-	Oryzabase	-	Os02t0250300-01	tolerated(0.41)	-	-	-
R0208492663CT	2:8492664-8492664	A	missense_variant	MODERATE	GTE4	Os02g0250300	Transcript	Os02t0250300-01.	protein_coding	-	-	2063	1837	613	A/T	Gct/Act	vcZ25U9AE	-	1	-	Oryzabase	-	Os02t0250300-01	tolerated(0.41)	-	-	-
R0208700693GA	2:8700694-8700694	A	missense_variant	MODERATE	-	Os02g0254550	Transcript	Os02t0254550-01.	protein_coding	-	-	2202	1822	608	P/S	Ccc/Tcc	-	-	-1	-	-	-	Os02t0254550-01	tolerated_low_confidence(0.11)	-	-	-
R0208701876TG	2:8701877-8701877	A	missense_variant	MODERATE	-	Os02g0254550	Transcript	Os02t0254550-01.	protein_coding	-	-	1019	639	213	E/D	gaG/gaT	10208701877	-	-1	-	-	-	Os02t0254550-01	tolerated(0.26)	-	-	-
F0208986136GA	2:8986138-8986138	G	missense_variant	MODERATE	IIP2	Os02g0259100	Transcript	Os02t0259100-01.	protein_coding	-	-	1151	643	215	S/P	Tca/Cca	-	-	-1	-	Oryzabase	-	Os02t0259100-01	-	-	-	-
F0208986136GA	2:8986138-8986138	G	missense_variant	MODERATE	IIP2	Os02g0259100	Transcript	Os02t0259100-02.	protein_coding	-	-	1094	643	215	S/P	Tca/Cca	-	-	-1	-	Oryzabase	-	Os02t0259100-02	-	-	-	-
R0209022651GA	2:9022653-9022653	G	missense_variant	MODERATE	-	Os02g0259900	Transcript	Os02t0259900-01.	protein_coding	-	-	1106	1106	369	E/G	gAg/gGg	-	-	1	-	-	-	Os02t0259900-01	tolerated_low_confidence(0.14)	-	-	-
R0209259581TC	2:9259583-9259583	G	missense_variant	MODERATE	rNBS41	Os02g0262800	Transcript	Os02t0262800-01.	protein_coding	-	-	1586	1478	493	Y/C	tAc/tGc	10209259583	-	1	-	Oryzabase	-	Os02t0262800-01	tolerated(0.06)	-	-	-
R0209260529TC	2:9260531-9260531	G	missense_variant	MODERATE	rNBS41	Os02g0262800	Transcript	Os02t0262800-01.	protein_coding	-	-	2534	2426	809	E/G	gAa/gGa	vcZ25VD0D	-	1	-	Oryzabase	-	Os02t0262800-01	deleterious(0.02)	-	-	-
R0209392036TC	2:9392038-9392038	G	missense_variant	MODERATE	-	Os02g0264300	Transcript	Os02t0264300-01.	protein_coding	-	-	803	635	212	F/S	tTt/tCt	-	-	-1	-	-	-	Os02t0264300-01	-	-	-	-
R0209392150AG	2:9392152-9392152	G	missense_variant	MODERATE	-	Os02g0264300	Transcript	Os02t0264300-01.	protein_coding	-	-	689	521	174	L/P	cTa/cCa	-	-	-1	-	-	-	Os02t0264300-01	tolerated(0.15)	-	-	-
F0209392226TC	2:9392228-9392228	G	missense_variant	MODERATE	-	Os02g0264300	Transcript	Os02t0264300-01.	protein_coding	-	-	613	445	149	S/P	Tct/Cct	-	-	-1	-	-	-	Os02t0264300-01	deleterious(0)	-	-	-
F0209651164TC	2:9651166-9651166	G	missense_variant	MODERATE	OsSub13	Os02g0269600	Transcript	Os02t0269600-00.	protein_coding	-	-	1589	1589	530	I/T	aTa/aCa	-	-	-1	-	Oryzabase	-	Os02t0269600-00	tolerated(0.27)	-	-	-
R0209765816CT	2:9765818-9765818	A	missense_variant	MODERATE	OsSub16	Os02g0270900	Transcript	Os02t0270900-00.	protein_coding	-	-	1288	1288	430	L/F	Ctc/Ttc	-	-	-1	-	Oryzabase	-	Os02t0270900-00	tolerated(0.33)	-	-	-
R0209779517TC	2:9779519-9779519	G	missense_variant	MODERATE	OsSub17	Os02g0271000	Transcript	Os02t0271000-01.	protein_coding	-	-	1551	1399	467	S/P	Tcg/Ccg	vcZ25W8FN	-	-1	-	Oryzabase	-	Os02t0271000-01	tolerated(1)	-	-	-
R0209779907AG	2:9779909-9779909	G	missense_variant	MODERATE	OsSub17	Os02g0271000	Transcript	Os02t0271000-01.	protein_coding	-	-	1272	1120	374	S/P	Tcg/Ccg	-	-	-1	-	Oryzabase	-	Os02t0271000-01	tolerated(0.3)	-	-	-
R0209877664CT	2:9877666-9877666	A	missense_variant	MODERATE	OsYUCCA12	Os02g0272200	Transcript	Os02t0272200-00.	protein_coding	-	-	62	62	21	C/Y	tGc/tAc	10209877666	-	1	-	Oryzabase	-	Os02t0272200-00	deleterious(0.01)	-	-	-
R0209887892CA	2:9887894-9887894	A	missense_variant	MODERATE	Os	Os02g0272300	Transcript	Os02t0272300-01.	protein_coding	-	-	1986	1531	511	P/T	Ccg/Acg	-	-	1	-	Oryzabase	-	Os02t0272300-01	deleterious(0.04)	-	-	-
F0209984459AC	2:9984461-9984461	C	missense_variant	MODERATE	-	Os02g0273800	Transcript	Os02t0273800-01.	protein_coding	-	-	1446	1363	455	S/A	Tca/Gca	rs18768871	-	-1	-	-	-	Os02t0273800-01	tolerated(0.94)	-	-	-
F0209984459AC	2:9984461-9984461	C	missense_variant	MODERATE	-	Os02g0273800	Transcript	Os02t0273800-02.	protein_coding	-	-	1373	1363	455	S/A	Tca/Gca	rs18768871	-	-1	-	-	-	Os02t0273800-02	tolerated(0.94)	-	-	-
R0209984459TG	2:9984461-9984461	A	missense_variant	MODERATE	-	Os02g0273800	Transcript	Os02t0273800-01.	protein_coding	-	-	1446	1363	455	A/S	Gca/Tca	-	-	-1	-	-	-	Os02t0273800-01	-	-	-	-
R0209984459TG	2:9984461-9984461	A	missense_variant	MODERATE	-	Os02g0273800	Transcript	Os02t0273800-02.	protein_coding	-	-	1373	1363	455	A/S	Gca/Tca	-	-	-1	-	-	-	Os02t0273800-02	-	-	-	-
R0210215860GA	2:10215862-10215862	G	missense_variant	MODERATE	-	Os02g0277700	Transcript	Os02t0277700-01.	protein_coding	-	-	479	479	160	I/T	aTc/aCc	-	-	-1	-	-	-	Os02t0277700-01	tolerated(0.65)	-	-	-
R0210266094GA	2:10266096-10266096	G	missense_variant	MODERATE	-	Os02g0278400	Transcript	Os02t0278400-01.	protein_coding	-	-	1110	1085	362	N/S	aAc/aGc	-	-	1	-	-	-	Os02t0278400-01	tolerated(1)	-	-	-
F0210274941AG	2:10274943-10274943	G	missense_variant	MODERATE	OsCPS1	Os02g0278700	Transcript	Os02t0278700-01.	protein_coding	-	-	2333	2210	737	I/T	aTt/aCt	-	-	-1	-	Oryzabase	-	Os02t0278700-01	-	-	-	-
F0210360679CT	2:10360681-10360681	G	missense_variant	MODERATE	OsXTH13	Os02g0280200	Transcript	Os02t0280200-00.	protein_coding	-	-	610	610	204	S/G	Agc/Ggc	-	-	1	-	Oryzabase	-	Os02t0280200-00	tolerated_low_confidence(0.56)	-	-	-
F0210449522TC	2:10449524-10449524	G	missense_variant	MODERATE	-	Os02g0281200	Transcript	Os02t0281200-01.	protein_coding	-	-	3563	3206	1069	K/R	aAa/aGa	-	-	1	-	-	-	Os02t0281200-01	tolerated(0.07)	-	-	-
F0210555486CA	2:10555488-10555488	A	missense_variant	MODERATE	OsABCE1	Os02g0282900	Transcript	Os02t0282900-01.	protein_coding	-	-	1158	915	305	L/F	ttG/ttT	rs17967188	-	-1	-	Oryzabase	-	Os02t0282900-01	deleterious_low_confidence(0.02)	-	-	-
R0210555835GA	2:10555837-10555837	A	missense_variant	MODERATE	OsABCE1	Os02g0282900	Transcript	Os02t0282900-01.	protein_coding	-	-	895	652	218	L/F	Ctc/Ttc	-	-	-1	-	Oryzabase	-	Os02t0282900-01	deleterious_low_confidence(0)	-	-	-
F0210778747TC	2:10778749-10778749	G	missense_variant	MODERATE	-	Os02g0286850	Transcript	Os02t0286850-00.	protein_coding	-	-	1464	896	299	I/T	aTt/aCt	-	-	-1	-	-	-	Os02t0286850-00	deleterious(0)	-	-	-
F0210871062AC	2:10871064-10871064	C	missense_variant	MODERATE	-	Os02g0288200	Transcript	Os02t0288200-01.	protein_coding	-	-	775	681	227	K/N	aaA/aaC	vcZ25XZ89	-	1	-	-	-	Os02t0288200-01	tolerated(0.52)	-	-	-
F0210908623TG	2:10908625-10908625	C	missense_variant	MODERATE	OsABCC4	Os02g0288700	Transcript	Os02t0288700-00.	protein_coding	-	-	3475	3475	1159	L/V	Ttg/Gtg	-	-	-1	-	Oryzabase	-	Os02t0288700-00	deleterious(0)	-	-	-
R0210909527AG	2:10909529-10909529	G	missense_variant	MODERATE	OsABCC4	Os02g0288700	Transcript	Os02t0288700-00.	protein_coding	-	-	2969	2969	990	I/T	aTt/aCt	-	-	-1	-	Oryzabase	-	Os02t0288700-00	deleterious(0)	-	-	-
F0210922614GA	2:10922617-10922617	A	missense_variant	MODERATE	-	Os02g0288862	Transcript	Os02t0288862-00.	protein_coding	-	-	835	50	17	P/L	cCt/cTt	10210922617	-	-1	-	-	-	Os02t0288862-00	-	-	-	-
F0210922614GA	2:10922617-10922617	A	missense_variant	MODERATE	Os_F0610	Os02g0288925	Transcript	Os02t0288925-00.	protein_coding	-	-	431	431	144	R/K	aGg/aAg	10210922617	-	1	-	Oryzabase	-	Os02t0288925-00	tolerated(0.31)	-	-	-
R0210994673AG	2:10994676-10994676	G	missense_variant	MODERATE	OsUbDKgamma4	Os02g0290500	Transcript	Os02t0290500-01.	protein_coding	-	-	2196	1600	534	F/L	Ttc/Ctc	-	-	-1	-	RAP-DB	-	Os02t0290500-01	tolerated(0.5)	-	-	-
R0210994673AG	2:10994676-10994676	G	missense_variant	MODERATE	OsUbDKgamma4	Os02g0290500	Transcript	Os02t0290500-02.	protein_coding	-	-	780	778	260	F/L	Ttc/Ctc	-	-	-1	-	RAP-DB	-	Os02t0290500-02	tolerated(0.66)	-	-	-
F0211117719GA	2:11117722-11117722	A	missense_variant	MODERATE	OsGELP37	Os02g0292600	Transcript	Os02t0292600-01.	protein_coding	-	-	337	227	76	G/D	gGc/gAc	TBGI091318	-	1	-	Oryzabase	-	Os02t0292600-01	tolerated(0.06)	-	-	-
R0211182082AG	2:11182085-11182085	A	missense_variant	MODERATE	-	Os02g0293800	Transcript	Os02t0293800-02.	protein_coding	-	-	1181	1181	394	G/E	gGg/gAg	-	-	1	-	-	-	Os02t0293800-02	deleterious(0)	-	-	-
F0211401648TC	2:11401652-11401652	A	missense_variant	MODERATE	-	Os02g0297600	Transcript	Os02t0297600-01.	protein_coding	-	-	846	446	149	G/D	gGt/gAt	-	-	1	-	-	-	Os02t0297600-01	tolerated_low_confidence(0.69)	-	-	-
F0211401648TC	2:11401652-11401652	A	missense_variant	MODERATE	-	Os02g0297600	Transcript	Os02t0297600-02.	protein_coding	-	-	789	446	149	G/D	gGt/gAt	-	-	1	-	-	-	Os02t0297600-02	tolerated_low_confidence(0.69)	-	-	-
R0211668908CT	2:11668912-11668912	G	missense_variant	MODERATE	-	Os02g0301450	Transcript	Os02t0301450-00.	protein_coding	-	-	220	194	65	M/T	aTg/aCg	TBGI091842	-	-1	-	-	-	Os02t0301450-00	tolerated_low_confidence(1)	-	-	-
R0211698590GA	2:11698594-11698594	G	missense_variant	MODERATE	-	Os02g0301700	Transcript	Os02t0301700-00.	protein_coding	-	-	643	641	214	K/R	aAa/aGa	-	-	1	-	-	-	Os02t0301700-00	tolerated_low_confidence(1)	-	-	-
F0211948196TG	2:11948200-11948200	C	missense_variant	MODERATE	-	Os02g0305800	Transcript	Os02t0305800-00.	protein_coding	-	-	324	50	17	Y/S	tAc/tCc	-	-	1	-	-	-	Os02t0305800-00	deleterious(0)	-	-	-
R0212046562AG	2:12046566-12046566	A	missense_variant	MODERATE	-	Os02g0307075	Transcript	Os02t0307075-00.	protein_coding	-	-	416	355	119	R/W	Cgg/Tgg	-	-	-1	-	-	-	Os02t0307075-00	deleterious(0)	-	-	-
R0212143501TC	2:12143505-12143505	A	missense_variant	MODERATE	OsMB4	Os02g0309200	Transcript	Os02t0309200-00.	protein_coding	-	-	661	653	218	A/V	gCc/gTc	rs18104431	-	-1	-	Oryzabase	-	Os02t0309200-00	tolerated(0.09)	-	-	-
F0212494441GA	2:12494445-12494445	A	missense_variant	MODERATE	-	Os02g0315400	Transcript	Os02t0315400-01.	protein_coding	-	-	131	83	28	R/H	cGc/cAc	10212494445	-	1	-	-	-	Os02t0315400-01	-	-	-	-
R0212741803GA	2:12741807-12741807	G	missense_variant	MODERATE	OsWD40-43	Os02g0319800	Transcript	Os02t0319800-01.	protein_coding	-	-	1422	1186	396	S/P	Tca/Cca	-	-	-1	-	Oryzabase	-	Os02t0319800-01	deleterious(0.01)	-	-	-
F0212789872AG	2:12789876-12789876	A	missense_variant	MODERATE	-	Os02g0320800	Transcript	Os02t0320800-01.	protein_coding	-	-	637	583	195	V/I	Gtc/Atc	rs18197927	-	1	-	-	-	Os02t0320800-01	tolerated(0.37)	-	-	-
R0212815580CT	2:12815584-12815584	G	missense_variant	MODERATE	-	Os02g0321000	Transcript	Os02t0321000-01.	protein_coding	-	-	1691	1559	520	V/A	gTt/gCt	rs18201254	-	-1	-	-	-	Os02t0321000-01	tolerated(0.99)	-	-	-
F0212863440TC	2:12863444-12863444	A	missense_variant	MODERATE	-	Os02g0321800	Transcript	Os02t0321800-01.	protein_coding	-	-	595	404	135	S/N	aGt/aAt	-	-	1	-	-	-	Os02t0321800-01	deleterious(0.04)	-	-	-
R0213496941TC	2:13496945-13496945	A	missense_variant	MODERATE	-	Os02g0331200	Transcript	Os02t0331200-01.	protein_coding	-	-	976	689	230	R/H	cGc/cAc	rs18253498	-	1	-	-	-	Os02t0331200-01	tolerated(0.24)	-	-	-
R0213496941TC	2:13496945-13496945	A	missense_variant	MODERATE	-	Os02g0331200	Transcript	Os02t0331200-02.	protein_coding	-	-	730	686	229	R/H	cGc/cAc	rs18253498	-	1	-	-	-	Os02t0331200-02	tolerated(0.25)	-	-	-
F0213840493AG	2:13846363-13846363	A	missense_variant	MODERATE	OsNSCC2	Os02g0435000	Transcript	Os02t0435000-01.	protein_coding	-	-	700	233	78	T/I	aCc/aTc	rs18256916	-	-1	-	Oryzabase	-	Os02t0435000-01	tolerated(0.12)	-	-	-
F0213840493AG	2:13846363-13846363	A	missense_variant	MODERATE	OsNSCC2	Os02g0435000	Transcript	Os02t0435000-02.	protein_coding	-	-	540	233	78	T/I	aCc/aTc	rs18256916	-	-1	-	Oryzabase	-	Os02t0435000-02	tolerated(0.12)	-	-	-
F0214068747GA	2:14074617-14074617	G	missense_variant	MODERATE	-	Os02g0439200	Transcript	Os02t0439200-00.	protein_coding	-	-	796	652	218	I/V	Atc/Gtc	TBGI093340	-	1	-	-	-	Os02t0439200-00	tolerated(1)	-	-	-
R0214068813TC	2:14074683-14074683	A	missense_variant	MODERATE	-	Os02g0439200	Transcript	Os02t0439200-00.	protein_coding	-	-	862	718	240	D/N	Gat/Aat	TBGI093342	-	1	-	-	-	Os02t0439200-00	tolerated(0.34)	-	-	-
R0214069660CT	2:14075530-14075530	G	missense_variant	MODERATE	-	Os02g0439200	Transcript	Os02t0439200-00.	protein_coding	-	-	1709	1565	522	K/R	aAg/aGg	TBGI093346	-	1	-	-	-	Os02t0439200-00	deleterious(0.02)	-	-	-
R0215125171TG	2:15131041-15131041	A	missense_variant	MODERATE	-	Os02g0455800	Transcript	Os02t0455800-01.	protein_coding	-	-	684	625	209	Q/K	Caa/Aaa	rs18381450	-	1	-	-	-	Os02t0455800-01	tolerated(1)	-	-	-
R0215145724CT	2:15151594-15151594	G	missense_variant	MODERATE	-	Os02g0456100	Transcript	Os02t0456100-01.	protein_coding	-	-	231	200	67	D/G	gAc/gGc	rs18382502	-	1	-	-	-	Os02t0456100-01	tolerated(1)	-	-	-
F0215146007AG	2:15151877-15151877	A	missense_variant	MODERATE	-	Os02g0456100	Transcript	Os02t0456100-01.	protein_coding	-	-	401	370	124	G/S	Ggc/Agc	rs18382538	-	1	-	-	-	Os02t0456100-01	deleterious(0.02)	-	-	-
R0215146185GA	2:15152055-15152055	G	missense_variant	MODERATE	-	Os02g0456100	Transcript	Os02t0456100-01.	protein_coding	-	-	579	548	183	D/G	gAc/gGc	-	-	1	-	-	-	Os02t0456100-01	deleterious(0)	-	-	-
F0216006061TC	2:16011931-16011931	A	missense_variant	MODERATE	OsPP2C14	Os02g0471500	Transcript	Os02t0471500-01.	protein_coding	-	-	1064	812	271	P/L	cCg/cTg	-	-	-1	-	Oryzabase	-	Os02t0471500-01	tolerated(0.12)	-	-	-
F0216006061TC	2:16011931-16011931	A	missense_variant	MODERATE	OsPP2C14	Os02g0471500	Transcript	Os02t0471500-02.	protein_coding	-	-	962	812	271	P/L	cCg/cTg	-	-	-1	-	Oryzabase	-	Os02t0471500-02	tolerated(0.12)	-	-	-
F0216357370GA	2:16363240-16363240	G	missense_variant	MODERATE	d12(d50)	Os02g0477700	Transcript	Os02t0477700-01.	protein_coding	-	-	459	458	153	L/P	cTg/cCg	rs18478473	-	-1	-	Oryzabase	-	Os02t0477700-01	deleterious_low_confidence(0.02)	-	-	-
F0216687039CT	2:16692909-16692909	A	missense_variant	MODERATE	-	Os02g0483800	Transcript	Os02t0483800-00.	protein_coding	-	-	616	616	206	L/F	Ctc/Ttc	-	-	-1	-	-	-	Os02t0483800-00	tolerated(0.15)	-	-	-
F0216713005GA	2:16718875-16718875	A	missense_variant	MODERATE	-	Os02g0484390	Transcript	Os02t0484390-00.	protein_coding	-	-	296	112	38	A/T	Gcc/Acc	rs18513605	-	1	-	-	-	Os02t0484390-00	deleterious_low_confidence(0)	-	-	-
R0217080214TC	2:17086084-17086084	A	missense_variant	MODERATE	OsPUB73	Os02g0490000	Transcript	Os02t0490000-01.	protein_coding	-	-	700	532	178	A/T	Gcc/Acc	rs18552556	-	1	-	Oryzabase	-	Os02t0490000-01	tolerated(0.17)	-	-	-
R0217928515GA	2:17934384-17934384	A	missense_variant	MODERATE	-	Os02g0504500	Transcript	Os02t0504500-01.	protein_coding	-	-	764	648	216	M/I	atG/atA	-	-	1	-	-	-	Os02t0504500-01	-	-	-	-
R0217928515GA	2:17934384-17934384	A	missense_variant	MODERATE	-	Os02g0504500	Transcript	Os02t0504500-02.	protein_coding	-	-	139	138	46	M/I	atG/atA	-	-	1	-	-	-	Os02t0504500-02	-	-	-	-
F0218213772TC	2:18219641-18219641	A	missense_variant	MODERATE	-	Os02g0509600	Transcript	Os02t0509600-01.	protein_coding	-	-	286	137	46	R/K	aGg/aAg	-	-	1	-	-	-	Os02t0509600-01	tolerated(0.92)	-	-	-
F0218214448CT	2:18220317-18220317	G	missense_variant	MODERATE	-	Os02g0509600	Transcript	Os02t0509600-01.	protein_coding	-	-	554	405	135	I/M	atA/atG	-	-	1	-	-	-	Os02t0509600-01	tolerated(0.06)	-	-	-
F0218222681TA	2:18228550-18228550	A	missense_variant	MODERATE	OsDjC18	Os02g0510000	Transcript	Os02t0510000-01.	protein_coding	-	-	1034	712	238	S/T	Tcc/Acc	10218228550	-	1	-	Oryzabase	-	Os02t0510000-01	tolerated(0.41)	-	-	-
F0218222681TA	2:18228550-18228550	A	missense_variant	MODERATE	OsDjC18	Os02g0510000	Transcript	Os02t0510000-02.	protein_coding	-	-	1029	712	238	S/T	Tcc/Acc	10218228550	-	1	-	Oryzabase	-	Os02t0510000-02	tolerated(0.41)	-	-	-
R0218222681AT	2:18228550-18228550	A	missense_variant	MODERATE	OsDjC18	Os02g0510000	Transcript	Os02t0510000-01.	protein_coding	-	-	1034	712	238	S/T	Tcc/Acc	10218228550	-	1	-	Oryzabase	-	Os02t0510000-01	tolerated(0.41)	-	-	-
R0218222681AT	2:18228550-18228550	A	missense_variant	MODERATE	OsDjC18	Os02g0510000	Transcript	Os02t0510000-02.	protein_coding	-	-	1029	712	238	S/T	Tcc/Acc	10218228550	-	1	-	Oryzabase	-	Os02t0510000-02	tolerated(0.41)	-	-	-
R0218223021AG	2:18228890-18228890	A	missense_variant	MODERATE	OsDjC18	Os02g0510000	Transcript	Os02t0510000-01.	protein_coding	-	-	1374	1052	351	G/D	gGt/gAt	-	-	1	-	Oryzabase	-	Os02t0510000-01	tolerated(0.47)	-	-	-
R0218223021AG	2:18228890-18228890	A	missense_variant	MODERATE	OsDjC18	Os02g0510000	Transcript	Os02t0510000-02.	protein_coding	-	-	1369	1052	351	G/D	gGt/gAt	-	-	1	-	Oryzabase	-	Os02t0510000-02	tolerated(0.47)	-	-	-
R0218231003AG	2:18236872-18236872	A	missense_variant	MODERATE	ALS	Os02g0510200	Transcript	Os02t0510200-01.	protein_coding	-	-	800	753	251	M/I	atG/atA	-	-	1	-	RAP-DB	-	Os02t0510200-01	-	-	-	-
F0218231814TC	2:18237683-18237683	A	missense_variant	MODERATE	ALS	Os02g0510200	Transcript	Os02t0510200-01.	protein_coding	-	-	1611	1564	522	V/M	Gtg/Atg	-	-	1	-	RAP-DB	-	Os02t0510200-01	tolerated(0.06)	-	-	-
F0218232062TG	2:18237931-18237931	A	missense_variant	MODERATE	ALS	Os02g0510200	Transcript	Os02t0510200-01.	protein_coding	-	-	1859	1812	604	D/E	gaC/gaA	-	-	1	-	RAP-DB	-	Os02t0510200-01	-	-	-	-
R0218232177CT	2:18238046-18238046	A	missense_variant	MODERATE	ALS	Os02g0510200	Transcript	Os02t0510200-01.	protein_coding	-	-	1974	1927	643	V/M	Gtg/Atg	vcZ269LBE	-	1	-	RAP-DB	-	Os02t0510200-01	tolerated_low_confidence(0.11)	-	-	-
F0218234062GA	2:18239931-18239931	G	missense_variant	MODERATE	-	Os02g0510300	Transcript	Os02t0510300-01.	protein_coding	-	-	650	539	180	L/P	cTt/cCt	rs18712244	-	-1	-	-	-	Os02t0510300-01	tolerated(0.21)	-	-	-
R0218234096CT	2:18239965-18239965	G	missense_variant	MODERATE	-	Os02g0510300	Transcript	Os02t0510300-01.	protein_coding	-	-	616	505	169	W/R	Tgg/Cgg	rs18712253	-	-1	-	-	-	Os02t0510300-01	tolerated(0.36)	-	-	-
F0218248309CT	2:18254178-18254178	A	missense_variant	MODERATE	-	Os02g0510600	Transcript	Os02t0510600-01.	protein_coding	-	-	514	359	120	R/Q	cGg/cAg	-	-	1	-	-	-	Os02t0510600-01	deleterious(0.04)	-	-	-
F0218338352TC	2:18344221-18344221	G	missense_variant	MODERATE	-	Os02g0511800	Transcript	Os02t0511800-01.	protein_coding	-	-	856	854	285	F/S	tTc/tCc	-	-	-1	-	-	-	Os02t0511800-01	tolerated(0.5)	-	-	-
F0218647615TC	2:18653484-18653484	G	missense_variant	MODERATE	-	Os02g0516600	Transcript	Os02t0516600-01.	protein_coding	-	-	708	625	209	S/P	Tct/Cct	-	-	-1	-	-	-	Os02t0516600-01	deleterious(0.01)	-	-	-
F0218834020TC	2:18839889-18839889	G	missense_variant	MODERATE	OsIDD7	Os02g0518500	Transcript	Os02t0518500-00.	protein_coding	-	-	784	784	262	S/P	Tca/Cca	-	-	-1	-	Oryzabase	-	Os02t0518500-00	tolerated(0.16)	-	-	-
F0219588286CT	2:19594154-19594154	A	missense_variant	MODERATE	-	Os02g0532300	Transcript	Os02t0532300-02.	protein_coding	-	-	358	244	82	V/M	Gtg/Atg	-	-	1	-	-	-	Os02t0532300-02	deleterious(0)	-	-	-
F0219777303GA	2:19783171-19783171	A	missense_variant	MODERATE	-	Os02g0536100	Transcript	Os02t0536100-01.	protein_coding	-	-	394	233	78	R/H	cGt/cAt	vcZ26BPEH	-	1	-	-	-	Os02t0536100-01	deleterious(0)	-	-	-
F0219857919GA	2:19863787-19863787	A	missense_variant	MODERATE	-	Os02g0537400	Transcript	Os02t0537400-01.	protein_coding	-	-	960	958	320	V/I	Gtc/Atc	vcZ26BTQF	-	1	-	-	-	Os02t0537400-01	tolerated(0.59)	-	-	-
F0219942311GA	2:19948179-19948179	A	missense_variant,splice_region_variant	MODERATE	-	Os02g0538400	Transcript	Os02t0538400-00.	protein_coding	-	-	1384	1384	462	E/K	Gag/Aag	10219948179	-	1	-	-	-	Os02t0538400-00	tolerated_low_confidence(0.06)	-	-	-
R0220132620CA	2:20138488-20138488	A	missense_variant	MODERATE	-	Os02g0542200	Transcript	Os02t0542200-01.	protein_coding	-	-	1614	1537	513	V/F	Gtt/Ttt	-	-	-1	-	-	-	Os02t0542200-01	tolerated(0.07)	-	-	-
R0220132620CA	2:20138488-20138488	A	missense_variant	MODERATE	-	Os02g0542200	Transcript	Os02t0542200-02.	protein_coding	-	-	2003	1474	492	V/F	Gtt/Ttt	-	-	-1	-	-	-	Os02t0542200-02	tolerated(0.08)	-	-	-
R0220173426TC	2:20179294-20179294	G	missense_variant	MODERATE	-	Os02g0543300	Transcript	Os02t0543300-00.	protein_coding	-	-	2737	2737	913	S/P	Tca/Cca	10220179294	-	-1	-	-	-	Os02t0543300-00	tolerated(1)	-	-	-
R0220758528GA	2:20764396-20764396	A	missense_variant	MODERATE	-	Os02g0551400	Transcript	Os02t0551400-01.	protein_coding	-	-	1620	1513	505	P/S	Cct/Tct	-	-	-1	-	-	-	Os02t0551400-01	deleterious_low_confidence(0.03)	-	-	-
F0220797653CT	2:20803521-20803521	A	missense_variant	MODERATE	-	Os02g0551900	Transcript	Os02t0551900-01.	protein_coding	-	-	749	446	149	G/E	gGg/gAg	-	-	1	-	-	-	Os02t0551900-01	tolerated(1)	-	-	-
F0221000678AC	2:21006546-21006546	A	missense_variant	MODERATE	-	Os02g0555900	Transcript	Os02t0555900-00.	protein_coding	-	-	474	474	158	K/N	aaG/aaT	rs18160215	-	-1	-	-	-	Os02t0555900-00	tolerated_low_confidence(0.06)	-	-	-
R0221050974TC	2:21056842-21056842	A	missense_variant	MODERATE	-	Os02g0556700	Transcript	Os02t0556700-01.	protein_coding	-	-	1590	1468	490	V/I	Gtt/Att	rs18170302	-	1	-	-	-	Os02t0556700-01	tolerated(0.34)	-	-	-
R0221050974TC	2:21056842-21056842	A	missense_variant	MODERATE	-	Os02g0556700	Transcript	Os02t0556700-02.	protein_coding	-	-	223	223	75	V/I	Gtt/Att	rs18170302	-	1	-	-	-	Os02t0556700-02	tolerated(0.42)	-	-	-
R0221108700GA	2:21114568-21114568	A	missense_variant	MODERATE	OsC3H16	Os02g0557500	Transcript	Os02t0557500-01.	protein_coding	-	-	222	220	74	A/T	Gct/Act	-	-	1	-	Oryzabase	-	Os02t0557500-01	deleterious(0.01)	-	-	-
R0221224844TG	2:21230712-21230712	A	missense_variant	MODERATE	OPR8	Os02g0559400	Transcript	Os02t0559400-01.	protein_coding	-	-	316	292	98	A/S	Gct/Tct	vcZ26DO4U	-	-1	-	Uniprot_gn	-	Os02t0559400-01	tolerated_low_confidence(0.37)	-	-	-
R0221224844TG	2:21230712-21230712	A	missense_variant	MODERATE	OPR8	Os02g0559400	Transcript	Os02t0559400-02.	protein_coding	-	-	231	169	57	A/S	Gct/Tct	vcZ26DO4U	-	-1	-	Uniprot_gn	-	Os02t0559400-02	tolerated_low_confidence(0.43)	-	-	-
R0221224844TG	2:21230712-21230712	A	missense_variant	MODERATE	-	Os02g0559925	Transcript	Os02t0559925-00.	protein_coding	-	-	927	354	118	S/R	agC/agA	vcZ26DO4U	-	1	-	-	-	Os02t0559925-00	tolerated_low_confidence(0.33)	-	-	-
F0221319993TC	2:21325861-21325861	A	missense_variant	MODERATE	-	Os02g0562400	Transcript	Os02t0562400-01.	protein_coding	-	-	1290	1288	430	P/S	Ccg/Tcg	-	-	-1	-	-	-	Os02t0562400-01	tolerated(0.19)	-	-	-
R0221514363TG	2:21520232-21520232	A	missense_variant	MODERATE	-	Os02g0566300	Transcript	Os02t0566300-02.	protein_coding	-	-	586	436	146	H/N	Cat/Aat	10221520232	-	1	-	-	-	Os02t0566300-02	tolerated(0.65)	-	-	-
R0221514363TG	2:21520232-21520232	A	missense_variant	MODERATE	-	Os02g0566300	Transcript	Os02t0566300-03.	protein_coding	-	-	581	436	146	H/N	Cat/Aat	10221520232	-	1	-	-	-	Os02t0566300-03	tolerated(0.58)	-	-	-
F0221880810TC	2:21886679-21886679	A	missense_variant	MODERATE	OsKS6	Os02g0571800	Transcript	Os02t0571800-00.	protein_coding	-	-	2291	2291	764	A/V	gCt/gTt	-	-	-1	-	Oryzabase	-	Os02t0571800-00	deleterious(0.01)	-	-	-
R0221898835TC	2:21904704-21904704	A	missense_variant	MODERATE	CYP76M6	Os02g0571900	Transcript	Os02t0571900-01.	protein_coding	-	-	1535	1484	495	A/V	gCt/gTt	10221904704	-	-1	-	Uniprot_gn	-	Os02t0571900-01	tolerated(0.36)	-	-	-
F0221908255CA	2:21914124-21914124	A	missense_variant	MODERATE	-	Os02g0572050	Transcript	Os02t0572050-00.	protein_coding	-	-	464	398	133	S/Y	tCt/tAt	vcZ26EMVO	-	1	-	-	-	Os02t0572050-00	deleterious(0)	-	-	-
R0221911721GA	2:21917590-21917590	A	missense_variant	MODERATE	-	Os02g0572200	Transcript	Os02t0572200-01.	protein_coding	-	-	223	172	58	V/I	Gtc/Atc	10221917590	-	1	-	-	-	Os02t0572200-01	tolerated(0.1)	-	-	-
R0222096819GT	2:22102688-22102688	C	missense_variant	MODERATE	-	Os02g0575800	Transcript	Os02t0575800-01.	protein_coding	-	-	201	169	57	I/L	Atc/Ctc	rs18277668	-	1	-	-	-	Os02t0575800-01	tolerated(0.24)	-	-	-
R0222107021AG	2:22112890-22112890	A	missense_variant	MODERATE	OsEXO70FX6	Os02g0575900	Transcript	Os02t0575900-01.	protein_coding	-	-	808	683	228	R/H	cGc/cAc	-	-	1	-	Oryzabase	-	Os02t0575900-01	tolerated(0.12)	-	-	-
R0222228943AG	2:22234812-22234812	A	missense_variant	MODERATE	-	Os02g0578400	Transcript	Os02t0578400-01.	protein_coding	-	-	541	511	171	R/C	Cgc/Tgc	-	-	-1	-	-	-	Os02t0578400-01	deleterious(0.03)	-	-	-
R0222403890TC	2:22409759-22409759	A	missense_variant	MODERATE	-	Os02g0581300	Transcript	Os02t0581300-01.	protein_coding	-	-	662	503	168	A/V	gCg/gTg	TBGI102470	-	-1	-	-	-	Os02t0581300-01	tolerated(0.44)	-	-	-
R0222597017CT	2:22602886-22602886	G	missense_variant	MODERATE	-	Os02g0586500	Transcript	Os02t0586500-02.	protein_coding	-	-	254	163	55	F/L	Ttt/Ctt	rs18346345	-	-1	-	-	-	Os02t0586500-02	tolerated(1)	-	-	-
F0222976537TG	2:22982406-22982406	C	missense_variant	MODERATE	-	Os02g0593700	Transcript	Os02t0593700-01.	protein_coding	-	-	2708	2417	806	V/G	gTg/gGg	-	-	-1	-	-	-	Os02t0593700-01	tolerated(0.21)	-	-	-
F0222976537TG	2:22982406-22982406	C	missense_variant	MODERATE	-	Os02g0593700	Transcript	Os02t0593700-02.	protein_coding	-	-	1565	1565	522	V/G	gTg/gGg	-	-	-1	-	-	-	Os02t0593700-02	tolerated(0.32)	-	-	-
F0222976537TG	2:22982406-22982406	C	missense_variant	MODERATE	-	Os02g0593700	Transcript	Os02t0593700-04.	protein_coding	-	-	2668	2417	806	V/G	gTg/gGg	-	-	-1	-	-	-	Os02t0593700-04	tolerated(0.21)	-	-	-
F0223207293AG	2:23213162-23213162	A	missense_variant	MODERATE	-	Os02g0597300	Transcript	Os02t0597300-01.	protein_coding	-	-	473	472	158	E/K	Gaa/Aaa	-	-	1	-	-	-	Os02t0597300-01	-	-	-	-
R0223208350AG	2:23214219-23214219	G	missense_variant	MODERATE	-	Os02g0597300	Transcript	Os02t0597300-01.	protein_coding	-	-	1530	1529	510	E/G	gAa/gGa	-	-	1	-	-	-	Os02t0597300-01	tolerated(0.33)	-	-	-
F0223252488TC	2:23258357-23258357	G	missense_variant	MODERATE	-	Os02g0598200	Transcript	Os02t0598200-02.	protein_coding	-	-	2418	2104	702	S/P	Tcg/Ccg	-	-	-1	-	-	-	Os02t0598200-02	tolerated_low_confidence(0.07)	-	-	-
F0223252488TC	2:23258357-23258357	G	missense_variant	MODERATE	-	Os02g0598200	Transcript	Os02t0598200-03.	protein_coding	-	-	1900	1864	622	S/P	Tcg/Ccg	-	-	-1	-	-	-	Os02t0598200-03	tolerated_low_confidence(0.08)	-	-	-
F0223384157GA	2:23390026-23390026	A	missense_variant	MODERATE	OsPP2C17	Os02g0599151	Transcript	Os02t0599151-00.	protein_coding	-	-	1310	1310	437	G/D	gGc/gAc	-	-	1	-	Oryzabase	-	Os02t0599151-00	-	-	-	-
R0223397835TC	2:23403704-23403704	A	missense_variant	MODERATE	OsPP2C18	Os02g0599200	Transcript	Os02t0599200-01.	protein_coding	-	-	598	598	200	D/N	Gac/Aac	rs18411935	-	1	-	Oryzabase	-	Os02t0599200-01	tolerated_low_confidence(0.12)	-	-	-
F0223476341CA	2:23482210-23482210	C	missense_variant	MODERATE	OsG6PDH1	Os02g0600400	Transcript	Os02t0600400-01.	protein_coding	-	-	534	362	121	E/A	gAa/gCa	-	-	1	-	Oryzabase	-	Os02t0600400-01	-	-	-	-
R0223509285TC	2:23515154-23515154	A	missense_variant	MODERATE	OsISC43	Os02g0601100	Transcript	Os02t0601100-01.	protein_coding	-	-	83	83	28	T/M	aCg/aTg	-	-	-1	-	Oryzabase	-	Os02t0601100-01	-	-	-	-
F0223721774CA	2:23727643-23727643	A	missense_variant	MODERATE	-	Os02g0605500	Transcript	Os02t0605500-01.	protein_coding	-	-	754	531	177	K/N	aaG/aaT	TBGI104381	-	-1	-	-	-	Os02t0605500-01	deleterious(0)	-	-	-
R0223818620TC	2:23824489-23824489	G	missense_variant	MODERATE	OsPP2C22	Os02g0607500	Transcript	Os02t0607500-00.	protein_coding	-	-	502	502	168	S/P	Tcc/Ccc	10223824489	-	-1	-	Oryzabase	-	Os02t0607500-00	tolerated(1)	-	-	-
F0223856131CA	2:23862000-23862000	C	missense_variant	MODERATE	-	Os02g0608300	Transcript	Os02t0608300-01.	protein_coding	-	-	1257	938	313	Y/S	tAt/tCt	rs18461671	-	1	-	-	-	Os02t0608300-01	tolerated(0.48)	-	-	-
R0223884552GA	2:23890421-23890421	A	missense_variant	MODERATE	-	Os02g0608600	Transcript	Os02t0608600-01.	protein_coding	-	-	1562	1015	339	A/T	Gcg/Acg	-	-	1	-	-	-	Os02t0608600-01	deleterious_low_confidence(0.01)	-	-	-
F0224273244GA	2:24279113-24279113	G	missense_variant	MODERATE	-	Os02g0614600	Transcript	Os02t0614600-01.	protein_coding	-	-	1377	1115	372	D/G	gAt/gGt	rs18511304	-	1	-	-	-	Os02t0614600-01	tolerated(0.94)	-	-	-
R0224273466GA	2:24279335-24279335	G	missense_variant	MODERATE	-	Os02g0614600	Transcript	Os02t0614600-01.	protein_coding	-	-	1599	1337	446	Y/C	tAc/tGc	-	-	1	-	-	-	Os02t0614600-01	tolerated(0.11)	-	-	-
R0224273466GA	2:24279335-24279335	G	missense_variant	MODERATE	-	Os02g0614600	Transcript	Os02t0614600-02.	protein_coding	-	-	145	143	48	Y/C	tAc/tGc	-	-	1	-	-	-	Os02t0614600-02	tolerated(0.11)	-	-	-
F0224457022CT	2:24462891-24462891	G	missense_variant	MODERATE	-	Os02g0617000	Transcript	Os02t0617000-00.	protein_coding	-	-	701	608	203	L/P	cTt/cCt	-	-	-1	-	-	-	Os02t0617000-00	tolerated(0.2)	-	-	-
R0224466374AG	2:24472243-24472243	A	missense_variant	MODERATE	-	Os02g0617100	Transcript	Os02t0617100-01.	protein_coding	-	-	367	367	123	P/S	Cca/Tca	-	-	-1	-	-	-	Os02t0617100-01	tolerated(0.84)	-	-	-
R0224514777CT	2:24520646-24520646	A	missense_variant,splice_region_variant	MODERATE	MER3	Os02g0617500	Transcript	Os02t0617500-01.	protein_coding	-	-	988	817	273	D/N	Gat/Aat	10224520646	-	1	-	Oryzabase	-	Os02t0617500-01	tolerated(0.49)	-	-	-
R0224524016GT	2:24529885-24529885	C	missense_variant	MODERATE	-	Os02g0617600	Transcript	Os02t0617600-01.	protein_coding	-	-	712	589	197	C/G	Tgc/Ggc	-	-	-1	-	-	-	Os02t0617600-01	-	-	-	-
R0224524016GT	2:24529885-24529885	C	missense_variant	MODERATE	-	Os02g0617600	Transcript	Os02t0617600-02.	protein_coding	-	-	590	493	165	C/G	Tgc/Ggc	-	-	-1	-	-	-	Os02t0617600-02	-	-	-	-
R0224524016GT	2:24529885-24529885	C	missense_variant	MODERATE	-	Os02g0617600	Transcript	Os02t0617600-03.	protein_coding	-	-	616	578	193	L/R	cTg/cGg	-	-	-1	-	-	-	Os02t0617600-03	-	-	-	-
F0224663129TC	2:24668998-24668998	A	missense_variant	MODERATE	-	Os02g0620100	Transcript	Os02t0620100-01.	protein_coding	-	-	444	296	99	R/K	aGa/aAa	-	-	1	-	-	-	Os02t0620100-01	tolerated(0.11)	-	-	-
F0224663129TC	2:24668998-24668998	A	missense_variant	MODERATE	-	Os02g0620100	Transcript	Os02t0620100-02.	protein_coding	-	-	405	296	99	R/K	aGa/aAa	-	-	1	-	-	-	Os02t0620100-02	tolerated(0.11)	-	-	-
F0224705026TC	2:24710895-24710895	A	missense_variant	MODERATE	OsSET10	Os02g0621100	Transcript	Os02t0621100-01.	protein_coding	-	-	230	38	13	R/K	aGg/aAg	-	-	1	-	Oryzabase	-	Os02t0621100-01	tolerated_low_confidence(0.08)	-	-	-
F0224708094AG	2:24713963-24713963	G	missense_variant	MODERATE	OsSET10	Os02g0621100	Transcript	Os02t0621100-01.	protein_coding	-	-	845	653	218	H/R	cAc/cGc	-	-	1	-	Oryzabase	-	Os02t0621100-01	-	-	-	-
R0224708510AC	2:24714379-24714379	A	missense_variant	MODERATE	OsSET10	Os02g0621100	Transcript	Os02t0621100-01.	protein_coding	-	-	1261	1069	357	P/T	Cct/Act	-	-	1	-	Oryzabase	-	Os02t0621100-01	tolerated(0.58)	-	-	-
F0224708684AG	2:24714553-24714553	G	missense_variant	MODERATE	OsSET10	Os02g0621100	Transcript	Os02t0621100-01.	protein_coding	-	-	1435	1243	415	R/G	Agg/Ggg	vcZ26IPZ8	-	1	-	Oryzabase	-	Os02t0621100-01	tolerated(0.4)	-	-	-
F0224723685AG	2:24729554-24729554	G	missense_variant	MODERATE	-	Os02g0621500	Transcript	Os02t0621500-01.	protein_coding	-	-	1012	809	270	I/T	aTa/aCa	10224729554	-	-1	-	-	-	Os02t0621500-01	tolerated(0.59)	-	-	-
F0224768184TC	2:24774053-24774053	G	missense_variant	MODERATE	-	Os02g0622200	Transcript	Os02t0622200-01.	protein_coding	-	-	988	664	222	F/L	Ttt/Ctt	-	-	-1	-	-	-	Os02t0622200-01	tolerated(0.19)	-	-	-
R0224846293GC	2:24852162-24852162	G	missense_variant	MODERATE	-	Os02g0623500	Transcript	Os02t0623500-01.	protein_coding	-	-	1132	1124	375	C/S	tGc/tCc	-	-	-1	-	-	-	Os02t0623500-01	-	-	-	-
R0224846293GC	2:24852162-24852162	G	missense_variant	MODERATE	-	Os02g0623500	Transcript	Os02t0623500-02.	protein_coding	-	-	701	701	234	C/S	tGc/tCc	-	-	-1	-	-	-	Os02t0623500-02	-	-	-	-
F0224850481AG	2:24856350-24856350	G	missense_variant,splice_region_variant	MODERATE	-	Os02g0623500	Transcript	Os02t0623500-01.	protein_coding	-	-	745	737	246	V/A	gTt/gCt	-	-	-1	-	-	-	Os02t0623500-01	-	-	-	-
F0224850481AG	2:24856350-24856350	G	missense_variant,splice_region_variant	MODERATE	-	Os02g0623500	Transcript	Os02t0623500-02.	protein_coding	-	-	314	314	105	V/A	gTt/gCt	-	-	-1	-	-	-	Os02t0623500-02	-	-	-	-
R0224897227GA	2:24903096-24903096	A	missense_variant	MODERATE	-	Os02g0624400	Transcript	Os02t0624400-01.	protein_coding	-	-	1058	911	304	C/Y	tGt/tAt	-	-	1	-	-	-	Os02t0624400-01	tolerated(0.07)	-	-	-
R0224897227GA	2:24903096-24903096	A	missense_variant	MODERATE	-	Os02g0624400	Transcript	Os02t0624400-02.	protein_coding	-	-	326	326	109	C/Y	tGt/tAt	-	-	1	-	-	-	Os02t0624400-02	deleterious(0.02)	-	-	-
R0224910646GA	2:24916515-24916515	A	missense_variant	MODERATE	OSCRY2	Os02g0625000	Transcript	Os02t0625000-01.	protein_coding	-	-	529	92	31	G/D	gGt/gAt	-	-	1	-	Uniprot_gn	-	Os02t0625000-01	tolerated(0.12)	-	-	-
R0224910646GA	2:24916515-24916515	A	missense_variant	MODERATE	OSCRY2	Os02g0625000	Transcript	Os02t0625000-02.	protein_coding	-	-	514	92	31	G/D	gGt/gAt	-	-	1	-	Uniprot_gn	-	Os02t0625000-02	tolerated(0.15)	-	-	-
F0224952541AG	2:24958410-24958410	G	missense_variant	MODERATE	-	Os02g0625900	Transcript	Os02t0625900-01.	protein_coding	-	-	1988	1480	494	T/A	Act/Gct	vcZ26J1XS	-	1	-	-	-	Os02t0625900-01	tolerated(0.11)	-	-	-
F0225099391GA	2:25105260-25105260	A	missense_variant	MODERATE	-	Os02g0627900	Transcript	Os02t0627900-00.	protein_coding	-	-	278	278	93	P/L	cCg/cTg	vcZ26JBY2	-	-1	-	-	-	Os02t0627900-00	tolerated(0.26)	-	-	-
R0225334144TC	2:25340013-25340013	G	missense_variant	MODERATE	-	Os02g0632500	Transcript	Os02t0632500-01.	protein_coding	-	-	1942	1798	600	I/V	Att/Gtt	vcZ26JMZP	-	1	-	-	-	Os02t0632500-01	tolerated(1)	-	-	-
F0225401253CT	2:25407122-25407122	A	missense_variant	MODERATE	RPA2B	Os02g0633400	Transcript	Os02t0633400-01.	protein_coding	-	-	545	424	142	L/F	Ctc/Ttc	-	-	-1	-	Uniprot_gn	-	Os02t0633400-01	deleterious(0)	-	-	-
F0225566972AC	2:25572841-25572841	A	missense_variant	MODERATE	-	Os02g0637800	Transcript	Os02t0637800-02.	protein_coding	-	-	497	355	119	A/S	Gct/Tct	TBGI108303	-	-1	-	-	-	Os02t0637800-02	tolerated(0.84)	-	-	-
R0225566972TG	2:25572841-25572841	A	missense_variant	MODERATE	-	Os02g0637800	Transcript	Os02t0637800-02.	protein_coding	-	-	497	355	119	A/S	Gct/Tct	TBGI108303	-	-1	-	-	-	Os02t0637800-02	tolerated(0.84)	-	-	-
F0225577925GA	2:25583794-25583794	A	missense_variant	MODERATE	-	Os02g0638200	Transcript	Os02t0638200-01.	protein_coding	-	-	700	698	233	A/V	gCc/gTc	10225583794	-	-1	-	-	-	Os02t0638200-01	tolerated_low_confidence(0.33)	-	-	-
F0225648130GA	2:25653999-25653999	A	missense_variant,splice_region_variant	MODERATE	-	Os02g0639500	Transcript	Os02t0639500-01.	protein_coding	-	-	157	157	53	G/S	Ggc/Agc	vcZ26K0RO	-	1	-	-	-	Os02t0639500-01	deleterious(0)	-	-	-
R0225660630GA	2:25666499-25666499	A	missense_variant	MODERATE	-	Os02g0639700	Transcript	Os02t0639700-01.	protein_coding	-	-	464	177	59	M/I	atG/atA	TBGI108580	-	1	-	-	-	Os02t0639700-01	tolerated(0.41)	-	-	-
R0225721929TG	2:25727798-25727798	C	missense_variant	MODERATE	-	Os02g0640600	Transcript	Os02t0640600-00.	protein_coding	-	-	176	176	59	D/A	gAt/gCt	TBGI108689	-	1	-	-	-	Os02t0640600-00	deleterious(0)	-	-	-
R0225725861GA	2:25731730-25731730	G	missense_variant	MODERATE	-	Os02g0640700	Transcript	Os02t0640700-01.	protein_coding	-	-	1209	1154	385	D/G	gAt/gGt	-	-	1	-	-	-	Os02t0640700-01	tolerated(0.09)	-	-	-
R0225729812CT	2:25735681-25735681	A	missense_variant	MODERATE	-	Os02g0640800	Transcript	Os02t0640800-03.	protein_coding	-	-	605	538	180	V/I	Gta/Ata	-	-	1	-	-	-	Os02t0640800-03	tolerated(0.05)	-	-	-
R0225783639GA	2:25789508-25789508	A	missense_variant	MODERATE	OsREM1.4	Os02g0642200	Transcript	Os02t0642200-01.	protein_coding	-	-	754	604	202	R/W	Cgg/Tgg	-	-	-1	-	Oryzabase	-	Os02t0642200-01	deleterious(0)	-	-	-
F0226394217GA	2:26400086-26400086	A	missense_variant	MODERATE	-	Os02g0654400	Transcript	Os02t0654400-01.	protein_coding	-	-	1442	1046	349	S/L	tCg/tTg	vcZ26KW3H	-	-1	-	-	-	Os02t0654400-01	tolerated(0.38)	-	-	-
F0226664825AG	2:26670694-26670694	A	missense_variant	MODERATE	-	Os02g0659100	Transcript	Os02t0659100-01.	protein_coding	-	-	1899	1819	607	G/R	Gga/Aga	vcZ26L60S	-	1	-	-	-	Os02t0659100-01	deleterious(0)	-	-	-
R0226664825TC	2:26670694-26670694	A	missense_variant	MODERATE	-	Os02g0659100	Transcript	Os02t0659100-01.	protein_coding	-	-	1899	1819	607	G/R	Gga/Aga	vcZ26L60S	-	1	-	-	-	Os02t0659100-01	deleterious(0)	-	-	-
R0227045825GA	2:27051694-27051694	G	missense_variant	MODERATE	YDA2	Os02g0666300	Transcript	Os02t0666300-01.	protein_coding	-	-	2415	1945	649	Y/H	Tat/Cat	-	-	-1	-	Oryzabase	-	Os02t0666300-01	deleterious(0)	-	-	-
F0227115988GA	2:27121857-27121857	G	missense_variant	MODERATE	-	Os02g0668000	Transcript	Os02t0668000-01.	protein_coding	-	-	2777	2686	896	I/V	Att/Gtt	rs18792486	-	1	-	-	-	Os02t0668000-01	tolerated(0.73)	-	-	-
R0227292346CA	2:27298215-27298215	C	missense_variant	MODERATE	-	Os02g0671800	Transcript	Os02t0671800-01.	protein_coding	-	-	1794	1640	547	L/R	cTt/cGt	-	-	-1	-	-	-	Os02t0671800-01	deleterious_low_confidence(0)	-	-	-
R0227293888TC	2:27299757-27299757	A	missense_variant	MODERATE	-	Os02g0671800	Transcript	Os02t0671800-01.	protein_coding	-	-	252	98	33	T/I	aCc/aTc	rs17912919	-	-1	-	-	-	Os02t0671800-01	tolerated(0.19)	-	-	-
R0227739670CT	2:27745539-27745539	G	missense_variant	MODERATE	-	Os02g0679500	Transcript	Os02t0679500-01.	protein_coding	-	-	534	533	178	K/R	aAg/aGg	rs17970318	-	1	-	-	-	Os02t0679500-01	tolerated(1)	-	-	-
F0227740782TC	2:27746651-27746651	A	missense_variant	MODERATE	-	Os02g0679500	Transcript	Os02t0679500-01.	protein_coding	-	-	1094	1093	365	A/T	Gcc/Acc	-	-	1	-	-	-	Os02t0679500-01	tolerated_low_confidence(0.11)	-	-	-
R0227793808TC	2:27799677-27799677	A	missense_variant	MODERATE	-	Os02g0681000	Transcript	Os02t0681000-01.	protein_coding	-	-	417	94	32	G/S	Ggt/Agt	10227799677	-	1	-	-	-	Os02t0681000-01	deleterious(0.04)	-	-	-
F0227796404TG	2:27802273-27802273	A	missense_variant	MODERATE	-	Os02g0681000	Transcript	Os02t0681000-01.	protein_coding	-	-	1607	1284	428	S/R	agC/agA	-	-	1	-	-	-	Os02t0681000-01	-	-	-	-
F0227798106TC	2:27803975-27803975	A	missense_variant	MODERATE	-	Os02g0681100	Transcript	Os02t0681100-01.	protein_coding	-	-	1657	1432	478	H/Y	Cac/Tac	-	-	-1	-	-	-	Os02t0681100-01	tolerated(0.08)	-	-	-
R0227877507AG	2:27883376-27883376	A	missense_variant	MODERATE	MFO1	Os02g0682200	Transcript	Os02t0682200-01.	protein_coding	-	-	739	607	203	A/T	Gcg/Acg	-	-	1	-	RAP-DB	-	Os02t0682200-01	tolerated(0.14)	-	-	-
R0228014024AG	2:28019893-28019893	A	missense_variant	MODERATE	-	Os02g0684900	Transcript	Os02t0684900-01.	protein_coding	-	-	1023	1022	341	R/K	aGg/aAg	-	-	1	-	-	-	Os02t0684900-01	tolerated(0.97)	-	-	-
R0228576818TC	2:28582687-28582687	A	missense_variant	MODERATE	OsOPT8	Os02g0695800	Transcript	Os02t0695800-01.	protein_coding	-	-	1189	1187	396	T/I	aCt/aTt	TBGI111903	-	-1	-	Oryzabase	-	Os02t0695800-01	tolerated(1)	-	-	-
R0228637930CT	2:28643799-28643799	A	missense_variant	MODERATE	JMJ707	Os02g0696700	Transcript	Os02t0696700-01.	protein_coding	-	-	590	590	197	R/H	cGt/cAt	rs18063073	-	1	-	Oryzabase	-	Os02t0696700-01	tolerated(0.19)	-	-	-
F0228805818AG	2:28811687-28811687	G	missense_variant	MODERATE	-	Os02g0700300	Transcript	Os02t0700300-01.	protein_coding	-	-	1231	800	267	D/G	gAc/gGc	TBGI112305	-	1	-	-	-	Os02t0700300-01	deleterious(0.03)	-	-	-
F0228820157AT	2:28826026-28826026	T	missense_variant	MODERATE	CDKF	Os02g0700600	Transcript	Os02t0700600-01.	protein_coding	-	-	2139	1234	412	T/S	Act/Tct	TBGI112319	-	1	-	Oryzabase	-	Os02t0700600-01	tolerated_low_confidence(0.38)	-	-	-
F0228820157AT	2:28826026-28826026	T	missense_variant	MODERATE	CDKF	Os02g0700600	Transcript	Os02t0700600-03.	protein_coding	-	-	1255	1132	378	T/S	Act/Tct	TBGI112319	-	1	-	Oryzabase	-	Os02t0700600-03	tolerated_low_confidence(0.39)	-	-	-
F0228820157AT	2:28826026-28826026	T	missense_variant	MODERATE	CDKF	Os02g0700600	Transcript	Os02t0700600-04.	protein_coding	-	-	1016	1015	339	T/S	Act/Tct	TBGI112319	-	1	-	Oryzabase	-	Os02t0700600-04	tolerated(0.41)	-	-	-
R0228935092GA	2:28940961-28940961	A	missense_variant	MODERATE	-	Os02g0702500	Transcript	Os02t0702500-01.	protein_coding	-	-	2489	2489	830	P/L	cCc/cTc	-	-	-1	-	-	-	Os02t0702500-01	tolerated(0.32)	-	-	-
R0228935092GA	2:28940961-28940961	A	missense_variant	MODERATE	-	Os02g0702500	Transcript	Os02t0702500-02.	protein_coding	-	-	1174	1172	391	P/L	cCc/cTc	-	-	-1	-	-	-	Os02t0702500-02	tolerated(0.77)	-	-	-
R0228935092GA	2:28940961-28940961	A	missense_variant	MODERATE	-	Os02g0702500	Transcript	Os02t0702500-03.	protein_coding	-	-	909	908	303	P/L	cCc/cTc	-	-	-1	-	-	-	Os02t0702500-03	tolerated(0.59)	-	-	-
R0228935092GA	2:28940961-28940961	A	missense_variant	MODERATE	-	Os02g0702500	Transcript	Os02t0702500-04.	protein_coding	-	-	501	500	167	P/L	cCc/cTc	-	-	-1	-	-	-	Os02t0702500-04	tolerated(0.33)	-	-	-
F0229056041GA	2:29061910-29061910	A	missense_variant	MODERATE	-	Os02g0704300	Transcript	Os02t0704300-01.	protein_coding	-	-	221	221	74	A/V	gCc/gTc	rs18154842	-	-1	-	-	-	Os02t0704300-01	deleterious(0)	-	-	-
R0229069264CT	2:29075133-29075133	A	missense_variant	MODERATE	-	Os02g0704600	Transcript	Os02t0704600-01.	protein_coding	-	-	759	566	189	A/V	gCg/gTg	TBGI112672	-	-1	-	-	-	Os02t0704600-01	tolerated(0.33)	-	-	-
R0229090165CT	2:29096034-29096034	A	missense_variant	MODERATE	-	Os02g0705000	Transcript	Os02t0705000-01.	protein_coding	-	-	698	650	217	S/L	tCg/tTg	vcZ26NQGR	-	-1	-	-	-	Os02t0705000-01	deleterious(0.04)	-	-	-
R0229321403CT	2:29327272-29327272	A	missense_variant	MODERATE	-	Os02g0709200	Transcript	Os02t0709200-01.	protein_coding	-	-	525	455	152	A/V	gCt/gTt	10229327272	-	-1	-	-	-	Os02t0709200-01	tolerated(0.85)	-	-	-
F0229339031CT	2:29344900-29344900	A	missense_variant	MODERATE	ADL1	Os02g0709400	Transcript	Os02t0709400-01.	protein_coding	-	-	1028	715	239	V/I	Gtt/Att	-	-	1	-	Uniprot_gn	-	Os02t0709400-01	deleterious_low_confidence(0.02)	-	-	-
F0229339031CT	2:29344900-29344900	A	missense_variant	MODERATE	ADL1	Os02g0709400	Transcript	Os02t0709400-02.	protein_coding	-	-	980	715	239	V/I	Gtt/Att	-	-	1	-	Uniprot_gn	-	Os02t0709400-02	deleterious_low_confidence(0.02)	-	-	-
F0229444847GA	2:29450716-29450716	A	missense_variant	MODERATE	RecG	Os02g0710800	Transcript	Os02t0710800-01.	protein_coding	-	-	908	906	302	M/I	atG/atA	TBGI113120	-	1	-	Oryzabase	-	Os02t0710800-01	tolerated(0.35)	-	-	-
R0229512730AG	2:29518599-29518599	A	missense_variant	MODERATE	-	Os02g0712600	Transcript	Os02t0712600-01.	protein_coding	-	-	158	130	44	H/Y	Cac/Tac	-	-	-1	-	-	-	Os02t0712600-01	tolerated(0.09)	-	-	-
F0229516606TC	2:29522475-29522475	G	missense_variant	MODERATE	-	Os02g0712700	Transcript	Os02t0712700-01.	protein_coding	-	-	779	707	236	I/T	aTc/aCc	-	-	-1	-	-	-	Os02t0712700-01	tolerated(0.19)	-	-	-
F0229517149AG	2:29523018-29523018	A	missense_variant	MODERATE	-	Os02g0712700	Transcript	Os02t0712700-01.	protein_coding	-	-	236	164	55	P/L	cCc/cTc	vcZ26O7FH	-	-1	-	-	-	Os02t0712700-01	tolerated(0.19)	-	-	-
R0229549774AG	2:29555643-29555643	G	missense_variant	MODERATE	OsFbox108	Os02g0713500	Transcript	Os02t0713500-00.	protein_coding	-	-	1474	1463	488	L/S	tTa/tCa	-	-	-1	-	Oryzabase	-	Os02t0713500-00	-	-	-	-
F0229617031AG	2:29622900-29622900	A	missense_variant	MODERATE	-	Os02g0714500	Transcript	Os02t0714500-02.	protein_coding	-	-	1014	1012	338	A/T	Gca/Aca	rs18192361	-	1	-	-	-	Os02t0714500-02	tolerated(0.26)	-	-	-
R0229620009CT	2:29625878-29625878	G	missense_variant	MODERATE	-	Os02g0714600	Transcript	Os02t0714600-01.	protein_coding	-	-	339	106	36	T/A	Acc/Gcc	10229625878	-	1	-	-	-	Os02t0714600-01	tolerated(1)	-	-	-
R0229620009CT	2:29625878-29625878	G	missense_variant	MODERATE	-	Os02g0714600	Transcript	Os02t0714600-02.	protein_coding	-	-	182	106	36	T/A	Acc/Gcc	10229625878	-	1	-	-	-	Os02t0714600-02	tolerated(1)	-	-	-
R0229789843CA	2:29795712-29795712	A	missense_variant	MODERATE	-	Os02g0717800	Transcript	Os02t0717800-01.	protein_coding	-	-	1527	158	53	R/M	aGg/aTg	rs18204651	-	-1	-	-	-	Os02t0717800-01	-	-	-	-
F0230131328AG	2:30137197-30137197	G	missense_variant	MODERATE	-	Os02g0725000	Transcript	Os02t0725000-01.	protein_coding	-	-	939	670	224	I/V	Att/Gtt	rs18263623	-	1	-	-	-	Os02t0725000-01	tolerated_low_confidence(1)	-	-	-
F0230159050AG	2:30164919-30164919	A	missense_variant	MODERATE	OsHAP3E	Os02g0725700	Transcript	Os02t0725700-01.	protein_coding	-	-	459	458	153	A/V	gCg/gTg	vcZ26OU87	-	-1	-	Oryzabase	-	Os02t0725700-01	tolerated(0.28)	-	-	-
R0230626029TG	2:30631898-30631898	A	missense_variant,splice_region_variant	MODERATE	-	Os02g0734400	Transcript	Os02t0734400-00.	protein_coding	-	-	410	332	111	P/H	cCt/cAt	TBGI115306	-	1	-	-	-	Os02t0734400-00	deleterious(0.01)	-	-	-
R0230870551CT	2:30876420-30876420	G	missense_variant	MODERATE	-	Os02g0739000	Transcript	Os02t0739000-01.	protein_coding	-	-	1241	1216	406	K/E	Aaa/Gaa	TBGI115623	-	1	-	-	-	Os02t0739000-01	tolerated(0.27)	-	-	-
F0230871590GA	2:30877459-30877459	A	missense_variant	MODERATE	-	Os02g0739000	Transcript	Os02t0739000-01.	protein_coding	-	-	2060	2035	679	V/I	Gtt/Att	10230877459	-	1	-	-	-	Os02t0739000-01	tolerated(0.22)	-	-	-
R0230959093GT	2:30964962-30964962	A	missense_variant	MODERATE	-	Os02g0740300	Transcript	Os02t0740300-01.	protein_coding	-	-	261	192	64	E/D	gaG/gaT	vcZ26PP7V	-	-1	-	-	-	Os02t0740300-01	tolerated(0.63)	-	-	-
R0231285948CT	2:31291817-31291817	G	missense_variant	MODERATE	-	Os02g0745600	Transcript	Os02t0745600-01.	protein_coding	-	-	593	476	159	Q/R	cAg/cGg	rs18358479	-	1	-	-	-	Os02t0745600-01	tolerated(1)	-	-	-
F0231478708TC	2:31484577-31484577	A	missense_variant	MODERATE	-	Os02g0749250	Transcript	Os02t0749250-00.	protein_coding	-	-	173	173	58	G/E	gGg/gAg	-	-	1	-	-	-	Os02t0749250-00	-	-	-	-
F0231630759GA	2:31636628-31636628	G	missense_variant	MODERATE	-	Os02g0752600	Transcript	Os02t0752600-00.	protein_coding	-	-	146	146	49	K/R	aAg/aGg	vcZ26QADT	-	1	-	-	-	Os02t0752600-00	tolerated_low_confidence(0.5)	-	-	-
F0231715284AG	2:31721153-31721153	A	missense_variant	MODERATE	-	Os02g0754300	Transcript	Os02t0754300-01.	protein_coding	-	-	488	454	152	V/M	Gtg/Atg	TBGI116725	-	1	-	-	-	Os02t0754300-01	deleterious(0)	-	-	-
R0231737711GA	2:31743580-31743580	G	missense_variant	MODERATE	-	Os02g0754500	Transcript	Os02t0754500-01.	protein_coding	-	-	1191	1058	353	H/R	cAt/cGt	-	-	1	-	-	-	Os02t0754500-01	tolerated(0.11)	-	-	-
F0231737810CA	2:31743679-31743679	C	missense_variant	MODERATE	-	Os02g0754500	Transcript	Os02t0754500-01.	protein_coding	-	-	1290	1157	386	N/T	aAt/aCt	TBGI116749	-	1	-	-	-	Os02t0754500-01	tolerated(0.11)	-	-	-
F0231738652AG	2:31744521-31744521	A	missense_variant	MODERATE	-	Os02g0754500	Transcript	Os02t0754500-01.	protein_coding	-	-	1592	1459	487	V/I	Gta/Ata	rs18450158	-	1	-	-	-	Os02t0754500-01	tolerated(0.43)	-	-	-
R0231767879TC	2:31773748-31773748	A	missense_variant	MODERATE	OsHDMA702	Os02g0755200	Transcript	Os02t0755200-01.	protein_coding	-	-	2654	2540	847	A/V	gCt/gTt	rs18451130	-	-1	-	Oryzabase	-	Os02t0755200-01	tolerated(0.16)	-	-	-
R0231801648CA	2:31807517-31807517	C	missense_variant	MODERATE	-	Os02g0755900	Transcript	Os02t0755900-01.	protein_coding	-	-	1375	1375	459	S/R	Agc/Cgc	-	-	1	-	-	-	Os02t0755900-01	tolerated(0.56)	-	-	-
F0231920707CA	2:31926576-31926576	C	missense_variant	MODERATE	-	Os02g0758100	Transcript	Os02t0758100-01.	protein_coding	-	-	1037	753	251	E/D	gaA/gaC	TBGI116961	-	1	-	-	-	Os02t0758100-01	tolerated(0.05)	-	-	-
R0232123901AG	2:32129770-32129770	A	missense_variant	MODERATE	OsRAD54	Os02g0762800	Transcript	Os02t0762800-00.	protein_coding	-	-	1943	1805	602	P/L	cCt/cTt	-	-	-1	-	Oryzabase	-	Os02t0762800-00	deleterious(0)	-	-	-
R0232173206CT	2:32179075-32179075	G	missense_variant	MODERATE	-	Os02g0763800	Transcript	Os02t0763800-01.	protein_coding	-	-	1321	1321	441	I/V	Atc/Gtc	rs18485769	-	1	-	-	-	Os02t0763800-01	tolerated(0.1)	-	-	-
R0232180439AG	2:32186308-32186308	A	missense_variant	MODERATE	-	Os02g0763900	Transcript	Os02t0763900-01.	protein_coding	-	-	770	668	223	C/Y	tGt/tAt	-	-	1	-	-	-	Os02t0763900-01	deleterious(0.02)	-	-	-
R0232192384AC	2:32198253-32198253	A	missense_variant	MODERATE	OsSTA79	Os02g0764400	Transcript	Os02t0764400-01.	protein_coding	-	-	643	641	214	T/N	aCt/aAt	-	-	1	-	Oryzabase	-	Os02t0764400-01	tolerated(0.39)	-	-	-
R0232274899AC	2:32280768-32280768	A	missense_variant	MODERATE	BZIP23	Os02g0766700	Transcript	Os02t0766700-01.	protein_coding	-	-	813	597	199	L/F	ttG/ttT	-	-	-1	-	Uniprot_gn	-	Os02t0766700-01	-	-	-	-
R0232281547AG	2:32287416-32287416	A	missense_variant	MODERATE	OsREM5.1	Os02g0767000	Transcript	Os02t0767000-01.	protein_coding	-	-	1449	1448	483	T/I	aCa/aTa	-	-	-1	-	Oryzabase	-	Os02t0767000-01	deleterious(0.03)	-	-	-
R0232607434GA	2:32613303-32613303	G	missense_variant	MODERATE	-	Os02g0772600	Transcript	Os02t0772600-00.	protein_coding	-	-	244	244	82	C/R	Tgc/Cgc	-	-	-1	-	-	-	Os02t0772600-00	deleterious_low_confidence(0.05)	-	-	-
R0232665572CA	2:32671441-32671441	A	missense_variant	MODERATE	OsTBL31	Os02g0773732	Transcript	Os02t0773732-01.	protein_coding	-	-	2076	1834	612	A/S	Gca/Tca	-	-	-1	-	Oryzabase	-	Os02t0773732-01	tolerated(0.27)	-	-	-
F0233040913GA	2:33046782-33046782	G	missense_variant	MODERATE	OsSub24	Os02g0780200	Transcript	Os02t0780200-01.	protein_coding	-	-	1222	1202	401	I/T	aTa/aCa	rs18542714	-	-1	-	Oryzabase	-	Os02t0780200-01	tolerated(0.05)	-	-	-
R0233056614TC	2:33062483-33062483	G	missense_variant	MODERATE	OsSTA80	Os02g0780500	Transcript	Os02t0780500-01.	protein_coding	-	-	1960	1778	593	N/S	aAt/aGt	vcZ26RNZL	-	1	-	Oryzabase	-	Os02t0780500-01	tolerated(0.36)	-	-	-
R0233296627AG	2:33302496-33302496	A	missense_variant	MODERATE	-	Os02g0784400	Transcript	Os02t0784400-00.	protein_coding	-	-	466	466	156	G/S	Ggt/Agt	-	-	1	-	-	-	Os02t0784400-00	tolerated_low_confidence(0.37)	-	-	-
F0233467380TC	2:33473249-33473249	A	missense_variant	MODERATE	OsGLR1.2	Os02g0787600	Transcript	Os02t0787600-01.	protein_coding	-	-	1277	1238	413	G/D	gGc/gAc	-	-	1	-	Oryzabase	-	Os02t0787600-01	tolerated(0.49)	-	-	-
F0233467380TC	2:33473249-33473249	A	missense_variant	MODERATE	OsGLR1.2	Os02g0787600	Transcript	Os02t0787600-02.	protein_coding	-	-	993	992	331	G/D	gGc/gAc	-	-	1	-	Oryzabase	-	Os02t0787600-02	tolerated(0.48)	-	-	-
F0233467380TC	2:33473249-33473249	A	missense_variant	MODERATE	-	Os02g0787700	Transcript	Os02t0787700-01.	protein_coding	-	-	761	229	77	P/S	Ccg/Tcg	-	-	-1	-	-	-	Os02t0787700-01	-	-	-	-
R0233591506GA	2:33597375-33597375	G	missense_variant	MODERATE	XBOS32	Os02g0791200	Transcript	Os02t0791200-01.	protein_coding	-	-	1142	728	243	N/S	aAt/aGt	-	-	1	-	Oryzabase	-	Os02t0791200-01	tolerated(1)	-	-	-
R0233624483CT	2:33630352-33630352	A	missense_variant	MODERATE	OsATG18a	Os02g0791800	Transcript	Os02t0791800-01.	protein_coding	-	-	1788	839	280	A/V	gCa/gTa	rs18581208	-	-1	-	Oryzabase	-	Os02t0791800-01	tolerated(0.12)	-	-	-
R0233624483CT	2:33630352-33630352	A	missense_variant	MODERATE	OsATG18a	Os02g0791800	Transcript	Os02t0791800-02.	protein_coding	-	-	879	839	280	A/V	gCa/gTa	rs18581208	-	-1	-	Oryzabase	-	Os02t0791800-02	tolerated(0.12)	-	-	-
F0233683968AG	2:33689837-33689837	A	missense_variant	MODERATE	-	Os02g0792800	Transcript	Os02t0792800-01.	protein_coding	-	-	1170	1135	379	V/M	Gtg/Atg	TBGI118865	-	1	-	-	-	Os02t0792800-01	deleterious(0.04)	-	-	-
F0233683968AG	2:33689837-33689837	A	missense_variant	MODERATE	-	Os02g0792800	Transcript	Os02t0792800-02.	protein_coding	-	-	1141	1135	379	V/M	Gtg/Atg	TBGI118865	-	1	-	-	-	Os02t0792800-02	deleterious(0.04)	-	-	-
R0233753801CT	2:33759670-33759670	G	missense_variant	MODERATE	-	Os02g0794400	Transcript	Os02t0794400-01.	protein_coding	-	-	619	569	190	I/T	aTa/aCa	rs18589655	-	-1	-	-	-	Os02t0794400-01	tolerated(0.59)	-	-	-
F0233785356TC	2:33791225-33791225	A	missense_variant	MODERATE	OsFH7	Os02g0794900	Transcript	Os02t0794900-00.	protein_coding	-	-	2714	2714	905	T/I	aCc/aTc	-	-	-1	-	Oryzabase	-	Os02t0794900-00	deleterious_low_confidence(0)	-	-	-
R0233785356AG	2:33791225-33791225	A	missense_variant	MODERATE	OsFH7	Os02g0794900	Transcript	Os02t0794900-00.	protein_coding	-	-	2714	2714	905	T/I	aCc/aTc	-	-	-1	-	Oryzabase	-	Os02t0794900-00	deleterious_low_confidence(0)	-	-	-
R0233793063TG	2:33798932-33798932	A	missense_variant	MODERATE	-	Os02g0795000	Transcript	Os02t0795000-01.	protein_coding	-	-	654	537	179	S/R	agC/agA	10233798932	-	1	-	-	-	Os02t0795000-01	deleterious(0.04)	-	-	-
R0233881714AG	2:33887583-33887583	A	missense_variant	MODERATE	OsWD40-57	Os02g0796700	Transcript	Os02t0796700-01.	protein_coding	-	-	513	419	140	P/L	cCa/cTa	-	-	-1	-	Oryzabase	-	Os02t0796700-01	deleterious(0)	-	-	-
F0234025673GA	2:34031542-34031542	A	missense_variant	MODERATE	OsSGO1	Os02g0799100	Transcript	Os02t0799100-01.	protein_coding	-	-	1338	1183	395	P/S	Cca/Tca	TBGI119435	-	-1	-	RAP-DB	-	Os02t0799100-01	tolerated(0.16)	-	-	-
F0234025673GA	2:34031542-34031542	A	missense_variant	MODERATE	OsSGO1	Os02g0799100	Transcript	Os02t0799100-02.	protein_coding	-	-	1398	1144	382	P/S	Cca/Tca	TBGI119435	-	-1	-	RAP-DB	-	Os02t0799100-02	deleterious(0.02)	-	-	-
F0234025732TC	2:34031601-34031601	A	missense_variant	MODERATE	OsSGO1	Os02g0799100	Transcript	Os02t0799100-01.	protein_coding	-	-	1279	1124	375	P/L	cCa/cTa	-	-	-1	-	RAP-DB	-	Os02t0799100-01	tolerated(0.33)	-	-	-
F0234025732TC	2:34031601-34031601	A	missense_variant	MODERATE	OsSGO1	Os02g0799100	Transcript	Os02t0799100-02.	protein_coding	-	-	1339	1085	362	P/L	cCa/cTa	-	-	-1	-	RAP-DB	-	Os02t0799100-02	tolerated(0.28)	-	-	-
F0234026438CA	2:34032307-34032307	A	missense_variant	MODERATE	OsSGO1	Os02g0799100	Transcript	Os02t0799100-01.	protein_coding	-	-	921	766	256	V/F	Gtc/Ttc	TBGI119437	-	-1	-	RAP-DB	-	Os02t0799100-01	deleterious(0.02)	-	-	-
F0234026438CA	2:34032307-34032307	A	missense_variant	MODERATE	OsSGO1	Os02g0799100	Transcript	Os02t0799100-02.	protein_coding	-	-	1023	769	257	V/F	Gtc/Ttc	TBGI119437	-	-1	-	RAP-DB	-	Os02t0799100-02	tolerated(0.13)	-	-	-
F0234368132CT	2:34374001-34374001	A	missense_variant	MODERATE	-	Os02g0805800	Transcript	Os02t0805800-01.	protein_coding	-	-	2166	2075	692	A/V	gCa/gTa	-	-	-1	-	-	-	Os02t0805800-01	deleterious(0.01)	-	-	-
R0234381781CT	2:34387650-34387650	A	missense_variant	MODERATE	-	Os02g0806000	Transcript	Os02t0806000-01.	protein_coding	-	-	757	728	243	R/H	cGt/cAt	-	-	1	-	-	-	Os02t0806000-01	-	-	-	-
R0234381781CT	2:34387650-34387650	A	missense_variant	MODERATE	-	Os02g0806000	Transcript	Os02t0806000-02.	protein_coding	-	-	4404	221	74	R/H	cGt/cAt	-	-	1	-	-	-	Os02t0806000-02	-	-	-	-
R0234592963GA	2:34598832-34598832	A	missense_variant	MODERATE	OsSEC24	Os02g0809500	Transcript	Os02t0809500-01.	protein_coding	-	-	1247	1102	368	G/S	Ggt/Agt	-	-	1	-	Oryzabase	-	Os02t0809500-01	deleterious(0.01)	-	-	-
F0234863694GA	2:34869563-34869563	G	missense_variant	MODERATE	OsWD40-58	Os02g0813800	Transcript	Os02t0813800-01.	protein_coding	-	-	1006	671	224	L/S	tTa/tCa	-	-	-1	-	Oryzabase	-	Os02t0813800-01	-	-	-	-
R0234958329GA	2:34964198-34964198	G	missense_variant,splice_region_variant	MODERATE	-	Os02g0816100	Transcript	Os02t0816100-01.	protein_coding	-	-	662	592	198	F/L	Ttc/Ctc	-	-	-1	-	-	-	Os02t0816100-01	deleterious(0.01)	-	-	-
R0234958329GA	2:34964198-34964198	G	missense_variant,splice_region_variant	MODERATE	-	Os02g0816100	Transcript	Os02t0816100-02.	protein_coding	-	-	619	592	198	F/L	Ttc/Ctc	-	-	-1	-	-	-	Os02t0816100-02	deleterious(0.01)	-	-	-
R0235037300TC	2:35043169-35043169	G	missense_variant	MODERATE	-	Os02g0817000	Transcript	Os02t0817000-01.	protein_coding	-	-	746	583	195	K/E	Aaa/Gaa	-	-	1	-	-	-	Os02t0817000-01	-	-	-	-
F0235038279GT	2:35044148-35044148	A	missense_variant	MODERATE	-	Os02g0817000	Transcript	Os02t0817000-01.	protein_coding	-	-	1176	1013	338	A/E	gCa/gAa	-	-	1	-	-	-	Os02t0817000-01	tolerated_low_confidence(0.24)	-	-	-
F0235039127AG	2:35044996-35044996	G	missense_variant	MODERATE	-	Os02g0817000	Transcript	Os02t0817000-01.	protein_coding	-	-	1661	1498	500	R/G	Agg/Ggg	-	-	1	-	-	-	Os02t0817000-01	-	-	-	-
R0235081505AG	2:35087374-35087374	A	missense_variant	MODERATE	RTBP1	Os02g0817800	Transcript	Os02t0817800-03.	protein_coding	-	-	1291	1264	422	H/Y	Cat/Tat	-	-	-1	-	RAP-DB	-	Os02t0817800-03	deleterious(0)	-	-	-
R0235091854GA	2:35097723-35097723	A	missense_variant	MODERATE	CYP97A4	Os02g0817900	Transcript	Os02t0817900-01.	protein_coding	-	-	1103	1051	351	H/Y	Cac/Tac	-	-	-1	-	Oryzabase	-	Os02t0817900-01	deleterious(0.02)	-	-	-
F0235118090AG	2:35123959-35123959	G	missense_variant	MODERATE	-	Os02g0818800	Transcript	Os02t0818800-01.	protein_coding	-	-	1121	1049	350	N/S	aAc/aGc	10235123959	-	1	-	-	-	Os02t0818800-01	tolerated(0.32)	-	-	-
R0235193877GA	2:35199746-35199746	A	missense_variant	MODERATE	-	Os02g0819700	Transcript	Os02t0819700-01.	protein_coding	-	-	672	548	183	A/V	gCc/gTc	-	-	-1	-	-	-	Os02t0819700-01	deleterious_low_confidence(0.02)	-	-	-
R0235193877GA	2:35199746-35199746	A	missense_variant	MODERATE	-	Os02g0819700	Transcript	Os02t0819700-02.	protein_coding	-	-	646	548	183	A/V	gCc/gTc	-	-	-1	-	-	-	Os02t0819700-02	deleterious_low_confidence(0.02)	-	-	-
F0235194213AG	2:35200082-35200082	G	missense_variant	MODERATE	-	Os02g0819700	Transcript	Os02t0819700-01.	protein_coding	-	-	336	212	71	M/T	aTg/aCg	-	-	-1	-	-	-	Os02t0819700-01	-	-	-	-
F0235194213AG	2:35200082-35200082	G	missense_variant	MODERATE	-	Os02g0819700	Transcript	Os02t0819700-02.	protein_coding	-	-	310	212	71	M/T	aTg/aCg	-	-	-1	-	-	-	Os02t0819700-02	-	-	-	-
F0235306215CT	2:35312084-35312084	A	missense_variant	MODERATE	-	Os02g0822500	Transcript	Os02t0822500-01.	protein_coding	-	-	319	47	16	P/L	cCt/cTt	-	-	-1	-	-	-	Os02t0822500-01	tolerated_low_confidence(0.65)	-	-	-
F0235306215CT	2:35312084-35312084	A	missense_variant	MODERATE	-	Os02g0822500	Transcript	Os02t0822500-02.	protein_coding	-	-	425	47	16	P/L	cCt/cTt	-	-	-1	-	-	-	Os02t0822500-02	tolerated(0.65)	-	-	-
F0235306215CT	2:35312084-35312084	A	missense_variant	MODERATE	-	Os02g0822500	Transcript	Os02t0822500-03.	protein_coding	-	-	406	47	16	P/L	cCt/cTt	-	-	-1	-	-	-	Os02t0822500-03	tolerated_low_confidence(0.65)	-	-	-
F0235575812CT	2:35581681-35581681	A	missense_variant	MODERATE	-	Os02g0828100	Transcript	Os02t0828100-01.	protein_coding	-	-	92	44	15	T/I	aCa/aTa	-	-	-1	-	-	-	Os02t0828100-01	deleterious(0)	-	-	-
F0235580674AG	2:35586543-35586543	G	missense_variant	MODERATE	-	Os02g0828400	Transcript	Os02t0828400-01.	protein_coding	-	-	771	173	58	Y/C	tAt/tGt	-	-	1	-	-	-	Os02t0828400-01	-	-	-	-
F0235635121TC	2:35640990-35640990	A	missense_variant	MODERATE	OsRPA32	Os02g0829100	Transcript	Os02t0829100-01.	protein_coding	-	-	640	514	172	R/C	Cgc/Tgc	-	-	-1	-	Oryzabase	-	Os02t0829100-01	deleterious(0.03)	-	-	-
F0235690875AG	2:35696744-35696744	G	missense_variant	MODERATE	-	Os02g0830300	Transcript	Os02t0830300-00.	protein_coding	-	-	2015	2015	672	L/S	tTg/tCg	-	-	-1	-	-	-	Os02t0830300-00	-	-	-	-
F0235723775GT	2:35729644-35729644	A	missense_variant	MODERATE	-	Os02g0830900	Transcript	Os02t0830900-01.	protein_coding	-	-	758	757	253	P/T	Cca/Aca	-	-	1	-	-	-	Os02t0830900-01	tolerated(1)	-	-	-
F0235749653AG	2:35755522-35755522	G	missense_variant	MODERATE	SUS6	Os02g0831500	Transcript	Os02t0831500-01.	protein_coding	-	-	503	313	105	N/D	Aat/Gat	10235755522	-	1	-	Uniprot_gn	-	Os02t0831500-01	tolerated(1)	-	-	-
R0235749956TC	2:35755825-35755825	A	missense_variant	MODERATE	SUS6	Os02g0831500	Transcript	Os02t0831500-01.	protein_coding	-	-	675	485	162	R/H	cGc/cAc	-	-	1	-	Uniprot_gn	-	Os02t0831500-01	-	-	-	-
F0235814237GA	2:35820106-35820106	A	missense_variant	MODERATE	-	Os02g0832900	Transcript	Os02t0832900-00.	protein_coding	-	-	327	236	79	S/N	aGc/aAc	-	-	1	-	-	-	Os02t0832900-00	-	-	-	-
F0300294937TG	3:295937-295937	C	missense_variant	MODERATE	-	Os03g0104400	Transcript	Os03t0104400-01.	protein_coding	-	-	1436	1153	385	Y/D	Tac/Gac	-	-	-1	-	-	-	Os03t0104400-01	deleterious(0.02)	-	-	-
F0300294937TG	3:295937-295937	C	missense_variant	MODERATE	-	Os03g0104400	Transcript	Os03t0104400-02.	protein_coding	-	-	1422	1153	385	Y/D	Tac/Gac	-	-	-1	-	-	-	Os03t0104400-02	deleterious(0.02)	-	-	-
R0300370977GA	3:371979-371979	G	missense_variant	MODERATE	-	Os03g0106350	Transcript	Os03t0106350-00.	protein_coding	-	-	570	24	8	I/M	atA/atG	-	-	1	-	-	-	Os03t0106350-00	-	-	-	-
F0300397141AG	3:398143-398143	G	missense_variant	MODERATE	OsEXPB10	Os03g0106800	Transcript	Os03t0106800-01.	protein_coding	-	-	803	769	257	N/D	Aac/Gac	rs18810446	-	1	-	Oryzabase	-	Os03t0106800-01	tolerated(0.95)	-	-	-
R0300412519TC	3:413521-413521	A	missense_variant	MODERATE	-	Os03g0107100	Transcript	Os03t0107100-00.	protein_coding	-	-	325	325	109	A/T	Gct/Act	TBGI123646	-	1	-	-	-	Os03t0107100-00	tolerated(0.32)	-	-	-
F0300636076GA	3:637078-637078	A	missense_variant	MODERATE	-	Os03g0110900	Transcript	Os03t0110900-01.	protein_coding	-	-	244	130	44	V/M	Gtg/Atg	vcZ26V0BD	-	1	-	-	-	Os03t0110900-01	tolerated(0.25)	-	-	-
F0300663253TC	3:664255-664255	A	missense_variant	MODERATE	-	Os03g0111600	Transcript	Os03t0111600-01.	protein_coding	-	-	1311	1271	424	A/V	gCc/gTc	-	-	-1	-	-	-	Os03t0111600-01	deleterious_low_confidence(0.01)	-	-	-
R0300664897TG	3:665899-665899	A	missense_variant	MODERATE	-	Os03g0111600	Transcript	Os03t0111600-01.	protein_coding	-	-	859	819	273	L/F	ttG/ttT	rs18840658	-	-1	-	-	-	Os03t0111600-01	tolerated(0.5)	-	-	-
F0300665397TC	3:666399-666399	A	missense_variant	MODERATE	-	Os03g0111600	Transcript	Os03t0111600-01.	protein_coding	-	-	359	319	107	L/F	Ctc/Ttc	-	-	-1	-	-	-	Os03t0111600-01	deleterious(0.02)	-	-	-
F0300718694GA	3:719696-719696	G	missense_variant	MODERATE	EHD4	Os03g0112700	Transcript	Os03t0112700-01.	protein_coding	-	-	1671	1639	547	T/A	Aca/Gca	TBGI124341	-	1	-	RAP-DB	-	Os03t0112700-01	tolerated(0.8)	-	-	-
F0300718694GA	3:719696-719696	G	missense_variant	MODERATE	EHD4	Os03g0112700	Transcript	Os03t0112700-02.	protein_coding	-	-	2066	2014	672	T/A	Aca/Gca	TBGI124341	-	1	-	RAP-DB	-	Os03t0112700-02	tolerated(1)	-	-	-
F0300718947CA	3:719949-719949	C	missense_variant	MODERATE	EHD4	Os03g0112700	Transcript	Os03t0112700-01.	protein_coding	-	-	1924	1892	631	Y/S	tAt/tCt	rs18844681	-	1	-	RAP-DB	-	Os03t0112700-01	tolerated(1)	-	-	-
F0300718947CA	3:719949-719949	C	missense_variant	MODERATE	EHD4	Os03g0112700	Transcript	Os03t0112700-02.	protein_coding	-	-	2319	2267	756	Y/S	tAt/tCt	rs18844681	-	1	-	RAP-DB	-	Os03t0112700-02	tolerated(1)	-	-	-
F0301077364AG	3:1078366-1078366	A	missense_variant	MODERATE	-	Os03g0119800	Transcript	Os03t0119800-01.	protein_coding	-	-	889	329	110	P/L	cCt/cTt	rs18869310	-	-1	-	-	-	Os03t0119800-01	-	-	-	-
R0301199011CT	3:1200013-1200013	A	missense_variant	MODERATE	DCL1	Os03g0121800	Transcript	Os03t0121800-01.	protein_coding	-	-	2929	2929	977	P/S	Cct/Tct	rs18886803	-	-1	-	Uniprot_gn	-	Os03t0121800-01	tolerated(0.22)	-	-	-
R0301554678GA	3:1555682-1555682	A	missense_variant	MODERATE	-	Os03g0127600	Transcript	Os03t0127600-01.	protein_coding	-	-	1516	1406	469	P/L	cCg/cTg	-	-	-1	-	-	-	Os03t0127600-01	deleterious(0)	-	-	-
R0301562827CT	3:1563831-1563831	G	missense_variant	MODERATE	-	Os03g0127700	Transcript	Os03t0127700-01.	protein_coding	-	-	1700	1541	514	Q/R	cAa/cGa	10301563831	-	1	-	-	-	Os03t0127700-01	tolerated(0.64)	-	-	-
R0301562827CT	3:1563831-1563831	G	missense_variant	MODERATE	-	Os03g0127700	Transcript	Os03t0127700-02.	protein_coding	-	-	1697	1541	514	Q/R	cAa/cGa	10301563831	-	1	-	-	-	Os03t0127700-02	tolerated(0.64)	-	-	-
R0301755792TG	3:1756796-1756796	A	missense_variant	MODERATE	-	Os03g0130800	Transcript	Os03t0130800-01.	protein_coding	-	-	1138	1086	362	D/E	gaC/gaA	rs18946596	-	1	-	-	-	Os03t0130800-01	tolerated(0.86)	-	-	-
F0301836186GT	3:1837190-1837190	A	missense_variant	MODERATE	-	Os03g0132300	Transcript	Os03t0132300-01.	protein_coding	-	-	947	696	232	R/S	agG/agT	-	-	-1	-	-	-	Os03t0132300-01	-	-	-	-
R0301920787TC	3:1921791-1921791	A	missense_variant	MODERATE	-	Os03g0134500	Transcript	Os03t0134500-00.	protein_coding	-	-	231	202	68	R/W	Cgg/Tgg	vcZ26W5GQ	-	-1	-	-	-	Os03t0134500-00	tolerated(0.28)	-	-	-
F0302145184GT	3:2146188-2146188	A	missense_variant	MODERATE	-	Os03g0139200	Transcript	Os03t0139200-01.	protein_coding	-	-	2770	1648	550	D/Y	Gac/Tac	-	-	-1	-	-	-	Os03t0139200-01	tolerated(1)	-	-	-
F0302145184GT	3:2146188-2146188	A	missense_variant	MODERATE	-	Os03g0139200	Transcript	Os03t0139200-02.	protein_coding	-	-	1926	1648	550	D/Y	Gac/Tac	-	-	-1	-	-	-	Os03t0139200-02	tolerated(1)	-	-	-
R0302145184CA	3:2146188-2146188	A	missense_variant	MODERATE	-	Os03g0139200	Transcript	Os03t0139200-01.	protein_coding	-	-	2770	1648	550	D/Y	Gac/Tac	-	-	-1	-	-	-	Os03t0139200-01	tolerated(1)	-	-	-
R0302145184CA	3:2146188-2146188	A	missense_variant	MODERATE	-	Os03g0139200	Transcript	Os03t0139200-02.	protein_coding	-	-	1926	1648	550	D/Y	Gac/Tac	-	-	-1	-	-	-	Os03t0139200-02	tolerated(1)	-	-	-
F0302548819TC	3:2549823-2549823	A	missense_variant	MODERATE	-	Os03g0145900	Transcript	Os03t0145900-01.	protein_coding	-	-	635	377	126	S/N	aGt/aAt	-	-	1	-	-	-	Os03t0145900-01	-	-	-	-
R0302935134CT	3:2936138-2936138	G	missense_variant	MODERATE	-	Os03g0153100	Transcript	Os03t0153100-00.	protein_coding	-	-	383	383	128	E/G	gAg/gGg	rs19022075	-	1	-	-	-	Os03t0153100-00	deleterious(0)	-	-	-
F0303046644GA	3:3047648-3047648	G	missense_variant	MODERATE	-	Os03g0156600	Transcript	Os03t0156600-01.	protein_coding	-	-	135	56	19	L/P	cTc/cCc	vcZ26X7TC	-	-1	-	-	-	Os03t0156600-01	tolerated(0.2)	-	-	-
R0303047971GT	3:3048975-3048975	C	missense_variant	MODERATE	OsZNL	Os03g0156700	Transcript	Os03t0156700-01.	protein_coding	-	-	936	841	281	S/A	Tca/Gca	rs53122313	-	-1	-	Oryzabase	-	Os03t0156700-01	tolerated(1)	-	-	-
F0303053317CA	3:3054321-3054321	C	missense_variant	MODERATE	Os_F0404	Os03g0157000	Transcript	Os03t0157000-00.	protein_coding	-	-	897	897	299	C/W	tgT/tgG	vcZ26X7XR	-	-1	-	Oryzabase	-	Os03t0157000-00	tolerated(0.15)	-	-	-
R0303075489AG	3:3076493-3076493	A	missense_variant,splice_region_variant	MODERATE	OsABCG4	Os03g0157400	Transcript	Os03t0157400-01.	protein_coding	-	-	2326	2096	699	T/I	aCa/aTa	-	-	-1	-	Oryzabase	-	Os03t0157400-01	deleterious(0.02)	-	-	-
F0303119652TC	3:3120656-3120656	A	missense_variant	MODERATE	-	Os03g0158300	Transcript	Os03t0158300-01.	protein_coding	-	-	1007	962	321	T/M	aCg/aTg	-	-	-1	-	-	-	Os03t0158300-01	deleterious(0)	-	-	-
R0303127020GT	3:3128024-3128024	A	missense_variant	MODERATE	-	Os03g0158500	Transcript	Os03t0158500-01.	protein_coding	-	-	1324	1061	354	S/I	aGc/aTc	10303128024	-	-1	-	-	-	Os03t0158500-01	tolerated(0.16)	-	-	-
R0303127020GT	3:3128024-3128024	A	missense_variant	MODERATE	-	Os03g0158500	Transcript	Os03t0158500-02.	protein_coding	-	-	740	740	247	S/I	aGc/aTc	10303128024	-	-1	-	-	-	Os03t0158500-02	tolerated(0.25)	-	-	-
R0303127020GT	3:3128024-3128024	A	missense_variant	MODERATE	-	Os03g0158500	Transcript	Os03t0158500-03.	protein_coding	-	-	237	236	79	S/I	aGc/aTc	10303128024	-	-1	-	-	-	Os03t0158500-03	tolerated(0.05)	-	-	-
F0303186813GA	3:3187817-3187817	G	missense_variant	MODERATE	-	Os03g0159700	Transcript	Os03t0159700-01.	protein_coding	-	-	649	625	209	I/V	Atc/Gtc	rs19036137	-	1	-	-	-	Os03t0159700-01	tolerated(0.11)	-	-	-
R0303261788GA	3:3262792-3262792	A	missense_variant	MODERATE	-	Os03g0161100	Transcript	Os03t0161100-00.	protein_coding	-	-	806	806	269	G/E	gGa/gAa	-	-	1	-	-	-	Os03t0161100-00	tolerated(0.17)	-	-	-
R0303432478GA	3:3433482-3433482	G	missense_variant	MODERATE	-	Os03g0163400	Transcript	Os03t0163400-00.	protein_coding	-	-	601	601	201	Y/H	Tat/Cat	-	-	-1	-	-	-	Os03t0163400-00	tolerated(0.11)	-	-	-
R0303483023CT	3:3484027-3484027	A	missense_variant	MODERATE	OsSTA90	Os03g0164800	Transcript	Os03t0164800-00.	protein_coding	-	-	1513	1513	505	H/Y	Cac/Tac	10303484027	-	-1	-	Oryzabase	-	Os03t0164800-00	tolerated(0.06)	-	-	-
R0303524911GA	3:3525915-3525915	G	missense_variant,splice_region_variant	MODERATE	OsBgal1	Os03g0165400	Transcript	Os03t0165400-01.	protein_coding	-	-	2724	2405	802	M/T	aTg/aCg	-	-	-1	-	Oryzabase	-	Os03t0165400-01	deleterious_low_confidence(0.01)	-	-	-
R0303524911GA	3:3525915-3525915	G	missense_variant,splice_region_variant	MODERATE	OsBgal1	Os03g0165400	Transcript	Os03t0165400-02.	protein_coding	-	-	1029	1028	343	M/T	aTg/aCg	-	-	-1	-	Oryzabase	-	Os03t0165400-02	deleterious(0.01)	-	-	-
F0303704651AG	3:3705655-3705655	A	missense_variant	MODERATE	OsSET14	Os03g0168700	Transcript	Os03t0168700-00.	protein_coding	-	-	1123	1123	375	L/F	Ctc/Ttc	rs19076140	-	-1	-	Oryzabase	-	Os03t0168700-00	tolerated(1)	-	-	-
F0304133067TC	3:4134065-4134065	G	missense_variant	MODERATE	-	Os03g0178400	Transcript	Os03t0178400-01.	protein_coding	-	-	749	710	237	L/P	cTa/cCa	-	-	-1	-	-	-	Os03t0178400-01	deleterious(0.02)	-	-	-
R0304280351AG	3:4281349-4281349	A	missense_variant	MODERATE	OsABCB12	Os03g0181675	Transcript	Os03t0181675-00.	protein_coding	-	-	1691	1691	564	C/Y	tGt/tAt	-	-	1	-	Oryzabase	-	Os03t0181675-00	tolerated_low_confidence(0.09)	-	-	-
R0304288071TC	3:4289069-4289069	A	missense_variant	MODERATE	-	Os03g0181800	Transcript	Os03t0181800-01.	protein_coding	-	-	132	22	8	V/I	Gta/Ata	10304289069	-	1	-	-	-	Os03t0181800-01	tolerated(0.18)	-	-	-
F0304433662AG	3:4434660-4434660	G	missense_variant	MODERATE	-	Os03g0184400	Transcript	Os03t0184400-01.	protein_coding	-	-	101	7	3	I/V	Atc/Gtc	rs19138882	-	1	-	-	-	Os03t0184400-01	tolerated(0.24)	-	-	-
R0304514652GA	3:4515650-4515650	A	missense_variant	MODERATE	-	Os03g0186500	Transcript	Os03t0186500-01.	protein_coding	-	-	1922	1862	621	S/N	aGc/aAc	TBGI131099	-	1	-	-	-	Os03t0186500-01	tolerated(0.44)	-	-	-
R0304514652GA	3:4515650-4515650	A	missense_variant	MODERATE	-	Os03g0186500	Transcript	Os03t0186500-02.	protein_coding	-	-	1835	1826	609	S/N	aGc/aAc	TBGI131099	-	1	-	-	-	Os03t0186500-02	tolerated(0.27)	-	-	-
R0304515728CA	3:4516726-4516726	C	missense_variant	MODERATE	-	Os03g0186500	Transcript	Os03t0186500-01.	protein_coding	-	-	2291	2231	744	N/T	aAt/aCt	-	-	1	-	-	-	Os03t0186500-01	tolerated(0.08)	-	-	-
R0304515728CA	3:4516726-4516726	C	missense_variant	MODERATE	-	Os03g0186500	Transcript	Os03t0186500-02.	protein_coding	-	-	2204	2195	732	N/T	aAt/aCt	-	-	1	-	-	-	Os03t0186500-02	deleterious(0.05)	-	-	-
R0304515728CA	3:4516726-4516726	C	missense_variant	MODERATE	-	Os03g0186500	Transcript	Os03t0186500-03.	protein_coding	-	-	81	80	27	N/T	aAt/aCt	-	-	1	-	-	-	Os03t0186500-03	tolerated(0.09)	-	-	-
F0304768158AG	3:4769156-4769156	G	missense_variant	MODERATE	-	Os03g0191700	Transcript	Os03t0191700-01.	protein_coding	-	-	2257	2012	671	V/A	gTg/gCg	10304769156	-	-1	-	-	-	Os03t0191700-01	tolerated(0.76)	-	-	-
R0304771230CA	3:4772228-4772228	C	missense_variant	MODERATE	-	Os03g0191700	Transcript	Os03t0191700-01.	protein_coding	-	-	847	602	201	V/G	gTg/gGg	-	-	-1	-	-	-	Os03t0191700-01	deleterious(0.02)	-	-	-
F0304818326GA	3:4819324-4819324	A	missense_variant	MODERATE	OsBIPP2C1	Os03g0192500	Transcript	Os03t0192500-01.	protein_coding	-	-	1418	1153	385	V/I	Gtt/Att	TBGI131611	-	1	-	Oryzabase	-	Os03t0192500-01	tolerated(0.54)	-	-	-
R0304885781GA	3:4886779-4886779	A	missense_variant	MODERATE	-	Os03g0193600	Transcript	Os03t0193600-00.	protein_coding	-	-	392	392	131	S/N	aGc/aAc	-	-	1	-	-	-	Os03t0193600-00	deleterious(0.01)	-	-	-
R0304902693AG	3:4903691-4903691	G	missense_variant	MODERATE	-	Os03g0194350	Transcript	Os03t0194350-00.	protein_coding	-	-	1277	532	178	S/G	Agt/Ggt	-	-	1	-	-	-	Os03t0194350-00	-	-	-	-
F0305320956CT	3:5321956-5321956	G	missense_variant	MODERATE	-	Os03g0201600	Transcript	Os03t0201600-02.	protein_coding	-	-	744	617	206	L/P	cTt/cCt	-	-	-1	-	-	-	Os03t0201600-02	deleterious(0.01)	-	-	-
F0305442616AC	3:5443616-5443616	A	missense_variant	MODERATE	CycD5	Os03g0203800	Transcript	Os03t0203800-01.	protein_coding	-	-	573	301	101	A/S	Gcc/Tcc	vcZ26ZGK9	-	-1	-	Oryzabase	-	Os03t0203800-01	tolerated(0.35)	-	-	-
F0305510922GA	3:5511922-5511922	G	missense_variant	MODERATE	-	Os03g0205400	Transcript	Os03t0205400-00.	protein_coding	-	-	1666	1627	543	S/G	Agt/Ggt	TBGI132607	-	1	-	-	-	Os03t0205400-00	tolerated(0.46)	-	-	-
F0305511729AG	3:5512729-5512729	A	missense_variant	MODERATE	-	Os03g0205400	Transcript	Os03t0205400-00.	protein_coding	-	-	2473	2434	812	D/N	Gat/Aat	TBGI132612	-	1	-	-	-	Os03t0205400-00	tolerated(0.29)	-	-	-
F0305514636CA	3:5515636-5515636	C	missense_variant	MODERATE	-	Os03g0205400	Transcript	Os03t0205400-00.	protein_coding	-	-	3759	3720	1240	R/S	agA/agC	vcZ26ZIMQ	-	1	-	-	-	Os03t0205400-00	tolerated_low_confidence(0.92)	-	-	-
F0305647667TG	3:5648667-5648667	A	missense_variant	MODERATE	OsWD40-65	Os03g0207900	Transcript	Os03t0207900-01.	protein_coding	-	-	454	137	46	S/I	aGc/aTc	-	-	-1	-	Oryzabase	-	Os03t0207900-01	deleterious(0.01)	-	-	-
F0305647667TG	3:5648667-5648667	A	missense_variant	MODERATE	OsWD40-65	Os03g0207900	Transcript	Os03t0207900-02.	protein_coding	-	-	335	137	46	S/I	aGc/aTc	-	-	-1	-	Oryzabase	-	Os03t0207900-02	deleterious(0.03)	-	-	-
R0305654609AG	3:5655609-5655609	A	missense_variant	MODERATE	NRAMP2	Os03g0208500	Transcript	Os03t0208500-01.	protein_coding	-	-	1555	1523	508	P/L	cCa/cTa	-	-	-1	-	Uniprot_gn	-	Os03t0208500-01	tolerated(0.06)	-	-	-
R0305654609AG	3:5655609-5655609	A	missense_variant	MODERATE	NRAMP2	Os03g0208500	Transcript	Os03t0208500-02.	protein_coding	-	-	1580	1343	448	P/L	cCa/cTa	-	-	-1	-	Uniprot_gn	-	Os03t0208500-02	tolerated(0.06)	-	-	-
F0305826437GA	3:5827437-5827437	A	missense_variant	MODERATE	-	Os03g0211700	Transcript	Os03t0211700-01.	protein_coding	-	-	1710	1268	423	S/N	aGc/aAc	vcZ26ZSEQ	-	1	-	-	-	Os03t0211700-01	tolerated(0.06)	-	-	-
R0305867951AG	3:5868951-5868951	G	missense_variant	MODERATE	-	Os03g0212600	Transcript	Os03t0212600-01.	protein_coding	-	-	1080	893	298	H/R	cAt/cGt	-	-	1	-	-	-	Os03t0212600-01	deleterious_low_confidence(0)	-	-	-
R0305869932CT	3:5870932-5870932	A	missense_variant	MODERATE	-	Os03g0212700	Transcript	Os03t0212700-01.	protein_coding	-	-	777	614	205	R/H	cGc/cAc	-	-	1	-	-	-	Os03t0212700-01	-	-	-	-
R0305869932CT	3:5870932-5870932	A	missense_variant	MODERATE	-	Os03g0212700	Transcript	Os03t0212700-02.	protein_coding	-	-	21	20	7	R/H	cGc/cAc	-	-	1	-	-	-	Os03t0212700-02	-	-	-	-
F0305948811CA	3:5949811-5949811	C	missense_variant	MODERATE	-	Os03g0213600	Transcript	Os03t0213600-01.	protein_coding	-	-	998	872	291	Y/S	tAt/tCt	rs19309102	-	1	-	-	-	Os03t0213600-01	tolerated(0.38)	-	-	-
R0305974770CT	3:5975770-5975770	A	missense_variant	MODERATE	OsPAP1a	Os03g0214000	Transcript	Os03t0214000-01.	protein_coding	-	-	818	671	224	R/H	cGc/cAc	rs19309971	-	1	-	Oryzabase	-	Os03t0214000-01	deleterious_low_confidence(0.01)	-	-	-
R0305974770CT	3:5975770-5975770	A	missense_variant	MODERATE	OsPAP1a	Os03g0214000	Transcript	Os03t0214000-02.	protein_coding	-	-	326	278	93	R/H	cGc/cAc	rs19309971	-	1	-	Oryzabase	-	Os03t0214000-02	deleterious_low_confidence(0.01)	-	-	-
R0306009570CT	3:6010570-6010570	A	missense_variant	MODERATE	-	Os03g0214900	Transcript	Os03t0214900-01.	protein_coding	-	-	897	572	191	T/I	aCt/aTt	vcZ26ZWZ4	-	-1	-	-	-	Os03t0214900-01	deleterious_low_confidence(0)	-	-	-
R0306152165CA	3:6153165-6153165	A	missense_variant	MODERATE	OsPGL18	Os03g0216800	Transcript	Os03t0216800-01.	protein_coding	-	-	674	615	205	D/E	gaC/gaA	-	-	1	-	Oryzabase	-	Os03t0216800-01	-	-	-	-
R0306575786GA	3:6576786-6576786	A	missense_variant	MODERATE	NUP133	Os03g0225500	Transcript	Os03t0225500-01.	protein_coding	-	-	2660	2558	853	G/D	gGc/gAc	-	-	1	-	RAP-DB	-	Os03t0225500-01	deleterious(0)	-	-	-
R0306677079TC	3:6678079-6678079	A	missense_variant,splice_region_variant	MODERATE	-	Os03g0227000	Transcript	Os03t0227000-01.	protein_coding	-	-	372	232	78	V/I	Gtt/Att	rs19360264	-	1	-	-	-	Os03t0227000-01	tolerated(0.15)	-	-	-
F0306704829AG	3:6705829-6705829	A	missense_variant	MODERATE	-	Os03g0227300	Transcript	Os03t0227300-01.	protein_coding	-	-	1472	1159	387	A/T	Gcc/Acc	rs19365236	-	1	-	-	-	Os03t0227300-01	tolerated(0.1)	-	-	-
F0307291597CA	3:7292599-7292599	A	missense_variant	MODERATE	-	Os03g0237900	Transcript	Os03t0237900-01.	protein_coding	-	-	442	403	135	A/S	Gct/Tct	10307292599	-	-1	-	-	-	Os03t0237900-01	-	-	-	-
F0307293780AG	3:7294782-7294782	A	missense_variant	MODERATE	-	Os03g0238000	Transcript	Os03t0238000-01.	protein_coding	-	-	839	511	171	V/I	Gta/Ata	rs19408472	-	1	-	-	-	Os03t0238000-01	-	-	-	-
R0307480668CT	3:7481730-7481730	A	missense_variant	MODERATE	OsPE	Os03g0241300	Transcript	Os03t0241300-01.	protein_coding	-	-	1352	65	22	R/K	aGg/aAg	10307481730	-	1	-	Oryzabase	-	Os03t0241300-01	tolerated(0.34)	-	-	-
R0307496681GT	3:7497743-7497743	A	missense_variant	MODERATE	-	Os03g0241800	Transcript	Os03t0241800-00.	protein_coding	-	-	1620	1620	540	R/S	agG/agT	rs19427097	-	-1	-	-	-	Os03t0241800-00	tolerated(0.68)	-	-	-
F0307516157CA	3:7517219-7517219	A	missense_variant	MODERATE	-	Os03g0242200	Transcript	Os03t0242200-01.	protein_coding	-	-	1111	946	316	H/N	Cac/Aac	vcZ2718UJ	-	1	-	-	-	Os03t0242200-01	tolerated_low_confidence(0.34)	-	-	-
R0307672861AC	3:7673923-7673923	A	missense_variant	MODERATE	-	Os03g0245100	Transcript	Os03t0245100-01.	protein_coding	-	-	630	550	184	P/T	Cct/Act	-	-	1	-	-	-	Os03t0245100-01	tolerated(0.07)	-	-	-
R0307672861AC	3:7673923-7673923	A	missense_variant	MODERATE	-	Os03g0245100	Transcript	Os03t0245100-03.	protein_coding	-	-	548	547	183	P/T	Cct/Act	-	-	1	-	-	-	Os03t0245100-03	tolerated(0.07)	-	-	-
R0307705898TC	3:7706960-7706960	A	missense_variant	MODERATE	-	Os03g0246050	Transcript	Os03t0246050-01.	protein_coding	-	-	948	235	79	V/I	Gta/Ata	vcZ271FZG	-	1	-	-	-	Os03t0246050-01	-	-	-	-
R0307997937CT	3:7998999-7998999	G	missense_variant	MODERATE	-	Os03g0251700	Transcript	Os03t0251700-00.	protein_coding	-	-	841	841	281	R/G	Agg/Ggg	rs19503802	-	1	-	-	-	Os03t0251700-00	tolerated(0.36)	-	-	-
F0308197314CT	3:8198376-8198376	A	missense_variant	MODERATE	OsBgal8	Os03g0255100	Transcript	Os03t0255100-01.	protein_coding	-	-	1871	1864	622	L/F	Ctc/Ttc	-	-	-1	-	Oryzabase	-	Os03t0255100-01	deleterious(0)	-	-	-
F0308197314CT	3:8198376-8198376	A	missense_variant	MODERATE	OsBgal8	Os03g0255100	Transcript	Os03t0255100-02.	protein_coding	-	-	431	430	144	L/F	Ctc/Ttc	-	-	-1	-	Oryzabase	-	Os03t0255100-02	deleterious(0.01)	-	-	-
R0308209278AG	3:8210340-8210340	G	missense_variant	MODERATE	-	Os03g0255200	Transcript	Os03t0255200-01.	protein_coding	-	-	594	391	131	F/L	Ttt/Ctt	-	-	-1	-	-	-	Os03t0255200-01	deleterious(0.05)	-	-	-
R0308209278AG	3:8210340-8210340	G	missense_variant	MODERATE	-	Os03g0255200	Transcript	Os03t0255200-02.	protein_coding	-	-	538	391	131	F/L	Ttt/Ctt	-	-	-1	-	-	-	Os03t0255200-02	deleterious(0.05)	-	-	-
F0308214074CT	3:8215136-8215136	G	missense_variant	MODERATE	-	Os03g0255400	Transcript	Os03t0255400-01.	protein_coding	-	-	1526	1037	346	Q/R	cAa/cGa	-	-	1	-	-	-	Os03t0255400-01	deleterious(0)	-	-	-
R0308214074GA	3:8215136-8215136	G	missense_variant	MODERATE	-	Os03g0255400	Transcript	Os03t0255400-01.	protein_coding	-	-	1526	1037	346	Q/R	cAa/cGa	-	-	1	-	-	-	Os03t0255400-01	deleterious(0)	-	-	-
F0308429229AG	3:8430291-8430291	G	missense_variant	MODERATE	-	Os03g0259900	Transcript	Os03t0259900-01.	protein_coding	-	-	982	607	203	N/D	Aac/Gac	TBGI136169	-	1	-	-	-	Os03t0259900-01	tolerated(0.53)	-	-	-
F0308435448GT	3:8436510-8436510	A	missense_variant	MODERATE	-	Os03g0260000	Transcript	Os03t0260000-01.	protein_coding	-	-	1722	1651	551	R/S	Cgc/Agc	-	-	1	-	-	-	Os03t0260000-01	tolerated(0.86)	-	-	-
R0308436810GA	3:8437872-8437872	A	missense_variant	MODERATE	-	Os03g0260266	Transcript	Os03t0260266-00.	protein_coding	-	-	253	125	42	R/H	cGt/cAt	-	-	1	-	-	-	Os03t0260266-00	-	-	-	-
F0308561006GA	3:8562068-8562068	A	missense_variant	MODERATE	-	Os03g0262000	Transcript	Os03t0262000-01.	protein_coding	-	-	1261	1127	376	G/E	gGa/gAa	vcZ272FU7	-	1	-	-	-	Os03t0262000-01	deleterious_low_confidence(0.02)	-	-	-
R0308561006CT	3:8562068-8562068	A	missense_variant	MODERATE	-	Os03g0262000	Transcript	Os03t0262000-01.	protein_coding	-	-	1261	1127	376	G/E	gGa/gAa	vcZ272FU7	-	1	-	-	-	Os03t0262000-01	deleterious_low_confidence(0.02)	-	-	-
R0308669229CA	3:8670291-8670291	A	missense_variant	MODERATE	-	Os03g0263700	Transcript	Os03t0263700-01.	protein_coding	-	-	143	25	9	L/M	Ctg/Atg	-	-	1	-	-	-	Os03t0263700-01	deleterious(0.01)	-	-	-
R0308699348TG	3:8700410-8700410	A	missense_variant	MODERATE	OsRLCK106	Os03g0264300	Transcript	Os03t0264300-00.	protein_coding	-	-	525	428	143	P/Q	cCa/cAa	vcZ272KED	-	1	-	Oryzabase	-	Os03t0264300-00	tolerated(0.18)	-	-	-
R0308896134AG	3:8897196-8897196	G	missense_variant	MODERATE	OsATG1a	Os03g0268200	Transcript	Os03t0268200-02.	protein_coding	-	-	1869	1709	570	I/T	aTt/aCt	-	-	-1	-	Oryzabase	-	Os03t0268200-02	deleterious(0.04)	-	-	-
R0308896134AG	3:8897196-8897196	G	missense_variant	MODERATE	OsATG1a	Os03g0268200	Transcript	Os03t0268200-04.	protein_coding	-	-	1831	1709	570	I/T	aTt/aCt	-	-	-1	-	Oryzabase	-	Os03t0268200-04	deleterious(0.04)	-	-	-
R0308896134AG	3:8897196-8897196	G	missense_variant	MODERATE	OsATG1a	Os03g0268200	Transcript	Os03t0268200-05.	protein_coding	-	-	276	113	38	I/T	aTt/aCt	-	-	-1	-	Oryzabase	-	Os03t0268200-05	deleterious(0.02)	-	-	-
R0308982580TC	3:8983642-8983642	G	missense_variant	MODERATE	-	Os03g0269700	Transcript	Os03t0269700-01.	protein_coding	-	-	640	640	214	N/D	Aac/Gac	rs19571443	-	1	-	-	-	Os03t0269700-01	tolerated(1)	-	-	-
R0308982792TC	3:8983854-8983854	G	missense_variant	MODERATE	-	Os03g0269700	Transcript	Os03t0269700-01.	protein_coding	-	-	685	685	229	M/V	Atg/Gtg	rs19571453	-	1	-	-	-	Os03t0269700-01	tolerated(0.45)	-	-	-
R0309064871GA	3:9065935-9065935	A	missense_variant	MODERATE	OsSIG2B	Os03g0271100	Transcript	Os03t0271100-01.	protein_coding	-	-	951	709	237	G/R	Ggg/Agg	-	-	1	-	Oryzabase	-	Os03t0271100-01	-	-	-	-
R0309064871GA	3:9065935-9065935	A	missense_variant	MODERATE	OsSIG2B	Os03g0271100	Transcript	Os03t0271100-02.	protein_coding	-	-	865	709	237	G/R	Ggg/Agg	-	-	1	-	Oryzabase	-	Os03t0271100-02	-	-	-	-
R0309064871GA	3:9065935-9065935	A	missense_variant	MODERATE	OsSIG2B	Os03g0271100	Transcript	Os03t0271100-03.	protein_coding	-	-	768	709	237	G/R	Ggg/Agg	-	-	1	-	Oryzabase	-	Os03t0271100-03	-	-	-	-
F0309074428GA	3:9075492-9075492	A	missense_variant	MODERATE	-	Os03g0271300	Transcript	Os03t0271300-01.	protein_coding	-	-	1180	1060	354	G/S	Ggc/Agc	TBGI137044	-	1	-	-	-	Os03t0271300-01	tolerated(0.45)	-	-	-
R0309169143TC	3:9170207-9170207	G	missense_variant	MODERATE	Lac	Os03g0273200	Transcript	Os03t0273200-01.	protein_coding	-	-	120	34	12	Y/H	Tat/Cat	rs19619756	-	-1	-	Oryzabase	-	Os03t0273200-01	tolerated_low_confidence(0.11)	-	-	-
R0309169143TC	3:9170207-9170207	G	missense_variant	MODERATE	Lac	Os03g0273200	Transcript	Os03t0273200-02.	protein_coding	-	-	45	34	12	Y/H	Tat/Cat	rs19619756	-	-1	-	Oryzabase	-	Os03t0273200-02	tolerated_low_confidence(0.11)	-	-	-
F0309553554CT	3:9554618-9554618	A	missense_variant	MODERATE	-	Os03g0279900	Transcript	Os03t0279900-01.	protein_coding	-	-	685	568	190	V/I	Gtc/Atc	-	-	1	-	-	-	Os03t0279900-01	deleterious(0)	-	-	-
R0309594188CT	3:9595252-9595252	A	missense_variant	MODERATE	-	Os03g0280700	Transcript	Os03t0280700-01.	protein_coding	-	-	757	610	204	G/S	Ggt/Agt	rs19649720	-	1	-	-	-	Os03t0280700-01	tolerated(0.79)	-	-	-
F0309708180TC	3:9709244-9709244	G	missense_variant	MODERATE	OsGSTL3	Os03g0283000	Transcript	Os03t0283000-00.	protein_coding	-	-	493	455	152	I/T	aTc/aCc	-	-	-1	-	Oryzabase	-	Os03t0283000-00	deleterious_low_confidence(0.01)	-	-	-
R0309758078GA	3:9759142-9759142	A	missense_variant	MODERATE	-	Os03g0284000	Transcript	Os03t0284000-00.	protein_coding	-	-	843	745	249	D/N	Gat/Aat	-	-	1	-	-	-	Os03t0284000-00	tolerated_low_confidence(0.4)	-	-	-
F0310432507GA	3:10433591-10433591	A	missense_variant	MODERATE	-	Os03g0297700	Transcript	Os03t0297700-01.	protein_coding	-	-	1191	757	253	V/M	Gtg/Atg	10310433591	-	1	-	-	-	Os03t0297700-01	tolerated(0.26)	-	-	-
F0310553555TG	3:10554639-10554639	A	missense_variant	MODERATE	-	Os03g0300200	Transcript	Os03t0300200-01.	protein_coding	-	-	649	607	203	V/F	Gtc/Ttc	-	-	-1	-	-	-	Os03t0300200-01	tolerated(0.2)	-	-	-
F0310575123CA	3:10576207-10576207	C	missense_variant	MODERATE	-	Os03g0300700	Transcript	Os03t0300700-01.	protein_coding	-	-	311	190	64	Y/D	Tac/Gac	rs18892823	-	-1	-	-	-	Os03t0300700-01	tolerated(0.48)	-	-	-
F0310610313AG	3:10611397-10611397	A	missense_variant	MODERATE	-	Os03g0301400	Transcript	Os03t0301400-01.	protein_coding	-	-	1182	725	242	G/D	gGt/gAt	rs18895490	-	1	-	-	-	Os03t0301400-01	tolerated(0.4)	-	-	-
F0310610873CT	3:10611957-10611957	G	missense_variant	MODERATE	-	Os03g0301400	Transcript	Os03t0301400-01.	protein_coding	-	-	1380	923	308	N/S	aAc/aGc	-	-	1	-	-	-	Os03t0301400-01	tolerated_low_confidence(0.19)	-	-	-
R0310631468CT	3:10632552-10632552	G	missense_variant	MODERATE	-	Os03g0301800	Transcript	Os03t0301800-01.	protein_coding	-	-	193	193	65	C/R	Tgt/Cgt	rs18896160	-	-1	-	-	-	Os03t0301800-01	tolerated(0.14)	-	-	-
F0310651469CT	3:10652553-10652553	A	missense_variant	MODERATE	OsRFP	Os03g0302200	Transcript	Os03t0302200-01.	protein_coding	-	-	1355	851	284	R/K	aGg/aAg	-	-	1	-	Oryzabase	-	Os03t0302200-01	tolerated(0.93)	-	-	-
F0310684944AG	3:10686028-10686028	G	missense_variant	MODERATE	SSD1	Os03g0302900	Transcript	Os03t0302900-01.	protein_coding	-	-	1381	1084	362	R/G	Agg/Ggg	10310686028	-	1	-	Oryzabase	-	Os03t0302900-01	deleterious(0.04)	-	-	-
R0310685661TC	3:10686745-10686745	A	missense_variant	MODERATE	SSD1	Os03g0302900	Transcript	Os03t0302900-01.	protein_coding	-	-	2098	1801	601	A/T	Gca/Aca	TBGI139389	-	1	-	Oryzabase	-	Os03t0302900-01	tolerated(0.21)	-	-	-
R0310754787GA	3:10755871-10755871	G	missense_variant	MODERATE	-	Os03g0304400	Transcript	Os03t0304400-01.	protein_coding	-	-	963	884	295	D/G	gAc/gGc	-	-	1	-	-	-	Os03t0304400-01	tolerated(0.5)	-	-	-
R0310755188CT	3:10756272-10756272	G	missense_variant	MODERATE	-	Os03g0304400	Transcript	Os03t0304400-01.	protein_coding	-	-	1364	1285	429	T/A	Act/Gct	TBGI139456	-	1	-	-	-	Os03t0304400-01	tolerated(0.29)	-	-	-
R0310755389CA	3:10756473-10756473	C	missense_variant	MODERATE	-	Os03g0304400	Transcript	Os03t0304400-01.	protein_coding	-	-	1565	1486	496	T/P	Act/Cct	-	-	1	-	-	-	Os03t0304400-01	tolerated(0.17)	-	-	-
F0310758592TG	3:10759676-10759676	A	missense_variant	MODERATE	-	Os03g0304400	Transcript	Os03t0304400-01.	protein_coding	-	-	4465	4386	1462	S/R	agC/agA	-	-	1	-	-	-	Os03t0304400-01	-	-	-	-
F0311020655TC	3:11021937-11021937	A	missense_variant	MODERATE	PHYB	Os03g0309200	Transcript	Os03t0309200-01.	protein_coding	-	-	1565	1453	485	A/T	Gct/Act	-	-	1	-	Uniprot_gn	-	Os03t0309200-01	deleterious(0.01)	-	-	-
F0311020655TC	3:11021937-11021937	A	missense_variant	MODERATE	PHYB	Os03g0309200	Transcript	Os03t0309200-02.	protein_coding	-	-	1807	1606	536	A/T	Gct/Act	-	-	1	-	Uniprot_gn	-	Os03t0309200-02	deleterious(0.01)	-	-	-
R0311093739TC	3:11095021-11095021	A	missense_variant	MODERATE	-	Os03g0311000	Transcript	Os03t0311000-01.	protein_coding	-	-	168	136	46	D/N	Gac/Aac	-	-	1	-	-	-	Os03t0311000-01	-	-	-	-
F0311210967AG	3:11212249-11212249	G	missense_variant	MODERATE	-	Os03g0313600	Transcript	Os03t0313600-01.	protein_coding	-	-	1009	869	290	N/S	aAc/aGc	rs18937544	-	1	-	-	-	Os03t0313600-01	deleterious(0)	-	-	-
F0311403726CT	3:11405008-11405008	A	missense_variant	MODERATE	-	Os03g0317000	Transcript	Os03t0317000-01.	protein_coding	-	-	1767	386	129	R/Q	cGa/cAa	-	-	1	-	-	-	Os03t0317000-01	tolerated(0.08)	-	-	-
F0311404056TC	3:11405338-11405338	A	missense_variant	MODERATE	-	Os03g0317000	Transcript	Os03t0317000-01.	protein_coding	-	-	2097	716	239	S/N	aGt/aAt	-	-	1	-	-	-	Os03t0317000-01	tolerated(0.46)	-	-	-
R0311413027CA	3:11414309-11414309	C	missense_variant	MODERATE	-	Os03g0317100	Transcript	Os03t0317100-01.	protein_coding	-	-	1595	1567	523	I/L	Att/Ctt	-	-	1	-	-	-	Os03t0317100-01	tolerated(0.47)	-	-	-
R0312272454CA	3:12273736-12273736	C	missense_variant	MODERATE	-	Os03g0332533	Transcript	Os03t0332533-01.	protein_coding	-	-	20	18	6	I/M	atT/atG	-	-	-1	-	-	-	Os03t0332533-01	-	-	-	-
F0312404494GA	3:12405776-12405776	A	missense_variant	MODERATE	-	Os03g0335300	Transcript	Os03t0335300-01.	protein_coding	-	-	1745	1450	484	G/S	Ggc/Agc	10312405776	-	1	-	-	-	Os03t0335300-01	deleterious_low_confidence(0.04)	-	-	-
F0312404494GA	3:12405776-12405776	A	missense_variant	MODERATE	-	Os03g0335300	Transcript	Os03t0335300-02.	protein_coding	-	-	1709	1450	484	G/S	Ggc/Agc	10312405776	-	1	-	-	-	Os03t0335300-02	deleterious_low_confidence(0.04)	-	-	-
R0312404494CT	3:12405776-12405776	A	missense_variant	MODERATE	-	Os03g0335300	Transcript	Os03t0335300-01.	protein_coding	-	-	1745	1450	484	G/S	Ggc/Agc	10312405776	-	1	-	-	-	Os03t0335300-01	deleterious_low_confidence(0.04)	-	-	-
R0312404494CT	3:12405776-12405776	A	missense_variant	MODERATE	-	Os03g0335300	Transcript	Os03t0335300-02.	protein_coding	-	-	1709	1450	484	G/S	Ggc/Agc	10312405776	-	1	-	-	-	Os03t0335300-02	deleterious_low_confidence(0.04)	-	-	-
F0312547465AG	3:12548747-12548747	A	missense_variant	MODERATE	-	Os03g0337900	Transcript	Os03t0337900-01.	protein_coding	-	-	1004	875	292	T/M	aCg/aTg	10312548747	-	-1	-	-	-	Os03t0337900-01	deleterious_low_confidence(0)	-	-	-
F0312631632CT	3:12632914-12632914	A	missense_variant	MODERATE	OsCIPK10	Os03g0339900	Transcript	Os03t0339900-01.	protein_coding	-	-	1551	1019	340	T/I	aCc/aTc	-	-	-1	-	Oryzabase	-	Os03t0339900-01	tolerated(0.09)	-	-	-
R0312631837AG	3:12633119-12633119	G	missense_variant	MODERATE	OsCIPK10	Os03g0339900	Transcript	Os03t0339900-01.	protein_coding	-	-	1346	814	272	Y/H	Tat/Cat	-	-	-1	-	Oryzabase	-	Os03t0339900-01	tolerated(0.12)	-	-	-
F0312753096GA	3:12754378-12754378	A	missense_variant	MODERATE	-	Os03g0342100	Transcript	Os03t0342100-01.	protein_coding	-	-	287	164	55	A/V	gCg/gTg	vcZ276C28	-	-1	-	-	-	Os03t0342100-01	deleterious(0.02)	-	-	-
F0312823553TC	3:12824835-12824835	G	missense_variant	MODERATE	-	Os03g0344300	Transcript	Os03t0344300-01.	protein_coding	-	-	1228	1073	358	I/T	aTc/aCc	-	-	-1	-	-	-	Os03t0344300-01	tolerated(0.11)	-	-	-
F0312870948AC	3:12872230-12872230	C	missense_variant	MODERATE	-	Os03g0345300	Transcript	Os03t0345300-01.	protein_coding	-	-	574	556	186	Y/D	Tac/Gac	-	-	-1	-	-	-	Os03t0345300-01	-	-	-	-
R0312994799TC	3:12996081-12996081	G	missense_variant	MODERATE	OsCW-ZF3	Os03g0347300	Transcript	Os03t0347300-01.	protein_coding	-	-	2051	2050	684	F/L	Ttt/Ctt	-	-	-1	-	Oryzabase	-	Os03t0347300-01	tolerated(0.23)	-	-	-
F0313586905CT	3:13588188-13588188	A	missense_variant	MODERATE	-	Os03g0355600	Transcript	Os03t0355600-01.	protein_coding	-	-	1930	1930	644	R/C	Cgt/Tgt	-	-	-1	-	-	-	Os03t0355600-01	deleterious(0)	-	-	-
F0313586905CT	3:13588188-13588188	A	missense_variant	MODERATE	-	Os03g0355600	Transcript	Os03t0355600-02.	protein_coding	-	-	975	973	325	R/C	Cgt/Tgt	-	-	-1	-	-	-	Os03t0355600-02	deleterious(0)	-	-	-
F0313586905CT	3:13588188-13588188	A	missense_variant	MODERATE	-	Os03g0355600	Transcript	Os03t0355600-03.	protein_coding	-	-	728	727	243	R/C	Cgt/Tgt	-	-	-1	-	-	-	Os03t0355600-03	deleterious(0)	-	-	-
R0313847005GA	3:13848288-13848288	A	missense_variant	MODERATE	-	Os03g0358000	Transcript	Os03t0358000-00.	protein_coding	-	-	1391	1391	464	A/V	gCt/gTt	-	-	-1	-	-	-	Os03t0358000-00	tolerated(0.15)	-	-	-
F0313931104AC	3:13932387-13932387	C	missense_variant	MODERATE	-	Os03g0358975	Transcript	Os03t0358975-00.	protein_coding	-	-	1451	222	74	L/F	ttA/ttC	10313932387	-	1	-	-	-	Os03t0358975-00	-	-	-	-
R0313931104TG	3:13932387-13932387	C	missense_variant	MODERATE	-	Os03g0358975	Transcript	Os03t0358975-00.	protein_coding	-	-	1451	222	74	L/F	ttA/ttC	10313932387	-	1	-	-	-	Os03t0358975-00	-	-	-	-
F0313978950CT	3:13980233-13980233	A	missense_variant	MODERATE	-	Os03g0359700	Transcript	Os03t0359700-01.	protein_coding	-	-	832	749	250	R/K	aGg/aAg	-	-	1	-	-	-	Os03t0359700-01	tolerated(0.43)	-	-	-
R0314155368CT	3:14156679-14156679	G	missense_variant	MODERATE	-	Os03g0363500	Transcript	Os03t0363500-02.	protein_coding	-	-	868	851	284	V/A	gTc/gCc	rs19161457	-	-1	-	-	-	Os03t0363500-02	tolerated(0.14)	-	-	-
F0314212454CA	3:14213765-14213765	A	missense_variant	MODERATE	-	Os03g0364500	Transcript	Os03t0364500-01.	protein_coding	-	-	666	666	222	M/I	atG/atT	10314213765	-	-1	-	-	-	Os03t0364500-01	tolerated(0.09)	-	-	-
R0314269842CA	3:14271153-14271153	A	missense_variant	MODERATE	OsGELP47	Os03g0365000	Transcript	Os03t0365000-00.	protein_coding	-	-	522	522	174	D/E	gaC/gaA	-	-	1	-	Oryzabase	-	Os03t0365000-00	-	-	-	-
[truncated: 1,771 more rows]

## Sheet:  high and moderate impact- gene
#Uploaded_variation	Location	Allele	Consequence	IMPACT	SYMBOL	Gene	Feature_type	Feature	BIOTYPE	HGVSc	HGVSp	cDNA_position	CDS_position	Protein_position	Amino_acids	Codons	Existing_variation	DISTANCE	STRAND	FLAGS	SYMBOL_SOURCE	HGNC_ID	ENSP	SIFT	CLIN_SIG	SOMATIC	PHENO
[truncated: 1,275 more rows]
