# Supplementary material for: Breeding D1-Type Hybrid Japonica Rice in Diverse Upland Rainfed Environments
Source: Int J Mol Sci. 2025 Mar 31;26(7):3246. doi: 10.3390/ijms26073246 (PMC11989851; doi:10.3390/ijms26073246)
Supplement: Supplementary file 1 [file ijms-26-03246-s001.zip › Finally-Supplementary Materials-IJMS3515233/TableS5 High impact variants and gene annotation.xlsx]

## Sheet: Sheet1
#Uploaded_variation	Location	Allele	Consequence	IMPACT	SYMBOL	Ontology	Gene	Feature_type	Feature	BIOTYPE	HGVSc	HGVSp	cDNA_position	CDS_position	Protein_position	Amino_acids	Codons	Existing_variation	DISTANCE	STRAND	FLAGS	SYMBOL_SOURCE	HGNC_ID	ENSP	SIFT	CLIN_SIG	SOMATIC	PHENO
R0101487851TC	1:1488851-1488851	A	stop_gained	HIGH	OsLPR4	Biochemical character	Os01g0126900	Transcript	Os01t0126900-01.	protein_coding	-	-	1863	1751	584	W/*	tGg/tAg	vcZ242FZB	-	1	-	RAP-DB	-	Os01t0126900-01	-	-	-	-
F0917505392TC	9:17506393-17506393	G	stop_lost	HIGH	OsSCP42	Biochemical character	Os09g0462875	Transcript	Os09t0462875-00.	protein_coding	-	-	910	910	304	*/Q	Taa/Caa	-	-	-1	-	Oryzabase	-	Os09t0462875-00	-	-	-	-
F0917506457TC	9:17507458-17507458	G	stop_lost	HIGH	OsSCP42	Biochemical character	Os09g0462875	Transcript	Os09t0462875-00.	protein_coding	-	-	634	634	212	*/R	Tga/Cga	-	-	-1	-	Oryzabase	-	Os09t0462875-00	-	-	-	-
F0135415678TC	1:35416721-35416721	G	stop_lost	HIGH	OsGELP26	Biochemical character	Os01g0827700	Transcript	Os01t0827700-00.	protein_coding	-	-	454	454	152	*/Q	Tag/Cag	-	-	-1	-	Oryzabase	-	Os01t0827700-00	-	-	-	-
F0417890697CT	4:18062656-18062656	A	splice_acceptor_variant	HIGH	OsWAK47	Biochemical character	Os04g0371100	Transcript	Os04t0371100-00.	protein_coding	-	-	-	-	-	-	-	-	-	-1	-	Oryzabase	-	Os04t0371100-00	-	-	-	-
F1102594122GA	11:2598218-2598218	A	start_lost	HIGH	OsCAT8	Biochemical character	Os11g0155500	Transcript	Os11t0155500-01.	protein_coding	-	-	103	3	1	M/I	atG/atA	rs20858757	-	1	-	Oryzabase	-	Os11t0155500-01	tolerated_low_confidence(0.12)	-	-	-
F1115271967GA	11:15735658-15735658	A	stop_gained	HIGH	OsSCP61	Biochemical character	Os11g0461000	Transcript	Os11t0461000-01.	protein_coding	-	-	1097	1068	356	W/*	tgG/tgA	rs20955571	-	1	-	Oryzabase	-	Os11t0461000-01	-	-	-	-
R0212970594CA	2:12970598-12970598	C	stop_lost	HIGH	OsCYP51H4	Biochemical character	Os02g0323600	Transcript	Os02t0323600-01.	protein_coding	-	-	376	314	105	*/S	tAg/tCg	-	-	1	-	Oryzabase	-	Os02t0323600-01	-	-	-	-
F0226078031CT	2:26083900-26083900	A	stop_gained	HIGH	OsALDH3E2	Biochemical character	Os02g0647900	Transcript	Os02t0647900-01.	protein_coding	-	-	835	690	230	W/*	tgG/tgA	-	-	1	-	Oryzabase	-	Os02t0647900-01	-	-	-	-
F0233003640CT	2:33009509-33009509	A	stop_gained	HIGH	OsSub23	Biochemical character	Os02g0779900	Transcript	Os02t0779900-00.	protein_coding	-	-	1078	1078	360	Q/*	Caa/Taa	-	-	-1	-	Oryzabase	-	Os02t0779900-00	-	-	-	-
F0407316445CT	4:7321175-7321175	A	stop_gained,splice_region_variant	HIGH	OsABCC10	Biochemical character	Os04g0209300	Transcript	Os04t0209300-01.	protein_coding	-	-	2535	2419	807	Q/*	Caa/Taa	-	-	-1	-	Oryzabase	-	Os04t0209300-01	-	-	-	-
F0421377894CT	4:21549844-21549844	A	stop_gained	HIGH	OsRecQl4	Biochemical character	Os04g0433800	Transcript	Os04t0433800-01.	protein_coding	-	-	2805	2650	884	Q/*	Caa/Taa	-	-	-1	-	Oryzabase	-	Os04t0433800-01	-	-	-	-
F0609035994CT	6:9036993-9036993	G	stop_lost	HIGH	OsHAK24	Biochemical character	Os06g0270200	Transcript	Os06t0270200-00.	protein_coding	-	-	556	556	186	*/Q	Tag/Cag	-	-	-1	-	Oryzabase	-	Os06t0270200-00	-	-	-	-
F0626455753GA	6:26456750-26456750	A	stop_gained	HIGH	OsProCP2	Biochemical character	Os06g0647400	Transcript	Os06t0647400-02.	protein_coding	-	-	1620	1606	536	Q/*	Cag/Tag	TBGI306934	-	-1	-	Oryzabase	-	Os06t0647400-02	-	-	-	-
F0802512748AG	8:2513745-2513745	G	splice_donor_variant	HIGH	OsDegp11	Biochemical character	Os08g0144400	Transcript	Os08t0144400-01.	protein_coding	-	-	-	-	-	-	-	rs19831724	-	-1	-	Oryzabase	-	Os08t0144400-01	-	-	-	-
F0827586656CT	8:27589370-27589370	A	stop_gained	HIGH	OsRpn3	Biochemical character	Os08g0550100	Transcript	Os08t0550100-01.	protein_coding	-	-	935	874	292	Q/*	Cag/Tag	-	-	-1	-	Oryzabase	-	Os08t0550100-01	-	-	-	-
R0127906044GA	1:27907088-27907088	G	splice_acceptor_variant	HIGH	TPC1	Biochemical character	Os01g0678500	Transcript	Os01t0678500-02.	protein_coding	-	-	-	-	-	-	-	-	-	-1	-	Uniprot_gn	-	Os01t0678500-02	-	-	-	-
R0323534313CA	3:23536139-23536139	A	splice_donor_variant	HIGH	OsSTA105	Reproductive organ - Spikelet, flower, glume, awn	Os03g0620500	Transcript	Os03t0620500-01.	protein_coding	-	-	-	-	-	-	-	-	-	1	-	Oryzabase	-	Os03t0620500-01	-	-	-	-
F0404736003CT	4:4740564-4740564	A	stop_gained	HIGH	ETR2	Flowering time, days to heading, submergence sensitivity,starch content,auxin sensitivity, 1000-seed weight, ethylene sensitivity,gibberellic acid sensitivity	Os04g0169100	Transcript	Os04t0169100-01.	protein_coding	-	-	2190	1358	453	W/*	tGg/tAg	-	-	1	-	Uniprot_gn	-	Os04t0169100-01	-	-	-	-
R0704321557AG	7:4322556-4322556	G	stop_lost	HIGH	RISBZ1	Endosperm storage protein content, protein composition related trait, temperature response trait, heat tolerance, seed maturation, amino acid content	Os07g0182000	Transcript	Os07t0182000-01.	protein_coding	-	-	1459	1216	406	*/R	Tga/Cga	-	-	-1	-	Uniprot_gn	-	Os07t0182000-01	-	-	-	-
R1017378903CA	10:17450130-17450130	C	stop_lost	HIGH	WDA1	Anther length,leaf gloss, pollen free, drought tolerance, microsporocyte development trait, anther shape, anther color	Os10g0471100	Transcript	Os10t0471100-01.	protein_coding	-	-	1471	1288	430	*/G	Tga/Gga	-	-	-1	-	RAP-DB	-	Os10t0471100-01	-	-	-	-
R0131862121AC	1:31863165-31863165	A	stop_gained	HIGH	Osppc3	Seed development trait,Nutrient sensitivity and nitrogen sensitivity	Os01g0758300	Transcript	Os01t0758300-02.	protein_coding	-	-	194	193	65	E/*	Gag/Tag	-	-	-1	-	Oryzabase	-	Os01t0758300-02	-	-	-	-
F1000847483GT	10:848507-848507	A	stop_gained	HIGH	OsWAK98	Seed development trait ,bacterial blight disease resistance, inflorescence development trait, blast disease	Os10g0112700	Transcript	Os10t0112700-01.	protein_coding	-	-	1704	1702	568	E/*	Gaa/Taa	-	-	-1	-	Oryzabase	-	Os10t0112700-01	-	-	-	-
R0308397759TC	3:8398821-8398821	G	start_lost	HIGH	OsHrd3	Seed - Morphological traits - Endosperm，Stress tolerance,	Os03g0259300	Transcript	Os03t0259300-01.	protein_coding	-	-	5	1	1	M/V	Atg/Gtg	vcZ2727Y2	-	1	-	RAP-DB	-	Os03t0259300-01	-	-	-	-
F0134148944TG	1:34149988-34149988	C	stop_lost	HIGH	CycB1	Biochemical character and Stress tolerance	Os01g0805600	Transcript	Os01t0805600-01.	protein_coding	-	-	818	793	265	*/E	Tag/Gag	-	-	-1	-	Oryzabase	-	Os01t0805600-01	-	-	-	-
R0235088227GT	2:35094096-35094096	C	splice_donor_variant	HIGH	CYP97A4	Biochemical character and Stress tolerance	Os02g0817900	Transcript	Os02t0817900-01.	protein_coding	-	-	-	-	-	-	-	-	-	-1	-	Oryzabase	-	Os02t0817900-01	-	-	-	-
F0320263687CT	3:20265176-20265176	G	stop_lost	HIGH	PRX49	Biochemical character and Stress tolerance,Disease resistance	Os03g0563600	Transcript	Os03t0563600-01.	protein_coding	-	-	513	381	127	*/W	tgA/tgG	-	-	1	-	Uniprot_gn	-	Os03t0563600-01	-	-	-	-
R0334946315TC	3:34953445-34953445	G	splice_donor_variant	HIGH	CRT	Response to cadmium ion, response to salt stress,response to oxidative stress	Os03g0832200	Transcript	Os03t0832200-01.	protein_coding	-	-	-	-	-	-	-	vcZ280N91	-	-1	-	Oryzabase	-	Os03t0832200-01	-	-	-	-
F0725326524CT	7:25327518-25327518	A	stop_gained	HIGH	OsSPX6	Response to starvation, cellular response to cold, phosphorus sensitivity	Os07g0614700	Transcript	Os07t0614700-01.	protein_coding	-	-	478	274	92	Q/*	Caa/Taa	-	-	-1	-	RAP-DB	-	Os07t0614700-01	-	-	-	-
F1214231007CT	12:14233667-14233667	G	stop_lost	HIGH	OsNCED2	cold tolerance,drought tolerance,abscisic acid content,leaf color,plant height,growth and development trait, stem length, chlorophyll content, oxidative stress,carotenoid content, root length, plant growth hormone sensitivity,seed dormancy,xanthophyll content,osmotic response sensitivity,Carotene content,	Os12g0435200	Transcript	Os12t0435200-01.	protein_coding	-	-	1188	1138	380	*/R	Tga/Cga	-	-	-1	-	Oryzabase	-	Os12t0435200-01	-	-	-	-
F0129581986TC	1:29583031-29583031	A	stop_gained	HIGH	Orysa	Salt tolerance and abscisic acid sensitivity	Os01g0711800	Transcript	Os01t0711800-00.	protein_coding	-	-	16	16	6	Q/*	Caa/Taa	-	-	-1	-	Oryzabase	-	Os01t0711800-00	-	-	-	-
F1106531462GA	11:6535710-6535710	A	stop_gained	HIGH	Os11gRGA3	Tolerance and resistance	Os11g0224900	Transcript	Os11t0224900-00.	protein_coding	-	-	217	217	73	R/*	Cga/Tga	rs21290392	-	-1	-	Oryzabase	-	Os11t0224900-00	-	-	-	-
R1222563243TG	12:22596804-22596804	C	stop_lost	HIGH	PR10	Salt tolerance,drought tolerance, cold tolerance,insect damage resistance, false smut disease resistance,blast disease,jasmonic acid sensitivity, Copper sensitivity, abscisic acid sensitivity, ,root development trait, seed maturation	Os12g0555300	Transcript	Os12t0555300-00.	protein_coding	-	-	408	408	136	*/C	tgA/tgC	11222596804	-	1	-	Oryzabase	-	Os12t0555300-00	-	-	-	-
R0330209714AC	3:30216675-30216675	C	stop_lost	HIGH	OsHOS1	Cold tolerance	Os03g0737200	Transcript	Os03t0737200-01.	protein_coding	-	-	2647	2587	863	*/E	Tag/Gag	-	-	-1	-	RAP-DB	-	Os03t0737200-01	-	-	-	-
R0334026081GA	3:34033211-34033211	A	stop_gained	HIGH	OsRFP	Abiotic stresses	Os03g0812200	Transcript	Os03t0812200-02.	protein_coding	-	-	1180	911	304	W/*	tGg/tAg	-	-	1	-	Oryzabase	-	Os03t0812200-02	-	-	-	-
R0335689698GA	3:35696829-35696829	G	stop_lost	HIGH	Bph14	Bacterial blight disease resistance, brown planthopper resistance	Os03g0848700	Transcript	Os03t0848700-01.	protein_coding	-	-	1867	1666	556	*/Q	Tag/Cag	-	-	-1	-	RAP-DB	-	Os03t0848700-01	-	-	-	-
R0710156245AG	7:10157239-10157239	G	stop_lost	HIGH	OsWRKY123	Bacterial blight disease resistance	Os07g0273700	Transcript	Os07t0273700-00.	protein_coding	-	-	2287	2287	763	*/Q	Taa/Caa	-	-	-1	-	Oryzabase	-	Os07t0273700-00	-	-	-	-
F0728004036TC	7:28005029-28005029	G	stop_lost	HIGH	OsSDR110C-MI4	Fungal disease resistance	Os07g0663800	Transcript	Os07t0663800-01.	protein_coding	-	-	69	26	9	*/W	tAg/tGg	-	-	1	-	Oryzabase	-	Os07t0663800-01	-	-	-	-
F0909671945TC	9:9672946-9672946	A	stop_gained	HIGH	Pi3	Leaf blast disease resistance, leaf blast disease resistance, panicle blast disease resistance, blast disease, potassium chlorate resistance	Os09g0327600	Transcript	Os09t0327600-01.	protein_coding	-	-	705	649	217	R/*	Cga/Tga	-	-	-1	-	Oryzabase	-	Os09t0327600-01	-	-	-	-
R1222822177AG	12:22855737-22855737	G	stop_lost	HIGH	OsLOX11	Biotic stress trait, insect damage resistance,copper sensitivity	Os12g0559200	Transcript	Os12t0559200-01.	protein_coding	-	-	2090	2026	676	*/Q	Tag/Cag	-	-	-1	-	Oryzabase	-	Os12t0559200-01	-	-	-	-
F1104292850GT	11:4296948-4296948	A	splice_donor_variant	HIGH	OsAsp1	Auxin sensitivity, auxin content	Os11g0184800	Transcript	Os11t0184800-01.	protein_coding	-	-	-	-	-	-	-	-	-	1	-	Oryzabase	-	Os11t0184800-01	-	-	-	-
F0335916625TG	3:35923756-35923756	C	stop_lost	HIGH	OsTET6	jasmonic acid sensitivity,gibberellic acid sensitivity abscisic acid sensitivity, oxidative stress, heat tolerance, osmotic response sensitivity,salt tolerance,Cold tolerance	Os03g0853200	Transcript	Os03t0853200-01.	protein_coding	-	-	873	822	274	*/C	tgA/tgC	-	-	1	-	Oryzabase	-	Os03t0853200-01	-	-	-	-
F0502090739CT	5:2090757-2090757	A	stop_gained	HIGH	OsSAMS1	Jasmonic acid sensitivity, leaf senescence,growth hormone content ,seed size,grain weight, seed maturation, grain number, viral disease resistance	Os05g0135700	Transcript	Os05t0135700-01.	protein_coding	-	-	396	279	93	W/*	tgG/tgA	-	-	1	-	Oryzabase	-	Os05t0135700-01	-	-	-	-
F0203954302CT	2:3954305-3954305	A	stop_gained	HIGH	OsHMA5	Copper sensitivity, zinc sensitivity	Os02g0172600	Transcript	Os02t0172600-00.	protein_coding	-	-	862	790	264	Q/*	Cag/Tag	-	-	-1	-	Oryzabase	-	Os02t0172600-00	-	-	-	-
F1210650259TC	12:10652846-10652846	A	stop_gained	HIGH	OsMIR	Iron ion homeostasis, cellular response to iron ion starvation	Os12g0282000	Transcript	Os12t0282000-01.	protein_coding	-	-	560	339	113	W/*	tgG/tgA	-	-	1	-	Oryzabase	-	Os12t0282000-01	-	-	-	-
F0142077659TC	1:42078702-42078702	G	stop_lost	HIGH	OsCML23		Os01g0955400	Transcript	Os01t0955400-00.	protein_coding	-	-	436	436	146	*/Q	Tag/Cag	-	-	-1	-	Oryzabase	-	Os01t0955400-00	-	-	-	-
F0120285552TC	1:20286597-20286597	A	stop_gained	HIGH	OsLysM-RLK3		Os01g0546000	Transcript	Os01t0546000-01.	protein_coding	-	-	873	873	291	W/*	tgG/tgA	-	-	1	-	Oryzabase	-	Os01t0546000-01	-	-	-	-
R1001564281TC	10:1565304-1565304	G	splice_donor_variant	HIGH	OsFbox508		Os10g0124700	Transcript	Os10t0124700-01.	protein_coding	-	-	-	-	-	-	-	vcZ2FNLPD	-	-1	-	Oryzabase	-	Os10t0124700-01	-	-	-	-
F1001744706AG	10:1745729-1745729	A	stop_gained	HIGH	OsFbx352		Os10g0127900	Transcript	Os10t0127900-02.	protein_coding	-	-	592	451	151	Q/*	Cag/Tag	11001745729	-	-1	-	Oryzabase	-	Os10t0127900-02	-	-	-	-
R1105562287TC	11:5566535-5566535	A	stop_gained	HIGH	Os_F0761		Os11g0208600	Transcript	Os11t0208600-01.	protein_coding	-	-	724	463	155	R/*	Cga/Tga	TBGI423359	-	-1	-	Oryzabase	-	Os11t0208600-01	-	-	-	-
F1106345470GA	11:6349718-6349718	A	stop_gained	HIGH	OsIAA28		Os11g0221200	Transcript	Os11t0221200-00.	protein_coding	-	-	449	449	150	W/*	tGg/tAg	rs21249771	-	1	-	Oryzabase	-	Os11t0221200-00	-	-	-	-
R1118920730TC	11:19387042-19387042	A	splice_donor_variant	HIGH	OsFbox601		Os11g0532600	Transcript	Os11t0532600-01.	protein_coding	-	-	-	-	-	-	-	rs21397451	-	1	-	Oryzabase	-	Os11t0532600-01	-	-	-	-
R1126407543GA	11:26879156-26879156	G	stop_lost	HIGH	OsRLCK345		Os11g0666200	Transcript	Os11t0666200-00.	protein_coding	-	-	541	541	181	*/R	Tga/Cga	-	-	-1	-	Oryzabase	-	Os11t0666200-00	-	-	-	-
R0216634099CT	2:16639969-16639969	A	stop_gained	HIGH	ODCb	,	Os02g0482400	Transcript	Os02t0482400-01.	protein_coding	-	-	1312	1228	410	R/*	Cga/Tga	-	-	-1	-	Oryzabase	-	Os02t0482400-01	-	-	-	-
F0304156706TC	3:4157704-4157704	A	stop_gained	HIGH	OsGLP3-1		Os03g0179100	Transcript	Os03t0179100-00.	protein_coding	-	-	114	35	12	W/*	tGg/tAg	-	-	1	-	Oryzabase	-	Os03t0179100-00	-	-	-	-
R0314658005GA	3:14659318-14659318	A	stop_gained	HIGH	OsPP52		Os03g0372500	Transcript	Os03t0372500-03.	protein_coding	-	-	1504	1280	427	W/*	tGg/tAg	-	-	1	-	Oryzabase	-	Os03t0372500-03	-	-	-	-
F0331021257TC	3:31028370-31028370	A	stop_gained	HIGH	OsDjC33		Os03g0752700	Transcript	Os03t0752700-01.	protein_coding	-	-	831	410	137	W/*	tGg/tAg	-	-	1	-	Oryzabase	-	Os03t0752700-01	-	-	-	-
R0425013340AG	4:25198479-25198479	G	stop_lost	HIGH	OsPABPC3		Os04g0504800	Transcript	Os04t0504800-01.	protein_coding	-	-	1072	796	266	*/Q	Tag/Cag	-	-	-1	-	Oryzabase	-	Os04t0504800-01	-	-	-	-
F0503055080CT	5:3055104-3055104	A	stop_gained	HIGH	VLN1		Os05g0153000	Transcript	Os05t0153000-01.	protein_coding	-	-	2082	1808	603	W/*	tGg/tAg	-	-	1	-	Uniprot_gn	-	Os05t0153000-01	-	-	-	-
R0504681885CT	5:4681908-4681908	G	stop_lost	HIGH	OsIAA15		Os05g0178600	Transcript	Os05t0178600-01.	protein_coding	-	-	761	637	213	*/R	Tga/Cga	rs19451373	-	-1	-	Oryzabase	-	Os05t0178600-01	-	-	-	-
R0526117051AG	5:26179631-26179631	A	stop_gained	HIGH	OsFbox268		Os05g0526300	Transcript	Os05t0526300-02.	protein_coding	-	-	985	857	286	W/*	tGg/tAg	-	-	1	-	Oryzabase	-	Os05t0526300-02	-	-	-	-
F0603081327TC	6:3082326-3082326	G	stop_lost	HIGH	SSI		Os06g0160700	Transcript	Os06t0160700-01.	protein_coding	-	-	1504	1312	438	*/Q	Tag/Cag	-	-	-1	-	RAP-DB	-	Os06t0160700-01	-	-	-	-
F0724396482CT	7:24397476-24397476	A	stop_gained	HIGH	Os_F0793		Os07g0598200	Transcript	Os07t0598200-01.	protein_coding	-	-	916	614	205	W/*	tGg/tAg	-	-	1	-	Oryzabase	-	Os07t0598200-01	-	-	-	-
F1005460818GA	10:5444281-5444281	A	stop_gained	HIGH	OsWAK111		Os10g0178800	Transcript	Os10t0178800-01.	protein_coding	-	-	1275	1198	400	Q/*	Caa/Taa	11005444281	-	-1	-	Oryzabase	-	Os10t0178800-01	-	-	-	-
