# Supplementary material for: Breeding D1-Type Hybrid Japonica Rice in Diverse Upland Rainfed Environments
Source: Int J Mol Sci. 2025 Mar 31;26(7):3246. doi: 10.3390/ijms26073246 (PMC11989851; doi:10.3390/ijms26073246)
Supplement: Supplementary file 1 [file ijms-26-03246-s001.zip › Finally-Supplementary Materials-IJMS3515233/TableS6 428 heterozygous SNP in code region of 'DHY615'.xlsx]

## Sheet: 428 heterozygou SNP
#Uploaded_variation	chr	Location	Allele	SYMBOL	Gene	Consequence	IMPACT	H479A	Nan615	Dianheyou615
R0100723562TG	1	724562	A	OsRLCK2	Os01g0113200	downstream_gene_variant	MODIFIER	CC	AA	AG
R0100738694GA	1	739694	C	OsRLCK4	Os01g0113400	missense_variant	MODERATE	AA	GG	AG
R0100841132GC	1	842132	C	OsRLCK10	Os01g0115500	upstream_gene_variant	MODIFIER	CC	GG	AG
F0100841564CT	1	842564	C	OsRLCK10	Os01g0115500	upstream_gene_variant	MODIFIER	AA	GG	AG
R0100873522CT	1	874522	G	Os8Tak3	Os01g0116000	missense_variant	MODERATE	AA	GG	AC
R0101782189AG	1	1783189	T	OsMed22_1	Os01g0132700	downstream_gene_variant	MODIFIER	AA	GG	AC
R0101967282GA	1	1968282	T	OsWAK1	Os01g0136400	upstream_gene_variant	MODIFIER	AA	GG	AG
F0102153332CA	1	2154332	C	AP2/EREBP#077	Os01g0140700	missense_variant	MODERATE	CC	AA	AG
F0103726651TC	1	3727651	C	OsPLDalpha1	Os01g0172400	downstream_gene_variant	MODIFIER	GG	AA	AG
F0104342679AG	1	4343679	G	OsWRKY102	Os01g0182700	downstream_gene_variant	MODIFIER	GG	AA	AG
R0104342889GT	1	4343889	A	OsWRKY102	Os01g0182700	downstream_gene_variant	MODIFIER	AA	CC	AG
R0104689121TC	1	4690121	A	OsWD40-7	Os01g0187500	3_prime_UTR_variant	MODIFIER	AA	GG	AG
R0104971013CT	1	4972013	T	OsMYB1R1	Os01g0192300	missense_variant	MODERATE	AA	GG	AG
R0104983279GA	1	4984279	G	snoR83	ENSRNA049471263	downstream_gene_variant	MODIFIER	GG	AA	AG
F0105766670GT	1	5767670	T	OsWD40-8	Os01g0205100	downstream_gene_variant	MODIFIER	AA	CC	AG
R0105777017GT	1	5778017	T	GSK1	Os01g0205700	upstream_gene_variant	MODIFIER	AA	CC	AG
R0105809426TC	1	5810426	T	OsCIPK05	Os01g0206700	missense_variant	MODERATE	AA	GG	AG
R0105969146CA	1	5970146	C	OsGA2ox7	Os01g0209700	downstream_gene_variant	MODIFIER	AA	CC	AG
F0106187696CA	1	6188696	C	OsMADS91	Os01g0213300	upstream_gene_variant	MODIFIER	AA	CC	AG
R0106365263CA	1	6366263	A	OsGELP9	Os01g0216400	downstream_gene_variant	MODIFIER	AA	CC	AG
F0107164727AG	1	7165727	G	CCP1	Os01g0229300	downstream_gene_variant	MODIFIER	AA	GG	AC
R0107164727TC	1	7165727	C	CCP1	Os01g0229300	downstream_gene_variant	MODIFIER	AA	GG	AG
R0107335070TG	1	7336070	G	TRZ3	Os01g0232300	upstream_gene_variant	MODIFIER	AA	CC	AG
F0107443242AG	1	7444242	G	OsEnS-3	Os01g0234850	downstream_gene_variant	MODIFIER	AA	GG	AG
R0107444726TC	1	7445726	C	OsEnS-3	Os01g0234850	downstream_gene_variant	MODIFIER	AA	GG	AC
F0107577372TC	1	7578372	T	OsBamy4	Os01g0236800	downstream_gene_variant	MODIFIER	GG	AA	AG
R0108052241TC	1	8053241	C	OsHAC701	Os01g0246100	missense_variant	MODERATE	AA	GG	AG
F0108939181GA	1	8940181	A	Du1L	Os01g0263600	intron_variant	MODIFIER	GG	AA	AC
R0109113796GA	1	9114796	G	OsPrxII	Os01g0266600	downstream_gene_variant	MODIFIER	AA	GG	AG
R0109373851TC	1	9374875	C	OsClpR4	Os01g0271400	downstream_gene_variant	MODIFIER	AA	GG	AG
R0109864866CT	1	9865890	T	OsSub1	Os01g0278950	upstream_gene_variant	MODIFIER	GG	AA	AG
R0110971833CT	1	10972857	G	GPAT	Os01g0299300	downstream_gene_variant	MODIFIER	AA	GG	AG
R0111461870GA	1	11462894	G	SKC1	Os01g0307500	downstream_gene_variant	MODIFIER	AA	GG	AG
R0111655021AG	1	11656047	G	OsRLCK31	Os01g0310500	missense_variant	MODERATE	AA	GG	AG
R0114621439AC	1	14622465	A	RBOHB	Os01g0360200	downstream_gene_variant	MODIFIER	CC	AA	AG
R0118608326CT	1	18609372	C	OsDjC8	Os01g0521500	upstream_gene_variant	MODIFIER	AA	GG	AC
F0122091808AG	1	22092853	A	OsFtsH5	Os01g0574500	downstream_gene_variant	MODIFIER	AA	GG	AC
R0131862121AC	1	31863165	A	Osppc3	Os01g0758300	downstream_gene_variant	MODIFIER	CC	AA	AG
F0131927095GT	1	31928139	G	OsTLP12	Os01g0759100	missense_variant	MODERATE	AA	CC	AG
R0131927451AG	1	31928495	A	OsTLP12	Os01g0759100	missense_variant	MODERATE	GG	AA	AG
R0131946668TG	1	31947712	T	OsPK7	Os01g0759400	downstream_gene_variant	MODIFIER	CC	AA	AG
R0132071711AG	1	32072755	A	Glua1*	Os01g0762500	upstream_gene_variant	MODIFIER	GG	AA	AG
F0132251774GA	1	32252818	A	OsSRP-LGC	Os01g0765400	upstream_gene_variant	MODIFIER	GG	AA	AG
F0132328945GA	1	32329989	G	OsProCP1	Os01g0767100	downstream_gene_variant	MODIFIER	GG	AA	AG
R0132355570CT	1	32356614	C	RNAhA	Os01g0767700	upstream_gene_variant	MODIFIER	GG	AA	AG
F0132769263TC	1	32770307	T	OsM1	Os01g0775300	downstream_gene_variant	MODIFIER	GG	AA	AG
R0132773652TC	1	32774696	A	OsM1	Os01g0775300	downstream_gene_variant	MODIFIER	GG	AA	AC
R0133100225CT	1	33101269	C	Pi64	Os01g0781200	missense_variant	MODERATE	AA	GG	AG
R0133478441GT	1	33479485	G	OSTF1(t)	Os01g0788800	missense_variant	MODERATE	CC	AA	AG
F0133489654AC	1	33490698	A	OsFbox044	Os01g0789000	upstream_gene_variant	MODIFIER	CC	AA	AC
R0133869945CA	1	33870989	A	OsMC6	Os01g0799900	missense_variant	MODERATE	CC	AA	AG
R0133884218CT	1	33885262	C	OsPGK1	Os01g0800266	missense_variant	MODERATE	AA	GG	AG
F0134137548GT	1	34138592	G	PsbP	Os01g0805300	upstream_gene_variant	MODIFIER	AA	CC	AG
R0134147279CT	1	34148323	C	OsEnS-18	Os01g0805400	upstream_gene_variant	MODIFIER	AA	GG	AG
R0134147733AG	1	34148777	A	OsEnS-18	Os01g0805400	upstream_gene_variant	MODIFIER	GG	AA	AG
F0134147782AG	1	34148826	A	OsEnS-18	Os01g0805400	upstream_gene_variant	MODIFIER	GG	AA	AG
F0134148944TG	1	34149988	T	OsEnS-18	Os01g0805400	upstream_gene_variant	MODIFIER	CC	AA	AG
F0134440510TC	1	34441553	C	OsRLCK46	Os01g0810600	missense_variant	MODERATE	AA	GG	AG
F0134804154GT	1	34805197	G	BPM	Os01g0817700	upstream_gene_variant	MODIFIER	AA	CC	AG
R0134952294CT	1	34953337	T	EIP10	Os01g0819900	intron_variant	MODIFIER	AA	GG	AG
F0134984079TC	1	34985122	C	OsWRKY22	Os01g0820400	missense_variant	MODERATE	AA	GG	AG
R0135518058GA	1	35519101	A	OsRFP	Os01g0261100	downstream_gene_variant	MODIFIER	GG	AA	AG
F0136083082AG	1	36084125	G	OsRPL36.2	Os01g0840700	missense_variant	MODERATE	AA	GG	AC
R0136129798TC	1	36130841	C	OsMYB3R-2	Os01g0841500	downstream_gene_variant	MODIFIER	AA	GG	AG
R0136184147TC	1	36185190	C	OsFtsH3	Os01g0842600	missense_variant	MODERATE	AA	GG	AG
F0136485702TC	1	36486745	C	OsLTPd5	Os01g0849000	upstream_gene_variant	MODIFIER	AA	GG	AG
R0136952999TC	1	36954042	T	OsCDC6	Os01g0856000	missense_variant	MODERATE	GG	AA	AG
F0137521762AC	1	37522805	C	FR	Os01g0866400	downstream_gene_variant	MODIFIER	AA	CC	AC
F0137651971TC	1	37653014	C	OsSub10	Os01g0868800	downstream_gene_variant	MODIFIER	AA	GG	AG
F0137655701AG	1	37656744	A	OsSub11	Os01g0868900	synonymous_variant	LOW	GG	AA	AG
R0138260214AG	1	38261257	G	OsSWEET1a	Os01g0881300	downstream_gene_variant	MODIFIER	AA	GG	AG
R0138261916CT	1	38262959	T	SCL1	Os01g0881500	downstream_gene_variant	MODIFIER	GG	AA	AG
F0138326296TC	1	38327339	T	OsRLCK50	Os01g0883000	upstream_gene_variant	MODIFIER	GG	AA	AG
R0138327971AG	1	38329014	G	OsRLCK50	Os01g0883000	upstream_gene_variant	MODIFIER	AA	GG	AG
R0138522595TC	1	38523638	C	OsSTA38	Os01g0886600	downstream_gene_variant	MODIFIER	AA	GG	AG
F0139273249TC	1	39274292	C	OsABCC2	Os01g0902100	downstream_gene_variant	MODIFIER	AA	GG	AG
R0139273270CT	1	39274313	G	OsABCC2	Os01g0902100	downstream_gene_variant	MODIFIER	AA	GG	AC
R0139388840CT	1	39389883	G	RR26	Os01g0904700	synonymous_variant	LOW	AA	GG	AG
R0203708717GA	2	3708720	A	OsOTU1	Os02g0168600	missense_variant	MODERATE	AA	GG	AG
F0203954302CT	2	3954305	C	OsHMA5	Os02g0172600	downstream_gene_variant	MODIFIER	GG	AA	AG
R0204000033CA	2	4000036	C	CYP97B4	Os02g0173100	5_prime_UTR_variant	MODIFIER	CC	AA	AG
R0204004427GA	2	4004430	A	CYP97B4	Os02g0173100	5_prime_UTR_variant	MODIFIER	AA	GG	AG
R0205231082CT	2	5231085	C	U2	ENSRNA049472779	downstream_gene_variant	MODIFIER	AA	GG	AG
R0205246097GA	2	5246100	G	U2	ENSRNA049472779	downstream_gene_variant	MODIFIER	AA	GG	AG
F0205343977TC	2	5343978	T	SAP4	Os02g0195600	downstream_gene_variant	MODIFIER	GG	AA	AG
F0205353442AG	2	5353442	G	OsDjC17	Os02g0195800	synonymous_variant	LOW	AA	GG	AC
F0205409502GA	2	5409502	G	HMA4	Os02g0196600	synonymous_variant	LOW	AA	GG	AG
R0205409502CT	2	5409502	C	HMA4	Os02g0196600	synonymous_variant	LOW	AA	GG	AG
F0205491050AG	2	5491050	G	OsSTA53	Os02g0197900	downstream_gene_variant	MODIFIER	AA	GG	AC
F0205491168TG	2	5491168	G	OsSTA53	Os02g0197900	downstream_gene_variant	MODIFIER	AA	CC	AC
R0205588538TC	2	5588538	C	OsSTA54	Os02g0199800	intron_variant	MODIFIER	AA	GG	AG
F0205786567AG	2	5786567	A	RLS1	Os02g0203500	downstream_gene_variant	MODIFIER	GG	AA	AC
R0206058563AG	2	6058563	A	OsNTT2	Os02g0208100	synonymous_variant	LOW	GG	AA	AG
F0206063825GA	2	6063825	G	OsNTT2	Os02g0208100	synonymous_variant	LOW	AA	GG	AG
F0206706956AG	2	6706956	G	CGA1	Os02g0220400	synonymous_variant	LOW	AA	GG	AC
F0206727179GA	2	6727179	G	eEF1Bgamma	Os02g0220600	downstream_gene_variant	MODIFIER	AA	GG	AG
F0206804282TC	2	6804282	C	Os1900	Os02g0221900	downstream_gene_variant	MODIFIER	AA	GG	AC
R0207186445CT	2	7186445	T	OsRLCK70	Os02g0227900	upstream_gene_variant	MODIFIER	GG	AA	AG
R0207282488AG	2	7282488	G	TMT2	Os02g0229400	downstream_gene_variant	MODIFIER	AA	GG	AG
F0207711647CA	2	7711648	A	Docs1	Os02g0236100	missense_variant	MODERATE	CC	AA	AG
R0208059489CT	2	8059490	T	OsGluBX	Os02g0242600	upstream_gene_variant	MODIFIER	GG	AA	AG
R0208181658CT	2	8181659	T	PEPC-1	Os02g0244700	intron_variant	MODIFIER	GG	AA	AG
F0208582947CT	2	8582948	C	ONAC013	Os02g0252200	upstream_gene_variant	MODIFIER	AA	GG	AG
F0208986136GA	2	8986138	G	IIP2	Os02g0259100	downstream_gene_variant	MODIFIER	AA	GG	AG
R0209260529TC	2	9260531	T	rNBS41	Os02g0262800	missense_variant	MODERATE	GG	AA	AG
F0209651164TC	2	9651166	T	OsSub13	Os02g0269600	missense_variant	MODERATE	GG	AA	AG
R0209779907AG	2	9779909	A	OsSub17	Os02g0271000	missense_variant	MODERATE	GG	AA	AG
F0210274941AG	2	10274943	G	OsCPS1	Os02g0278700	missense_variant	MODERATE	AA	GG	AC
F0210360679CT	2	10360681	T	OsXTH13	Os02g0280200	upstream_gene_variant	MODIFIER	GG	AA	AG
R0210379208AG	2	10379210	T	OsGLYI2	Os02g0280500	intron_variant	MODIFIER	GG	AA	AG
F0210824427TC	2	10824429	T	RPS3A	Os02g0287000	synonymous_variant	LOW	GG	AA	AG
F0210871062AC	2	10871064	A	OsPME8	Os02g0288100	downstream_gene_variant	MODIFIER	CC	AA	AG
F0210871476TC	2	10871478	T	OsPME8	Os02g0288100	downstream_gene_variant	MODIFIER	GG	AA	CG
R0210871476AG	2	10871478	A	OsPME8	Os02g0288100	downstream_gene_variant	MODIFIER	GG	AA	AC
F0219190133TC	2	19196001	T	OsStr14	Os02g0525400	3_prime_UTR_variant	MODIFIER	GG	AA	AG
R0219190589AC	2	19196457	A	OsStr14	Os02g0525400	3_prime_UTR_variant	MODIFIER	CC	AA	AG
F0219588286CT	2	19594154	C	OsGLP2-1	Os02g0491600	upstream_gene_variant	MODIFIER	GG	AA	CG
F0219857919GA	2	19863787	G	OsE2F1	Os02g0537500	downstream_gene_variant	MODIFIER	GG	AA	AG
R0221784835TC	2	21790704	T	Oscyp71Z6	Os02g0570500	synonymous_variant	LOW	GG	AA	AG
R0221898835TC	2	21904704	C	CYP76M6	Os02g0571900	missense_variant	MODERATE	AA	GG	AC
F0222976537TG	2	22982406	T	OsIRL2	Os02g0593600	downstream_gene_variant	MODIFIER	CC	AA	AC
F0223107055TC	2	23112924	T	OsIDHc	Os02g0595500	downstream_gene_variant	MODIFIER	GG	AA	AC
F0223384157GA	2	23390026	A	OsPP2C17	Os02g0599151	missense_variant	MODERATE	GG	AA	AC
F0223396878AG	2	23402747	A	OsPP2C18	Os02g0599200	synonymous_variant	LOW	GG	AA	AG
R0223397835TC	2	23403704	C	OsPP2C18	Os02g0599200	synonymous_variant	LOW	AA	GG	AG
F0223397906CG	2	23403775	G	OsPP2C18	Os02g0599200	synonymous_variant	LOW	CC	GG	AG
F0223476341CA	2	23482210	C	OsG6PDH1	Os02g0600400	missense_variant	MODERATE	AA	CC	AC
R0223509285TC	2	23515154	T	OsISC43	Os02g0601100	missense_variant	MODERATE	GG	AA	AC
R0224514777CT	2	24520646	C	OsGELP40	Os02g0617400	downstream_gene_variant	MODIFIER	AA	GG	AC
F0224708684AG	2	24714553	A	OsSET10	Os02g0621100	missense_variant	MODERATE	GG	AA	AG
F0225099391GA	2	25105260	G	LOGL2	Os02g0628000	upstream_gene_variant	MODIFIER	AA	GG	AG
R0234609702AG	2	34615571	G	Pho1	Os02g0809700	upstream_gene_variant	MODIFIER	GG	AA	AG
R0234611077CT	2	34616946	T	Pho1	Os02g0809700	upstream_gene_variant	MODIFIER	AA	GG	AG
R0234612209AG	2	34618078	G	Pho1	Os02g0809700	upstream_gene_variant	MODIFIER	GG	AA	AC
F0234863694GA	2	34869563	G	OsWD40-58	Os02g0813800	missense_variant	MODERATE	GG	AA	AG
R0234958329GA	2	34964198	G	OsGELP45	Os02g0816200	downstream_gene_variant	MODIFIER	GG	AA	AG
F0235029582GC	2	35035451	C	OSMYOXIB	Os02g0816900	upstream_gene_variant	MODIFIER	GG	CC	AG
R0235037300TC	2	35043169	C	OSMYOXIB	Os02g0816900	upstream_gene_variant	MODIFIER	GG	AA	AG
F0235037397TC	2	35043266	T	OSMYOXIB	Os02g0816900	upstream_gene_variant	MODIFIER	AA	GG	AG
F0235039127AG	2	35044996	G	OSMYOXIB	Os02g0816900	upstream_gene_variant	MODIFIER	GG	AA	AG
R0235081505AG	2	35087374	A	OsI57	Os02g0817700	downstream_gene_variant	MODIFIER	AA	GG	AG
F0235092788AG	2	35098657	A	CYP97A4	Os02g0817900	downstream_gene_variant	MODIFIER	AA	GG	AG
F0235194213AG	2	35200082	G	OsRLCK89	Os02g0819900	upstream_gene_variant	MODIFIER	GG	AA	AG
F0235255507CA	2	35261376	C	OsRLCK90	Os02g0821400	downstream_gene_variant	MODIFIER	CC	AA	AG
F0235635121TC	2	35640990	T	OsRPA32	Os02g0829100	downstream_gene_variant	MODIFIER	AA	GG	AG
R0235741928CT	2	35747797	C	SIP16	Os02g0831400	downstream_gene_variant	MODIFIER	GG	AA	AG
R0235749956TC	2	35755825	T	SIP16	Os02g0831400	downstream_gene_variant	MODIFIER	AA	GG	AG
R0235791548TC	2	35797417	T	OsGSL7	Os02g0832400	downstream_gene_variant	MODIFIER	AA	GG	AG
F0300072308CT	3	73308	T	XPF	Os03g0100400	downstream_gene_variant	MODIFIER	GG	AA	AG
R0300855610GA	3	856612	G	OsENODL10	Os03g0115000	downstream_gene_variant	MODIFIER	GG	AA	AG
R0307103611GA	3	7104613	A	snoZ266	ENSRNA049473842	upstream_gene_variant	MODIFIER	GG	AA	AG
F0308197314CT	3	8198376	T	OsBgal8	Os03g0255100	missense_variant	MODERATE	GG	AA	AG
R0308397759TC	3	8398821	T	OsUCL7	Os03g0259100	downstream_gene_variant	MODIFIER	GG	AA	AC
R0308699348TG	3	8700410	G	OsRLCK106	Os03g0264300	upstream_gene_variant	MODIFIER	AA	CC	AC
R0308767045TC	3	8768107	T	OsCOI2	Os03g0265500	intron_variant	MODIFIER	GG	AA	AC
R0310471023GA	3	10472107	G	OsSCAR2	Os03g0298700	synonymous_variant	LOW	GG	AA	AC
F0310651469CT	3	10652553	T	PEX11-3	Os03g0302000	upstream_gene_variant	MODIFIER	GG	AA	AG
F0312870948AC	3	12872230	C	Arf75	Os03g0345100	downstream_gene_variant	MODIFIER	AA	CC	AC
R0317260723TG	3	17261913	G	BC1	Os03g0416200	upstream_gene_variant	MODIFIER	AA	CC	AC
F0317670760GT	3	17671978	G	OsMed8_1	Os03g0423800	3_prime_UTR_variant	MODIFIER	AA	CC	AG
R0317904892GT	3	17906110	T	OsTPS14	Os03g0428200	downstream_gene_variant	MODIFIER	CC	AA	AG
F0318686296TC	3	18687536	T	OsABCF2	Os03g0441500	synonymous_variant	LOW	GG	AA	AG
F0320263687CT	3	20265176	C	PRX49	Os03g0563600	upstream_gene_variant	MODIFIER	AA	GG	AG
R0320516207GT	3	20517696	G	OsXAT3	Os03g0567600	downstream_gene_variant	MODIFIER	AA	CC	AG
R0321081544GA	3	21083034	G	OsACBP3	Os03g0576600	missense_variant	MODERATE	AA	GG	AG
R0321911879AG	3	21913370	A	OsbHLH140	Os03g0591300	upstream_gene_variant	MODIFIER	GG	AA	AG
F0323533952TC	3	23535778	C	OsSTA105	Os03g0620500	synonymous_variant	LOW	AA	GG	AG
F0324167803AC	3	24169724	C	OsSTA106	Os03g0632666	downstream_gene_variant	MODIFIER	AA	CC	AC
F0324198152GA	3	24200073	A	OsFbox156	Os03g0633100	upstream_gene_variant	MODIFIER	GG	AA	AG
F0324350746TC	3	24352667	C	OsNek1	Os03g0636800	missense_variant	MODERATE	AA	GG	AC
F0324351310GA	3	24353231	A	OsNek1	Os03g0636800	missense_variant	MODERATE	GG	AA	AG
R0324836217AG	3	24838138	A	ATG6B	Os03g0644000	missense_variant	MODERATE	GG	AA	AG
F0324996164AG	3	24998084	A	FtsZ2-1	Os03g0646100	upstream_gene_variant	MODIFIER	GG	AA	AG
F0325044110GA	3	25046030	A	OsPPKL1	Os03g0646900	missense_variant	MODERATE	GG	AA	AC
R0325758416AG	3	25760398	A	OsCYP87C2	Os03g0658800	intron_variant	MODIFIER	AA	GG	AC
R0325804094TC	3	25806076	T	OsFdC1	Os03g0659200	upstream_gene_variant	MODIFIER	AA	GG	AG
F0326578972AG	3	26585918	A	OsH10	Os03g0673000	downstream_gene_variant	MODIFIER	GG	AA	AG
F0326617097TC	3	26624043	T	OsOSCA2.2	Os03g0673800	3_prime_UTR_variant	MODIFIER	GG	AA	AG
F0326621683TC	3	26628629	T	OsOSCA2.2	Os03g0673800	3_prime_UTR_variant	MODIFIER	GG	AA	AG
R0327163473GA	3	27170420	G	OsAGO11	Os03g0682600	missense_variant	MODERATE	AA	GG	AG
R0327257834CA	3	27264781	A	OsTIFY1A	Os03g0684000	downstream_gene_variant	MODIFIER	CC	AA	AG
F0327508864TG	3	27515811	T	OSA1	Os03g0689300	upstream_gene_variant	MODIFIER	CC	AA	AG
R0327512861GA	3	27519808	G	OSA1	Os03g0689300	upstream_gene_variant	MODIFIER	AA	GG	AG
F0327584886TC	3	27591833	C	OsSCL14	Os03g0690600	missense_variant	MODERATE	AA	GG	AG
R0328017854CT	3	28024800	C	OLE18	Os03g0699000	downstream_gene_variant	MODIFIER	AA	GG	AG
R0328105200GA	3	28112146	G	OsLOX1	Os03g0700700	upstream_gene_variant	MODIFIER	AA	GG	AG
R0328254629CA	3	28261575	C	TMS10L	Os03g0703200	upstream_gene_variant	MODIFIER	AA	CC	AG
R0328568195CT	3	28575142	C	OsRH21	Os03g0708600	upstream_gene_variant	MODIFIER	AA	GG	AG
F0335356454CA	3	35363585	C	OsWAK28	Os03g0841100	downstream_gene_variant	MODIFIER	AA	CC	AC
R0335689698GA	3	35696829	A	Bph14	Os03g0848700	downstream_gene_variant	MODIFIER	GG	AA	AC
R0335690557GA	3	35697688	G	Bph14	Os03g0848700	downstream_gene_variant	MODIFIER	AA	GG	AG
F0335894659TG	3	35901790	T	OsAGP31	Os03g0852400	upstream_gene_variant	MODIFIER	CC	AA	AG
F0335916625TG	3	35923756	T	OsTET6	Os03g0853200	stop_lost	HIGH	CC	AA	AG
F0336112840GA	3	36119914	A	OsKu80	Os03g0856200	upstream_gene_variant	MODIFIER	GG	AA	AG
R0402391814CT	4	2396219	T	OsDAO3	Os04g0136200	downstream_gene_variant	MODIFIER	GG	AA	AC
R0402480169CT	4	2484571	C	OsPLL4.2	Os04g0137201	intron_variant	MODIFIER	GG	AA	AG
F0404406154GA	4	4410550	G	OsPUL	Os04g0164900	intron_variant	MODIFIER	AA	GG	AG
F0404412157TC	4	4416553	C	OsPUL	Os04g0164900	intron_variant	MODIFIER	AA	GG	AG
F0404413709TC	4	4418105	C	OsPUL	Os04g0164900	intron_variant	MODIFIER	AA	GG	AG
F0404736003CT	4	4740564	C	ETR2	Os04g0169100	stop_gained	HIGH	AA	GG	AG
F0404919674CT	4	4924235	T	OsAT19	Os04g0172400	synonymous_variant	LOW	GG	AA	CG
R0405427785CT	4	5432344	T	OsKS4	Os04g0179700	downstream_gene_variant	MODIFIER	GG	AA	AG
R0405481815GA	4	5486374	A	CYP99A2	Os04g0180400	upstream_gene_variant	MODIFIER	GG	AA	AC
R0406472856CT	4	6477413	C	OsAT11	Os04g0194466	downstream_gene_variant	MODIFIER	AA	GG	AC
F0418610395CT	4	18782350	C	OsRALF-14	Os04g0382900	upstream_gene_variant	MODIFIER	GG	AA	AG
F0419521672CT	4	19693637	T	PS1	Os04g0398700	downstream_gene_variant	MODIFIER	AA	GG	AG
R0421105126CT	4	21277072	C	OsbHLH145	Os04g0429300	upstream_gene_variant	MODIFIER	GG	AA	AG
R0421291869CT	4	21463818	T	PDIL5	Os02g0550300	downstream_gene_variant	MODIFIER	GG	AA	AG
F0421377894CT	4	21549844	C	OsRecQl4	Os04g0433800	stop_gained	HIGH	GG	AA	AG
F0423324061TG	4	23509204	T	OsMYB80	Os04g0470600	downstream_gene_variant	MODIFIER	AA	CC	AT
F0429481073CT	4	29666205	T	OsPUP6	Os04g0587400	upstream_gene_variant	MODIFIER	GG	AA	AG
F0429572453GA	4	29757584	A	OsABCC7	Os04g0588700	upstream_gene_variant	MODIFIER	GG	AA	AG
R0429572990GA	4	29758121	A	OsABCC7	Os04g0588700	upstream_gene_variant	MODIFIER	GG	AA	AC
R0505337961TC	5	5337983	T	OSPBB1	Os05g0187000	downstream_gene_variant	MODIFIER	AA	GG	AG
F0505389716CT	5	5389738	C	OsDER1	Os05g0187800	downstream_gene_variant	MODIFIER	GG	AA	AG
F0517515006GA	5	17575363	A	Os5bglu21	Os05g0366000	downstream_gene_variant	MODIFIER	AA	GG	AG
F0526097285GC	5	26159865	G	OsRLCK190	Os05g0525800	upstream_gene_variant	MODIFIER	GG	CC	AC
F0526869401CT	5	26932044	C	OsLEA3-1	Os05g0542500	upstream_gene_variant	MODIFIER	AA	GG	AG
F0526904933CT	5	26967577	T	OsWD40-121	Os05g0543300	downstream_gene_variant	MODIFIER	GG	AA	AG
R0526904933GA	5	26967577	A	OsWD40-121	Os05g0543300	downstream_gene_variant	MODIFIER	GG	AA	AG
R0527142814TC	5	27205458	C	OsABCB18	Os05g0548300	upstream_gene_variant	MODIFIER	AA	GG	AC
R0528323321TG	5	28385966	G	Os_F0697	Os05g0570350	downstream_gene_variant	MODIFIER	AA	CC	AG
F0528425162CT	5	28487807	T	OsFbox282	Os05g0571700	downstream_gene_variant	MODIFIER	GG	AA	AG
F0600663360GT	6	664359	G	OsCSLD2	Os06g0111800	missense_variant	MODERATE	AA	CC	AG
R0601543759TC	6	1544758	T	OsISI1	Os06g0129300	downstream_gene_variant	MODIFIER	AA	GG	AG
R0602234192CT	6	2235191	T	OsRLCK195	Os06g0142500	missense_variant	MODERATE	GG	AA	AG
R0603601127AC	6	3602126	C	CAK1	Os06g0171700	upstream_gene_variant	MODIFIER	AA	CC	AG
R0610374992TC	6	10375991	T	Nbs1-Pi9	Os06g0286500	upstream_gene_variant	MODIFIER	GG	AA	AG
F0610378142TC	6	10379141	T	Nbs1-Pi9	Os06g0286500	upstream_gene_variant	MODIFIER	GG	AA	AG
R0614080901AG	6	14081900	G	OsGLK1	Os06g0348800	synonymous_variant	LOW	AA	GG	AG
R0614286511TG	6	14287510	G	OsGELP83	Os06g0351500	intron_variant	MODIFIER	AA	CC	AG
R0615720234TC	6	15721232	C	OsMSRB1	Os06g0472000	downstream_gene_variant	MODIFIER	AA	GG	AG
F0615782000TC	6	15782998	T	prx79	Os06g0472900	downstream_gene_variant	MODIFIER	GG	AA	AG
R0615871543AG	6	15872541	G	SIP2	Os10g0419400	downstream_gene_variant	MODIFIER	AA	GG	AG
R0616264262GT	6	16265260	T	OsPUB74	Os06g0480000	missense_variant	MODERATE	CC	AA	AG
R0616650165CT	6	16651163	G	OsFDH	Os06g0486800	synonymous_variant	LOW	AA	GG	AG
R0616680234CT	6	16681232	T	FDH2	Os06g0486900	5_prime_UTR_variant	MODIFIER	GG	AA	AG
F0617055119AG	6	17056116	G	OsFbox310	Os06g0492900	upstream_gene_variant	MODIFIER	AA	GG	AG
F0617159654GA	6	17160651	A	Pi-d2	Os06g0494100	downstream_gene_variant	MODIFIER	GG	AA	AG
R0617510096CA	6	17511093	C	NOC3	Os06g0498500	synonymous_variant	LOW	AA	CC	AC
R0619103496GA	6	19104493	A	OsC3H43	Os06g0520600	upstream_gene_variant	MODIFIER	GG	AA	AG
R0619739110TC	6	19740107	C	OsNAC7	Os06g0530400	downstream_gene_variant	MODIFIER	AA	GG	AG
R0619865846GA	6	19866843	G	OsGELP85	Os06g0531900	downstream_gene_variant	MODIFIER	AA	GG	AG
F0621542945GA	6	21543942	G	OsABCC11	Os06g0561800	intron_variant	MODIFIER	AA	GG	AG
F0621762428AG	6	21763425	A	Os5100	Os06g0565100	upstream_gene_variant	MODIFIER	GG	AA	AC
R0622120161AG	6	22121158	A	OsbHLH030	Os06g0570900	upstream_gene_variant	MODIFIER	AA	GG	AG
R0623022880CT	6	23023877	T	LC3	Os06g0595900	downstream_gene_variant	MODIFIER	GG	AA	AG
R0623724090CT	6	23725087	C	OsSPX1	Os06g0603600	missense_variant	MODERATE	AA	GG	AG
R0623875055TC	6	23876052	T	OsSOS2	Os06g0606000	downstream_gene_variant	MODIFIER	GG	AA	AG
F0625870249AC	6	25871246	C	HT1	Os06g0636600	downstream_gene_variant	MODIFIER	AA	CC	AC
R0625963713CT	6	25964710	C	OsCYL2	Os06g0638700	downstream_gene_variant	MODIFIER	GG	AA	AG
F0626785319GA	6	26786316	A	OsWD40-133	Os06g0653800	upstream_gene_variant	MODIFIER	GG	AA	AG
F0629738646GA	6	29739644	A	C3H46	Os06g0704300	missense_variant	MODERATE	GG	AA	AG
R0630819786AC	6	30820784	C	ILA1	Os06g0724900	missense_variant	MODERATE	AA	CC	AG
R0701314166GA	7	1315166	A	OsDjC57	Os07g0124800	intron_variant	MODIFIER	AA	GG	AC
F0704593516CT	7	4594515	C	SIK2	Os07g0186200	missense_variant	MODERATE	GG	AA	AG
R0704686080GA	7	4687079	G	PHF1	Os07g0187700	intron_variant	MODIFIER	GG	AA	AG
R0711618172AG	7	11619166	G	MEG2	Os07g0296900	upstream_gene_variant	MODIFIER	GG	AA	AG
R0713028709CT	7	13029702	C	PARP1	Os07g0413700	intron_variant	MODIFIER	GG	AA	AG
R0713557262GA	7	13558255	G	OsEnS-105	Os07g0421600	upstream_gene_variant	MODIFIER	GG	AA	AG
F0724396482CT	7	24397476	C	Os_F0793	Os07g0598200	upstream_gene_variant	MODIFIER	GG	AA	AG
F0724562791TG	7	24563785	T	DHFR	Os07g0602000	downstream_gene_variant	MODIFIER	AA	CC	AG
F0724666074GA	7	24667068	G	GL7	Os07g0603300	downstream_gene_variant	MODIFIER	AA	GG	AC
R0727699943CT	7	27700936	T	NTRC	Os07g0657900	downstream_gene_variant	MODIFIER	GG	AA	AG
F0727795366CT	7	27796359	C	OsANN6	Os07g0659600	downstream_gene_variant	MODIFIER	AA	GG	AG
R0727796266CT	7	27797259	T	OsANN6	Os07g0659600	downstream_gene_variant	MODIFIER	GG	AA	AG
F0802149069GA	8	2150066	G	OsPP2A-B'theta	Os08g0122000	missense_variant	MODERATE	GG	AA	AG
F0803031996CT	8	3032993	T	OsUCL28	Os08g0138400	downstream_gene_variant	MODIFIER	GG	AA	AG
F0803108284TC	8	3109281	C	OsUCL28	Os08g0138400	downstream_gene_variant	MODIFIER	AA	GG	AC
R0728382827AG	7	28383819	G	OsRH45	Os08g0154200	downstream_gene_variant	MODIFIER	AA	GG	AG
R0801207078CT	8	1208076	T	OsTOP1	Os08g0154600	upstream_gene_variant	MODIFIER	GG	AA	AG
R0802149069CT	8	2150066	C	OsTOP1	Os08g0154600	upstream_gene_variant	MODIFIER	GG	AA	AC
R0805341128TC	8	5342125	T	VAL1	Os08g0191200	synonymous_variant	LOW	AA	GG	AG
F0805356573AG	8	5357570	G	SSIIIA	Os08g0191433	missense_variant	MODERATE	GG	AA	AG
R0805418593AC	8	5419590	A	OS-NUC	Os08g0192900	downstream_gene_variant	MODIFIER	AA	CC	AG
F0805435818CT	8	5436815	T	OsFbox409	Os08g0193200	downstream_gene_variant	MODIFIER	GG	AA	AT
F0805620300CA	8	5621297	C	OsFbox421	Os08g0197100	missense_variant	MODERATE	CC	AA	AG
F0805628196AG	8	5629193	G	OsFbox422	Os08g0197200	upstream_gene_variant	MODIFIER	GG	AA	AG
R0805700725GA	8	5701722	G	GLO6	Os08g0198700	downstream_gene_variant	MODIFIER	GG	AA	AG
R0806210045TC	8	6211040	T	OsHAK12	Os08g0206400	upstream_gene_variant	MODIFIER	GG	AA	AG
R0807539196AG	8	7540191	A	OsOSC12/OsPTS1	Os08g0223900	synonymous_variant	LOW	AA	GG	AG
F0807561141TC	8	7562136	C	OsDPK1	Os08g0224100	upstream_gene_variant	MODIFIER	AA	GG	AG
F0808487502TC	8	8488498	T	OsXTH4	Os08g0240500	upstream_gene_variant	MODIFIER	AA	GG	AG
R0808811684GA	8	8812680	G	OsSET29	Os08g0244400	downstream_gene_variant	MODIFIER	AA	GG	AG
R0809129929TG	8	9130925	T	OsSTA208	Os08g0249600	downstream_gene_variant	MODIFIER	CC	AA	AC
R0810163496AG	8	10164492	G	OsRad21-3	Os08g0266700	splice_region_variant,intron_variant	LOW	AA	GG	AC
F0811980335TG	8	11981330	G	YR36	Os08g0296700	missense_variant	MODERATE	AA	CC	AG
F0812418349TC	8	12419445	T	OsSPS8	Os08g0301500	missense_variant	MODERATE	GG	AA	AG
F0814490969CT	8	14493683	T	OsFbox437	Os08g0328600	synonymous_variant	LOW	GG	AA	AG
R0824675835AC	8	24678549	C	Os_F0779	Os08g0499900	synonymous_variant	LOW	CC	AA	AC
F0824687957GA	8	24690671	A	OsPEX5	Os08g0500100	synonymous_variant	LOW	AA	GG	AG
R0825244752TC	8	25247466	A	OsLOX8	Os08g0509100	upstream_gene_variant	MODIFIER	GG	AA	AG
R0825425728AG	8	25428442	A	HMGR	Os02g0713900	downstream_gene_variant	MODIFIER	GG	AA	AC
R0900924951TC	9	925951	C	U5	ENSRNA049468640	upstream_gene_variant	MODIFIER	AA	GG	AG
F0904174724AG	9	4175724	A	U5	ENSRNA049468640	upstream_gene_variant	MODIFIER	GG	AA	AG
R0905156449GT	9	5157449	T	OsPHS8	Os08g0520900	downstream_gene_variant	MODIFIER	CC	AA	AG
R0825891416TC	8	25894130	C	OsCYL4	Os09g0110300	downstream_gene_variant	MODIFIER	AA	GG	AG
F0825891703AG	8	25894417	G	OSINV1	Os09g0255000	upstream_gene_variant	MODIFIER	AA	GG	AG
R0900444346CT	9	445346	T	OsWD40-169	Os09g0296900	missense_variant	MODERATE	GG	AA	AC
R0909646854GA	9	9647855	A	OsRab11C2	Os09g0327100	downstream_gene_variant	MODIFIER	GG	AA	AG
F0909648232GA	9	9649233	A	OsRab11C2	Os09g0327100	downstream_gene_variant	MODIFIER	GG	AA	AT
F0909648563TC	9	9649564	C	OsRab11C2	Os09g0327100	downstream_gene_variant	MODIFIER	AA	GG	AG
F0909648769GA	9	9649770	A	OsRab11C2	Os09g0327100	downstream_gene_variant	MODIFIER	GG	AA	AG
R0909648786CT	9	9649787	G	OsRab11C2	Os09g0327100	downstream_gene_variant	MODIFIER	AA	GG	AG
F0909668051TC	9	9669052	C	Pi3	Os09g0327600	downstream_gene_variant	MODIFIER	AA	GG	AG
R0909668452TA	9	9669453	A	Pi3	Os09g0327600	downstream_gene_variant	MODIFIER	AA	TT	AG
F0909671945TC	9	9672946	C	Pi3	Os09g0327600	downstream_gene_variant	MODIFIER	AA	GG	AG
R0909672081TC	9	9673082	T	Pi3	Os09g0327600	downstream_gene_variant	MODIFIER	GG	AA	AG
F0909673371AG	9	9674372	G	Pi3	Os09g0327600	downstream_gene_variant	MODIFIER	AA	GG	AG
F0909778250CT	9	9779251	T	OsBURP14	Os09g0329000	upstream_gene_variant	MODIFIER	GG	AA	AG
R0909779359GA	9	9780360	G	OsBURP14	Os09g0329000	upstream_gene_variant	MODIFIER	AA	GG	AG
F0909779591AG	9	9780592	A	OsBURP14	Os09g0329000	upstream_gene_variant	MODIFIER	GG	AA	AG
R0910848895AG	9	10849896	A	CAB1R	Os09g0346500	downstream_gene_variant	MODIFIER	AA	GG	AG
R1018716175GA	10	18787618	G	OsPRR95	Os09g0532400	missense_variant	MODERATE	AA	GG	AG
R0921847204GA	9	21847685	G	OsFbox531	Os10g0141600	downstream_gene_variant	MODIFIER	AA	GG	AG
R1002555241CA	10	2556264	C	OsWAK102	Os10g0143866	upstream_gene_variant	MODIFIER	AA	CC	AC
F1002662183CT	10	2663206	C	qUVR-10	Os10g0167600	downstream_gene_variant	MODIFIER	AA	GG	AG
R1011585199CT	10	11656384	C	OsRab18B1	Os10g0456600	downstream_gene_variant	MODIFIER	GG	AA	AC
R1016619029AG	10	16690256	C	OsRab18B1	Os10g0456600	downstream_gene_variant	MODIFIER	GG	AA	AG
R1018612953GA	10	18684396	C	OsTIP3	Os10g0492600	upstream_gene_variant	MODIFIER	AA	GG	AG
F1018680102GC	10	18751545	G	ABCG26	Os10g0494300	upstream_gene_variant	MODIFIER	GG	CC	AG
F1018737229GA	10	18808672	G	OsKTN80a	Os10g0494800	downstream_gene_variant	MODIFIER	AA	GG	AC
F1018766728TC	10	18838172	A	Rf4	Os10g0495200	upstream_gene_variant	MODIFIER	GG	AA	AG
F1018992142CG	10	19063585	C	RF1b	Os10g0499500	upstream_gene_variant	MODIFIER	CC	GG	AG
R1019027777CA	10	19099220	C	OsGRXS17	Os10g0500700	upstream_gene_variant	MODIFIER	AA	CC	AG
R1019038444TA	10	19109887	T	PPR8	Os10g0501000	upstream_gene_variant	MODIFIER	TT	AA	AG
R1019120148GA	10	19191592	A	OsFbox557	Os10g0502900	missense_variant	MODERATE	GG	AA	AC
R1019288708GT	10	19360153	G	OsValRS3	Os10g0506200	upstream_gene_variant	MODIFIER	AA	CC	AC
F1019366834TC	10	19438279	C	OsDjC73	Os10g0507800	synonymous_variant	LOW	AA	GG	AG
F1019686966TG	10	19758466	G	OsRFPHC-10	Os10g0512800	missense_variant	MODERATE	AA	CC	AC
R1020000969GT	10	20072471	T	ERCC1	Os10g0518900	missense_variant	MODERATE	CC	AA	AG
F1020110549GT	10	20182051	T	XBOS33	Os10g0521600	downstream_gene_variant	MODIFIER	CC	AA	AG
F1020610258CT	10	20681779	T	ONAC018	Os10g0532000	upstream_gene_variant	MODIFIER	GG	AA	AG
R1020610723GA	10	20682244	A	ONAC018	Os10g0532000	upstream_gene_variant	MODIFIER	GG	AA	AG
R1020612329TC	10	20683850	C	OsHDMA704	Os10g0532100	missense_variant	MODERATE	AA	GG	AG
R1020613446GA	10	20684967	A	OsHDMA704	Os10g0532100	missense_variant	MODERATE	GG	AA	AG
R1020614985GT	10	20686506	T	OsHDMA704	Os10g0532100	missense_variant	MODERATE	CC	AA	AC
R1021225453GA	10	21296975	A	OsPP2C72	Os10g0544900	missense_variant	MODERATE	GG	AA	AG
F1021249281GA	10	21320803	A	OsXTH20	Os10g0545500	missense_variant	MODERATE	GG	AA	AG
R1021352900CA	10	21424423	C	LSI3	Os10g0547500	downstream_gene_variant	MODIFIER	AA	CC	AG
R1021377308GA	10	21448831	A	OsBSR-K1	Os10g0548200	missense_variant,splice_region_variant	MODERATE	GG	AA	AG
F1021402511CT	10	21474034	C	RLCK306	Os10g0548700	upstream_gene_variant	MODIFIER	AA	GG	AG
R1021408532GA	10	21480055	G	OsPUB58	Os10g0548850	missense_variant	MODERATE	AA	GG	AG
R1102215835AG	11	2219977	G	OsCAX8	Os11g0148000	downstream_gene_variant	MODIFIER	GG	AA	AG
F1104547516CT	11	4551614	T	OsOSC7	Os11g0189600	intron_variant	MODIFIER	GG	AA	AG
F1104732998GA	11	4737096	A	OsRLCK315	Os11g0194900	missense_variant	MODERATE	GG	AA	AG
F1104968422CA	11	4972611	C	ESP2	Os11g0199200	missense_variant	MODERATE	CC	AA	AC
F1106531484GC	11	6535732	C	OsSRP-PSG	Os11g0224800	downstream_gene_variant	MODIFIER	GG	CC	CG
R1106539457TC	11	6543705	C	OsRLCK319	Os11g0225000	upstream_gene_variant	MODIFIER	AA	GG	AG
R1106539923CT	11	6544171	C	OsRLCK319	Os11g0225000	upstream_gene_variant	MODIFIER	AA	GG	AC
R1106976848GA	11	6981103	A	OsFbox595	Os11g0231600	downstream_gene_variant	MODIFIER	AA	GG	AC
R1107109465CA	11	7113720	A	OsRLCK320	Os11g0233800	upstream_gene_variant	MODIFIER	AA	CC	AC
R1107246678GA	11	7250933	G	sps11	Os11g0236100	downstream_gene_variant	MODIFIER	GG	AA	AG
R1108078933GA	11	8083188	G	OsPGL12	Os11g0249400	downstream_gene_variant	MODIFIER	AA	GG	AG
R1108967416GA	11	8972803	G	OsFbox598	Os11g0264200	downstream_gene_variant	MODIFIER	GG	AA	AG
R1109683378GA	11	9688801	G	OsRLCK321	Os11g0274100	missense_variant	MODERATE	AA	GG	AG
F1109686444GT	11	9691867	G	OsRLCK321	Os11g0274100	missense_variant	MODERATE	CC	AA	AC
F1109794134AG	11	9799557	A	OsSEC3B	Os11g0276000	missense_variant	MODERATE	GG	AA	AG
R1109794136TC	11	9799559	T	OsSEC3B	Os11g0276000	missense_variant	MODERATE	GG	AA	AG
R1110862588CA	11	10868271	A	OsPLT6	Os11g0295900	upstream_gene_variant	MODIFIER	CC	AA	AG
F1113514765AG	11	13978444	A	OsSCP56	Os11g0432900	downstream_gene_variant	MODIFIER	GG	AA	AG
F1113577797AC	11	14041476	C	OsRPL38	Os11g0433900	upstream_gene_variant	MODIFIER	AA	CC	AG
R1114325776CT	11	14789462	G	RSS3	Os11g0446000	upstream_gene_variant	MODIFIER	AA	GG	AC
F1114423951TG	11	14887637	T	OsRALF-1	Os11g0447300	upstream_gene_variant	MODIFIER	CC	AA	AG
F1114506835AG	11	14970521	A	OsSIG2A	Os11g0448400	upstream_gene_variant	MODIFIER	AA	GG	AG
F1114512913AG	11	14976599	A	OsSIG2A	Os11g0448400	upstream_gene_variant	MODIFIER	GG	AA	AG
F1114611638CT	11	15075324	C	OsRALF-32	Os11g0449600	synonymous_variant	LOW	AA	GG	AG
R1115975667CT	11	16440790	T	OsKS8	Os11g0474800	upstream_gene_variant	MODIFIER	GG	AA	AG
F1116456354GT	11	16921474	G	RPS5A	Os11g0482000	upstream_gene_variant	MODIFIER	AA	CC	AG
F1117636130AG	11	18102272	G	OsRAM1	Os11g0507300	downstream_gene_variant	MODIFIER	AA	GG	AG
R1119664962CT	11	20131040	C	OsABCE2	Os11g0546000	missense_variant	MODERATE	AA	GG	AG
R1119671620CT	11	20137698	G	OsABCE2	Os11g0546000	missense_variant	MODERATE	AA	GG	AC
R1119713489AG	11	20179567	G	GF14D	Os11g0546900	stop_retained_variant	LOW	AA	GG	AG
R1119878464GA	11	20344539	A	OsPAP3a	Os11g0549615	downstream_gene_variant	MODIFIER	GG	AA	AG
R1120980060TC	11	21446183	C	RFC1	Os11g0572100	intron_variant	MODIFIER	AA	GG	AG
R1120998166AG	11	21464289	A	OsEXO70FX8	Os11g0572200	synonymous_variant	LOW	GG	AA	AC
R1121224407GT	11	21690530	G	OsSTA263	Os11g0575900	missense_variant	MODERATE	AA	CC	AG
F1121688905TC	11	22155034	T	OsETOL3	Os11g0585900	upstream_gene_variant	MODIFIER	GG	AA	AC
R1121705940CT	11	22172069	C	OsPP2C76	Os11g0586100	upstream_gene_variant	MODIFIER	AA	GG	AG
R1121763475AG	11	22229604	A	D27	Os11g0587000	upstream_gene_variant	MODIFIER	GG	AA	AG
R1124797200TG	11	25263360	T	Pi-kh	Os11g0639100	downstream_gene_variant	MODIFIER	AA	CC	AG
F1124797350CT	11	25263510	C	Pi-kh	Os11g0639100	downstream_gene_variant	MODIFIER	GG	AA	AG
R1126708677CA	11	27180290	C	OsRecQ1	Os11g0672700	downstream_gene_variant	MODIFIER	CC	AA	AG
R1127181488GT	11	27653101	T	Os11bglu36	Os11g0683500	downstream_gene_variant	MODIFIER	CC	AA	AG
R1127520537GA	11	27992151	A	Pik	Os11g0689000	downstream_gene_variant	MODIFIER	AA	GG	AG
R1127521647AG	11	27993261	G	Pik	Os11g0689000	downstream_gene_variant	MODIFIER	GG	AA	AC
F1127522140TC	11	27993754	C	Pik	Os11g0689000	downstream_gene_variant	MODIFIER	GG	AA	AG
R1127522175TC	11	27993789	T	Pik	Os11g0689000	downstream_gene_variant	MODIFIER	AA	GG	AG
R1127522234GA	11	27993848	A	Pik	Os11g0689000	downstream_gene_variant	MODIFIER	AA	GG	AG
R1127522519GA	11	27994133	A	Pik	Os11g0689000	downstream_gene_variant	MODIFIER	AA	GG	AG
F1127526945AC	11	27998559	C	OsPCBP	Os11g0689300	downstream_gene_variant	MODIFIER	CC	AA	AG
R1127527145AG	11	27998759	G	OsPCBP	Os11g0689300	downstream_gene_variant	MODIFIER	GG	AA	AG
R1127527972GA	11	27999586	A	OsPCBP	Os11g0689300	downstream_gene_variant	MODIFIER	AA	GG	AC
R1127528146CT	11	27999760	T	OsPCBP	Os11g0689300	downstream_gene_variant	MODIFIER	AA	GG	AC
F1127528705TC	11	28000319	C	OsPCBP	Os11g0689300	downstream_gene_variant	MODIFIER	GG	AA	AG
R1127528867AG	11	28000481	G	OsPCBP	Os11g0689300	downstream_gene_variant	MODIFIER	GG	AA	AG
R1127531898GA	11	28003512	A	OsRH40	Os11g0689400	upstream_gene_variant	MODIFIER	AA	GG	AG
R1127532147AG	11	28003761	G	OsRH40	Os11g0689400	upstream_gene_variant	MODIFIER	GG	AA	AG
R1127533221CT	11	28004835	T	OsRH40	Os11g0689400	upstream_gene_variant	MODIFIER	AA	GG	AG
F1127534137GC	11	28005751	C	OsRH40	Os11g0689400	upstream_gene_variant	MODIFIER	GG	CC	AG
F1127534895GA	11	28006509	G	OsRH40	Os11g0689400	upstream_gene_variant	MODIFIER	GG	AA	AG
R1127534897CA	11	28006511	A	OsRH40	Os11g0689400	upstream_gene_variant	MODIFIER	AA	CC	AG
F1200628868GT	12	629868	G	Pox	Os12g0112000	upstream_gene_variant	MODIFIER	--	CC	AG
R1203026444AC	12	3027442	C	OsbHLH150	Os12g0160400	missense_variant	MODERATE	AA	CC	AG
F1208414651TG	12	8417245	T	OsRLCK366	Os12g0249900	synonymous_variant	LOW	CC	AA	AG
R1208828293GA	12	8830886	C	CBP1	Os12g0257000	missense_variant	MODERATE	AA	GG	AG
R1209775913GA	12	9778503	G	OGR1	Os12g0270200	upstream_gene_variant	MODIFIER	AA	GG	AG
R1209775979CT	12	9778569	C	OGR1	Os12g0270200	upstream_gene_variant	MODIFIER	AA	GG	AG
R1209780724AC	12	9783314	A	OGR1	Os12g0270200	upstream_gene_variant	MODIFIER	CC	AA	CG
F1209781046AG	12	9783636	G	OGR1	Os12g0270200	upstream_gene_variant	MODIFIER	AA	GG	AG
R1210469880AG	12	10472467	G	JMJ702	Os12g0279100	missense_variant	MODERATE	AA	GG	AG
F1210608800CG	12	10611387	G	PI-TA	Os12g0281300	3_prime_UTR_variant	MODIFIER	GG	CC	AG
F1210609167AC	12	10611754	C	PI-TA	Os12g0281300	3_prime_UTR_variant	MODIFIER	AA	CC	AG
F1210650259TC	12	10652846	T	OsMIR	Os12g0282000	upstream_gene_variant	MODIFIER	GG	AA	AG
F1210711163GA	12	10713750	A	OsNTP13	Os12g0283100	downstream_gene_variant	MODIFIER	GG	AA	AG
F1210711625AC	12	10714212	C	OsNTP13	Os12g0283100	downstream_gene_variant	MODIFIER	AA	CC	AG
R1212204540CT	12	12207202	C	OsC3H66	Os12g0405100	downstream_gene_variant	MODIFIER	GG	AA	AG
F1213099748CT	12	13102409	C	Os12bglu38	Os12g0420100	upstream_gene_variant	MODIFIER	GG	AA	AG
R1213623240AG	12	13625902	G	OsSub63	Os12g0427600	3_prime_UTR_variant	MODIFIER	GG	AA	AG
F1213778564CA	12	13781226	C	OsBgal13	Os12g0429200	downstream_gene_variant	MODIFIER	AA	CC	AG
R1213778564GT	12	13781226	G	OsBgal13	Os12g0429200	downstream_gene_variant	MODIFIER	AA	CC	AG
R1214911472CA	12	14914131	C	OsFIGNL1	Os12g0443800	intron_variant	MODIFIER	AA	CC	AG
F1218822612TC	12	18851177	C	OsFbox655	Os12g0496700	missense_variant	MODERATE	GG	AA	AC
F1219126835GA	12	19155401	G	OsCPA4	Os12g0502500	missense_variant	MODERATE	GG	AA	AG
R1219126835CT	12	19155401	C	OsCPA4	Os12g0502500	missense_variant	MODERATE	GG	AA	AG
R1225863371TC	12	25896977	T	OsDjC83	Os12g0612400	downstream_gene_variant	MODIFIER	GG	AA	AG
R1225871148TC	12	25904754	T	OsDjC83	Os12g0612400	downstream_gene_variant	MODIFIER	GG	AA	AG
F1226748335CA	12	26781937	C	APC5	Os12g0626300	missense_variant,splice_region_variant	MODERATE	AA	CC	AC

## Sheet: 80 genes 
#Uploaded_variation	chr	Location	Allele	SYMBOL	Gene	Consequence	IMPACT	H479A	Nan615	Dianheyou615	Trait
R0100738694GA	1	739694	C	OsRLCK4	Os01g0113400	missense_variant	MODERATE	AA	GG	AG
R0100873522CT	1	874522	G	Os8Tak3	Os01g0116000	missense_variant	MODERATE	AA	GG	AC
F0102153332CA	1	2154332	C	AP2/EREBP#077	Os01g0140700	missense_variant	MODERATE	CC	AA	AG
R0104971013CT	1	4972013	T	OsMYB1R1	Os01g0192300	missense_variant	MODERATE	AA	GG	AG	Flowering time, vegetative to reproductive phase transition trait, grain yield, basic vegetative phase.
R0105809426TC	1	5810426	T	OsCIPK05	Os01g0206700	missense_variant	MODERATE	AA	GG	AG	Bacterial leaf streak disease resistance
R0108052241TC	1	8053241	C	OsHAC701	Os01g0246100	missense_variant	MODERATE	AA	GG	AG	Eukaryotic transcription.
R0111655021AG	1	11656047	G	OsRLCK31	Os01g0310500	missense_variant	MODERATE	AA	GG	AG	Abiotic stress biotic stress
F0131927095GT	1	31928139	G	OsTLP12	Os01g0759100	missense_variant	MODERATE	AA	CC	AG	Abiotic stress trait,drought tolerance, cold tolerance
R0131927451AG	1	31928495	A	OsTLP12	Os01g0759100	missense_variant	MODERATE	GG	AA	AG
R0133100225CT	1	33101269	C	Pi64	Os01g0781200	missense_variant	MODERATE	AA	GG	AG	Blast disease,leaf blast disease resistance
R0133478441GT	1	33479485	G	OSTF1(t)	Os01g0788800	missense_variant	MODERATE	CC	AA	AG	Seed - Morphological traits - Embryo
R0133869945CA	1	33870989	A	OsMC6	Os01g0799900	missense_variant	MODERATE	CC	AA	AG	Abiotic stress biotic stress
R0133884218CT	1	33885262	C	OsPGK1	Os01g0800266	missense_variant	MODERATE	AA	GG	AG	Phosphoglycerate kinase activity
F0134440510TC	1	34441553	C	OsRLCK46	Os01g0810600	missense_variant	MODERATE	AA	GG	AG	Abiotic stress biotic stress
F0134984079TC	1	34985122	C	OsWRKY22	Os01g0820400	missense_variant	MODERATE	AA	GG	AG	Abiotic stress biotic stress
F0136083082AG	1	36084125	G	OsRPL36.2	Os01g0840700	missense_variant	MODERATE	AA	GG	AC	Heat tolerance, drought tolerance, jasmonic acid sensitivity, Oxidative stress, cold tolerance
R0136184147TC	1	36185190	C	OsFtsH3	Os01g0842600	missense_variant	MODERATE	AA	GG	AG	Biochemical character
R0136952999TC	1	36954042	T	OsCDC6	Os01g0856000	missense_variant	MODERATE	GG	AA	AG	Biochemical character
R0203708717GA	2	3708720	A	OsOTU1	Os02g0168600	missense_variant	MODERATE	AA	GG	AG	Protein stability and stress response in plants
F0207711647CA	2	7711648	A	Docs1	Os02g0236100	missense_variant	MODERATE	CC	AA	AG	Gravitropic responses at several stages of plant development
R0209260529TC	2	9260531	T	rNBS41	Os02g0262800	missense_variant	MODERATE	GG	AA	AG
F0209651164TC	2	9651166	T	OsSub13	Os02g0269600	missense_variant	MODERATE	GG	AA	AG	Biochemical character- biosynthesis of a group of plant defense peptides called cyclotides
R0209779907AG	2	9779909	A	OsSub17	Os02g0271000	missense_variant	MODERATE	GG	AA	AG	Biochemical character
F0210274941AG	2	10274943	G	OsCPS1	Os02g0278700	missense_variant	MODERATE	AA	GG	AC	Biochemical character
R0221898835TC	2	21904704	C	CYP76M6	Os02g0571900	missense_variant	MODERATE	AA	GG	AC	Biochemical character, Insect resistance, Stress tolerance
F0223384157GA	2	23390026	A	OsPP2C17	Os02g0599151	missense_variant	MODERATE	GG	AA	AC
F0223476341CA	2	23482210	C	OsG6PDH1	Os02g0600400	missense_variant	MODERATE	AA	CC	AC	Biochemical character,Disease resistance
R0223509285TC	2	23515154	T	OsISC43	Os02g0601100	missense_variant	MODERATE	GG	AA	AC
F0224708684AG	2	24714553	A	OsSET10	Os02g0621100	missense_variant	MODERATE	GG	AA	AG	Biochemical character
F0234863694GA	2	34869563	G	OsWD40-58	Os02g0813800	missense_variant	MODERATE	GG	AA	AG	Biochemical character
F0308197314CT	3	8198376	T	OsBgal8	Os03g0255100	missense_variant	MODERATE	GG	AA	AG	Biochemical character
R0321081544GA	3	21083034	G	OsACBP3	Os03g0576600	missense_variant	MODERATE	AA	GG	AG	cold tolerance, blast disease
F0324350746TC	3	24352667	C	OsNek1	Os03g0636800	missense_variant	MODERATE	AA	GG	AC	Biochemical character
F0324351310GA	3	24353231	A	OsNek1	Os03g0636800	missense_variant	MODERATE	GG	AA	AG
R0324836217AG	3	24838138	A	ATG6B	Os03g0644000	missense_variant	MODERATE	GG	AA	AG	Stress tolerance
F0325044110GA	3	25046030	A	OsPPKL1	Os03g0646900	missense_variant	MODERATE	GG	AA	AC	Seed - Morphological traits - Grain shape Character as QTL - Yield and productivity Vegetative organ - Culm Biochemical character Vegetative organ - Leaf
R0327163473GA	3	27170420	G	OsAGO11	Os03g0682600	missense_variant	MODERATE	AA	GG	AG
F0327584886TC	3	27591833	C	OsSCL14	Os03g0690600	missense_variant	MODERATE	AA	GG	AG	Stress tolerance
F0335916625TG	3	35923756	T	OsTET6	Os03g0853200	stop_lost	HIGH	CC	AA	AG	Stress tolerance
F0404736003CT	4	4740564	C	ETR2	Os04g0169100	stop_gained	HIGH	AA	GG	AG	Biochemical character, Seed - Physiological traits - Storage substances
F0421377894CT	4	21549844	C	OsRecQl4	Os04g0433800	stop_gained	HIGH	GG	AA	AG	Biochemical character
F0600663360GT	6	664359	G	OsCSLD2	Os06g0111800	missense_variant	MODERATE	AA	CC	AG	Biochemical character
R0602234192CT	6	2235191	T	OsRLCK195	Os06g0142500	missense_variant	MODERATE	GG	AA	AG	Drought tolerance, salt tolerance
R0616264262GT	6	16265260	T	OsPUB74	Os06g0480000	missense_variant	MODERATE	CC	AA	AG	Abiotic stress and biotic stress
R0623724090CT	6	23725087	C	OsSPX1	Os06g0603600	missense_variant	MODERATE	AA	GG	AG	Oxygen sensitivity,cold tolerance,oxidative stress,phosphorus Sensitivity, leaf angle.leaf lamina joint bending
F0629738646GA	6	29739644	A	C3H46	Os06g0704300	missense_variant	MODERATE	GG	AA	AG	Character as QTL - Yield and productivity,Vegetative organ - Culm, Leaf
R0630819786AC	6	30820784	C	ILA1	Os06g0724900	missense_variant	MODERATE	AA	CC	AG	Stress tolerance,Biochemical character,Vegetative organ - Leaf
F0704593516CT	7	4594515	C	SIK2	Os07g0186200	missense_variant	MODERATE	GG	AA	AG	Biochemical character,Vegetative organ - Culm,Vegetative organ - Leaf,Stress tolerance
F0802149069GA	8	2150066	G	OsPP2A-B'theta	Os08g0122000	missense_variant	MODERATE	GG	AA	AG	Biochemical character
F0805356573AG	8	5357570	G	SSIIIA	Os08g0191433	missense_variant	MODERATE	GG	AA	AG	Stress tolerance,Seed - Physiological traits - Storage substances, Biochemical character
F0805620300CA	8	5621297	C	OsFbox421	Os08g0197100	missense_variant	MODERATE	CC	AA	AG
F0811980335TG	8	11981330	G	YR36	Os08g0296700	missense_variant	MODERATE	AA	CC	AG	Disease resistance
F0812418349TC	8	12419445	T	OsSPS8	Os08g0301500	missense_variant	MODERATE	GG	AA	AG	Stress tolerance, Biochemical character
R0900444346CT	9	445346	T	OsWD40-169	Os09g0296900	missense_variant	MODERATE	GG	AA	AC
R1018716175GA	10	18787618	G	OsPRR95	Os09g0532400	missense_variant	MODERATE	AA	GG	AG	Cold tolerance,temperature response trait
R1019120148GA	10	19191592	A	OsFbox557	Os10g0502900	missense_variant	MODERATE	GG	AA	AC	Seed - Morphological traits - Grain shape
F1019686966TG	10	19758466	G	OsRFPHC-10	Os10g0512800	missense_variant	MODERATE	AA	CC	AC	Tolerance and resistance - Stress tolerance
R1020000969GT	10	20072471	T	ERCC1	Os10g0518900	missense_variant	MODERATE	CC	AA	AG	Biochemical character
R1020612329TC	10	20683850	C	OsHDMA704	Os10g0532100	missense_variant	MODERATE	AA	GG	AG	Biochemical character
R1020613446GA	10	20684967	A	OsHDMA704	Os10g0532100	missense_variant	MODERATE	GG	AA	AG
R1020614985GT	10	20686506	T	OsHDMA704	Os10g0532100	missense_variant	MODERATE	CC	AA	AC
R1021225453GA	10	21296975	A	OsPP2C72	Os10g0544900	missense_variant	MODERATE	GG	AA	AG
F1021249281GA	10	21320803	A	OsXTH20	Os10g0545500	missense_variant	MODERATE	GG	AA	AG	Biochemical character
R1021377308GA	10	21448831	A	OsBSR-K1	Os10g0548200	missense_variant,splice_region_variant	MODERATE	GG	AA	AG	Bacterial blight disease resistance,blast disease
R1021408532GA	10	21480055	G	OsPUB58	Os10g0548850	missense_variant	MODERATE	AA	GG	AG	Drought tolerance,salt tolerance
F1104732998GA	11	4737096	A	OsRLCK315	Os11g0194900	missense_variant	MODERATE	GG	AA	AG	Blast disease, bacterial blight disease resistance,drought tolerance ,cold tolerance
F1104968422CA	11	4972611	C	ESP2	Os11g0199200	missense_variant	MODERATE	CC	AA	AC	Protein composition related trait, endosperm storage protein-2 content
R1109683378GA	11	9688801	G	OsRLCK321	Os11g0274100	missense_variant	MODERATE	AA	GG	AG
F1109686444GT	11	9691867	G	OsRLCK321	Os11g0274100	missense_variant	MODERATE	CC	AA	AC
F1109794134AG	11	9799557	A	OsSEC3B	Os11g0276000	missense_variant	MODERATE	GG	AA	AG	Reproductive organ - Spikelet, flower, glume, awn
R1109794136TC	11	9799559	T	OsSEC3B	Os11g0276000	missense_variant	MODERATE	GG	AA	AG
R1119664962CT	11	20131040	C	OsABCE2	Os11g0546000	missense_variant	MODERATE	AA	GG	AG	Plant growth hormone sensitivity,salt tolerance,auxin sensitivity ,cold toleranc
R1119671620CT	11	20137698	G	OsABCE2	Os11g0546000	missense_variant	MODERATE	AA	GG	AC
R1121224407GT	11	21690530	G	OsSTA263	Os11g0575900	missense_variant	MODERATE	AA	CC	AG
R1203026444AC	12	3027442	C	OsbHLH150	Os12g0160400	missense_variant	MODERATE	AA	CC	AG
R1208828293GA	12	8830886	C	CBP1	Os12g0257000	missense_variant	MODERATE	AA	GG	AG	Biochemical character
R1210469880AG	12	10472467	G	JMJ702	Os12g0279100	missense_variant	MODERATE	AA	GG	AG
F1218822612TC	12	18851177	C	OsFbox655	Os12g0496700	missense_variant	MODERATE	GG	AA	AC
R1219126835CT	12	19155401	C	OsCPA4	Os12g0502500	missense_variant	MODERATE	GG	AA	AG	Salt tolerance
F1226748335CA	12	26781937	C	APC5	Os12g0626300	missense_variant,splice_region_variant	MODERATE	AA	CC	AC
